# Supplementary material for: Structure-Based Prediction of hERG-Related Cardiotoxicity: A Benchmark Study
Source: J Chem Inf Model. 2021 Sep 10;61(9):4758–70. doi: 10.1021/acs.jcim.1c00744 (PMC9282647; doi:10.1021/acs.jcim.1c00744)
Supplement: Supplementary file 3 — ci1c00744_si_003.xlsx [file ci1c00744_si_003.xlsx]

## Sheet: def
SMILES	CHEMBL_ID	IC50(nM)
COc1cc2nc(nc(N)c2cc1OC)N3CCN(CC3)C(=O)c4occc4	2	1584.89
CCN1C=C(C(=O)O)C(=O)c2cc(F)c(cc12)N3CCNCC3	9	Not active
C[S+]([O-])c1ccc(cc1)c2nc(c3ccc(F)cc3)c([nH]2)c4ccncc4	10	Not active
CN(C)CCCN1c2ccccc2CCc3ccccc13	11	3388.44
CN1C(=O)CN=C(c2ccccc2)c3cc(Cl)ccc13	12	Not active
COCCc1ccc(OCC(O)CNC(C)C)cc1	13	Not active
OC1=NC(=O)C(N1)(c2ccccc2)c3ccccc3	16	100000
CC(=O)Nc1nnc(s1)S(=O)(=O)N	20	Not active
COc1ccc(cc1)[C@@H]2Sc3ccccc3N(CCN(C)C)C(=O)[C@@H]2OC(=O)C	23	17300
CC(C)NCC(O)COc1ccc(CC(=O)N)cc1	24	Not active
CCN1CCCC1CNC(=O)c2cc(ccc2OC)S(=O)(=O)N	26	Not active
CC(C)NCC(O)COc1cccc2ccccc12	27	2828
CC1(C)S[C@@H]2[C@H](NC(=O)Cc3ccccc3)C(=O)N2[C@H]1C(=O)O	29	Not active
CN\C(=N\CCSCc1nc[nH]c1C)\NC#N	30	Not active
COc1c(N2C[C@@H]3CCCN[C@@H]3C2)c(F)cc4C(=O)C(=CN(C5CC5)c14)C(=O)O	32	79432.8
NS(=O)(=O)c1cc(C(=O)O)c(NCc2occc2)cc1Cl	35	Not active
C\C(=C/C=C/C(=C/C(=O)O)/C)\C=C\C1=C(C)CCCC1(C)C	38	Not active
CNCCC(Oc1ccc(cc1)C(F)(F)F)c2ccccc2	41	10
CN1CCN(CC1)C2=Nc3cc(Cl)ccc3Nc4ccccc24	42	190.55
COc1cc(NS(=O)(=O)C)ccc1Nc2c3ccccc3nc4ccccc24	43	208.93
Oc1ccc(cc1)C2=COc3cc(O)cc(O)c3C2=O	44	Not active
COc1ccc2[nH]cc(CCNC(=O)C)c2c1	45	Not active
Cc1nccn1CC2CCc3c(C2=O)c4ccccc4n3C	46	400
CC(C)CCC[C@@H](C)CCC[C@@H](C)CCC[C@]1(C)CCc2c(C)c(O)c(C)c(C)c2O1	47	Not active
O=C1CC2(CCCC2)CC(=O)N1CCCCN3CCN(CC3)c4ncccn4	49	3981.07
OC1(CCN(CCCC(=O)c2ccc(F)cc2)CC1)c3ccc(Cl)cc3	54	10
NC(=N)c1ccc(OCCCCCOc2ccc(cc2)C(=N)N)cc1	55	12880.2
Cc1ccnc2N(C3CC3)c4ncccc4C(=O)Nc12	57	Not active
OCCNCCNc1ccc(NCCNCCO)c2C(=O)c3c(O)ccc(O)c3C(=O)c12	58	2937
COc1cc(cc(OC)c1OC)[C@H]2[C@@H]3[C@H](COC3=O)[C@@H](O)c4cc5OCOc5cc24	61	Not active
CC[C@@]1(O)C(=O)OCC2=C1C=C3N(Cc4cc5ccccc5nc34)C2=O	65	Not active
CN(C)CCCN1c2ccccc2Sc3ccc(Cl)cc13	71	1470
CNCCCN1c2ccccc2CCc3ccccc13	72	1380.38
CCN(CC)CCCC(C)Nc1ccnc2cc(Cl)ccc12	76	2500
Oc1ccc2C[C@H]3N(CC=C)CC[C@@]45[C@@H](Oc1c24)C(=O)CC[C@@]35O	80	Not active
Oc1ccc(cc1)c2sc3cc(O)ccc3c2C(=O)c4ccc(OCCN5CCCCC5)cc4	81	Not active
CC\C(=C(/c1ccccc1)\c2ccc(OCCN(C)C)cc2)\c3ccccc3	83	967
CC[C@@]1(O)C(=O)OCC2=C1C=C3N(Cc4cc5c(CN(C)C)c(O)ccc5nc34)C2=O	84	Not active
CC1=C(CCN2CCC(CC2)c3noc4cc(F)ccc34)C(=O)N5CCCCC5=N1	85	147.91
CCN(CC)CCNC(=O)c1cc(Cl)c(N)cc1OC	86	Not active
ClCCN(CCCl)P1(=O)NCCCO1	88	Not active
Clc1ccc(COC(Cn2ccnc2)c3ccc(Cl)cc3Cl)c(Cl)c1	91	Not active
CC(N(O)C(=O)N)c1cc2ccccc2s1	93	Not active
CNC(=O)Oc1ccc2N(C)[C@H]3N(C)CC[C@@]3(C)c2c1	94	Not active
ONC(=O)CCCCCCC(=O)Nc1ccccc1	98	>30000
CCCCC1C(=O)N(N(C1=O)c2ccccc2)c3ccccc3	101	Not active
CC(=O)[C@H]1CC[C@H]2[C@@H]3CCC4=CC(=O)CC[C@]4(C)[C@H]3CC[C@]12C	103	Not active
Clc1ccccc1C(c2ccccc2)(c3ccccc3)n4ccnc4	104	3019.95
CO[C@]12[C@H]3N[C@H]3CN1C4=C([C@H]2COC(=O)N)C(=O)C(=C(C)C4=O)N	105	Not active
OC(Cn1cncn1)(Cn2cncn2)c3ccc(F)cc3F	106	Not active
COC1=CC=C2C(=CC1=O)[C@H](CCc3cc(OC)c(OC)c(OC)c23)NC(=O)C	107	Not active
Cc1c(nn(c2ccc(Cl)cc2Cl)c1c3ccc(Cl)cc3)C(=O)NN4CCCCC4	111	2790
CN1C(=O)N(C)c2ncn(C)c2C1=O	113	4897.79
CC(C)CN(C[C@@H](O)[C@H](Cc1ccccc1)NC(=O)O[C@H]2CCOC2)S(=O)(=O)c3ccc(N)cc3	116	Not active
Cc1ccc(cc1)c2cc(nn2c3ccc(cc3)S(=O)(=O)N)C(F)(F)F	118	Not active
CN(CCOc1ccc(CC2SC(=O)NC2=O)cc1)c3ccccn3	121	Not active
CS(=O)(=O)c1ccc(cc1)C2=C(C(=O)OC2)c3ccccc3	122	Not active
C[C@@H](O)[C@@H]1[C@H]2[C@@H](C)C(=C(N2C1=O)C(=O)O)S[C@@H]3CN[C@@H](C3)C(=O)N(C)C	127	Not active
CNS(=O)(=O)Cc1ccc2[nH]cc(CCN(C)C)c2c1	128	Not active
CC1=CN([C@H]2C[C@H](N=[N+]=[N-])[C@@H](CO)O2)C(=O)NC1=O	129	Not active
OC[C@@H](NC(=O)C(Cl)Cl)[C@H](O)c1ccc(cc1)[N+](=O)[O-]	130	Not active
C[C@]12C[C@H](O)[C@H]3[C@@H](CCC4=CC(=O)C=C[C@]34C)[C@@H]1CC[C@]2(O)C(=O)CO	131	Not active
Clc1cccc(Cl)c1NC2=NCCN2	134	Not active
C[C@]12CC[C@H]3[C@@H](CCc4cc(O)ccc34)[C@@H]1CC[C@@H]2O	135	Not active
OC(=O)Cc1ccccc1Nc2c(Cl)cccc2Cl	139	Not active
NC1=NC(=O)N(C=C1)[C@@H]2CS[C@H](CO)O2	141	Not active
COc1ccc2cc(ccc2c1)[C@H](C)C(=O)O	154	Not active
C[C@H]1[C@H](NC(=O)\C(=N/OC(C)(C)C(=O)O)\c2csc(N)n2)C(=O)N1S(=O)(=O)O	158	Not active
Oc1ccc(\C=C\c2cc(O)cc(O)c2)cc1	165	Not active
O[C@H]([C@H]1CCCCN1)c2cc(nc3c(cccc23)C(F)(F)F)C(F)(F)F	172	1900
CC1(C)S[C@@H]2[C@H](NC(=O)[C@H](N)c3ccccc3)C(=O)N2[C@H]1C(=O)O	174	Not active
CC(C)Cc1ccc(cc1)[C@H](C)C(=O)O	175	Not active
NCC[C@H](O)C(=O)N[C@@H]1C[C@H](N)[C@@H](O[C@H]2O[C@H](CN)[C@@H](O)[C@H](O)[C@H]2O)[C@H](O)[C@H]1O[C@H]3O[C@H](CO)[C@@H](O)[C@H](N)[C@H]3O	177	Not active
COc1cccc2C(=O)c3c(O)c4C[C@](O)(C[C@H](O[C@H]5C[C@H](N)[C@H](O)[C@H](C)O5)c4c(O)c3C(=O)c12)C(=O)C	178	Not active
CC1=NS(=O)(=O)c2cc(Cl)ccc2N1	181	Not active
Nc1nc(O)c2ncn(COC(CO)CO)c2n1	182	Not active
Nc1nc(O)c2ncn(COCCO)c2n1	184	Not active
CC1=C(C=C(C#N)C(=O)N1)c2ccncc2	189	Not active
CCCCc1nc(Cl)c(CO)n1Cc2ccc(cc2)c3ccccc3c4nnn[nH]4	191	Not active
CCCc1nn(C)c2C(=O)NC(=Nc12)c3cc(ccc3OCC)S(=O)(=O)N4CCN(C)CC4	192	3300
COC(=O)C1=C(C)NC(=C(C1c2ccccc2[N+](=O)[O-])C(=O)OC)C	193	50118.7
CC1(C)[C@@H](N2[C@@H](CC2=O)S1(=O)=O)C(=O)O	403	Not active
C[C@]1(Cn2ccnn2)[C@@H](N3[C@@H](CC3=O)S1(=O)=O)C(=O)O	404	Not active
CC1Cc2ccccc2N1NC(=O)c3ccc(Cl)c(c3)S(=O)(=O)N	406	Not active
CCOC(=O)c1ncn2c1CN(C)C(=O)c3cc(F)ccc23	407	Not active
Cc1c(C)c2OC(C)(COc3ccc(CC4SC(=O)NC4=O)cc3)CCc2c(C)c1O	408	Not active
CC\C(=C(\CC)/c1ccc(O)cc1)\c2ccc(O)cc2	411	Not active
CN(C)CCCN1c2ccccc2CCc3ccc(Cl)cc13	415	Not active
COc1c2OC(=O)C=Cc2cc3ccoc13	416	Not active
COc1cccc2C(=O)c3c(O)c4C[C@](O)(C[C@H](O[C@H]5C[C@H](N)[C@@H](O)[C@H](C)O5)c4c(O)c3C(=O)c12)C(=O)CO	417	Not active
NC(=N)N\N=C\c1c(Cl)cccc1Cl	420	Not active
OC(=O)c1cc(ccc1O)\N=N\c2ccc(cc2)S(=O)(=O)Nc3ccccn3	421	Not active
CN1CCN(CCCN2c3ccccc3Sc4ccc(cc24)C(F)(F)F)CC1	422	5100.8
N[C@@H]1[C@H]2CN(C[C@@H]12)c3nc4N(C=C(C(=O)O)C(=O)c4cc3F)c5ccc(F)cc5F	428	Not active
CC(CCc1ccccc1)NCC(O)c2ccc(O)c(c2)C(=O)N	429	Not active
CC(C)NCC(O)c1ccc(O)c(O)c1	434	Not active
NS(=O)(=O)c1cc2c(NCNS2(=O)=O)cc1Cl	435	Not active
Nc1ccc(cc1)S(=O)(=O)Nc2nccs2	437	Not active
Cc1ccnc(NS(=O)(=O)c2ccc(N)cc2)n1	438	Not active
Nc1ccc(cc1)S(=O)(=O)Nc2ncccn2	439	Not active
CN1C[C@@H](C=C2[C@H]1Cc3c[nH]c4cccc2c34)C(=O)N[C@]5(C)O[C@@]6(O)[C@@H]7CCCN7C(=O)[C@H](Cc8ccccc8)N6C5=O	442	Not active
Cc1onc(NS(=O)(=O)c2ccc(N)cc2)c1	443	Not active
CNCCC=C1c2ccccc2CCc3ccccc13	445	Not active
Cc1cc(C)nc(NS(=O)(=O)c2ccc(N)cc2)n1	446	Not active
CCCC(C)C1(CC=C)C(=O)NC(=O)NC1=O	447	Not active
CNC1=Nc2ccc(Cl)cc2C(=[N+]([O-])C1)c3ccccc3	451	Not active
[O-][N+](=O)c1ccc2NC(=O)CN=C(c3ccccc3Cl)c2c1	452	Not active
Cc1noc(NS(=O)(=O)c2ccc(N)cc2)c1C	453	Not active
CCC(=C)C(=O)c1ccc(OCC(=O)O)c(Cl)c1Cl	456	Not active
Cc1ccc(C)c(OCCCC(C)(C)C(=O)O)c1	457	Not active
C[C@](N)(Cc1ccc(O)c(O)c1)C(=O)O	459	Not active
O=C1CCC(N2C(=O)c3ccccc3C2=O)C(=O)N1	468	Not active
OC(=O)C1CCn2c1ccc2C(=O)c3ccccc3	469	Not active
CC(C)NCC(O)c1ccc(NS(=O)(=O)C)cc1	471	Not active
COc1ccc(Cl)cc1C(=O)NCCc2ccc(cc2)S(=O)(=O)NC(=O)NC3CCCCC3	472	74000
CN(CCOc1ccc(NS(=O)(=O)C)cc1)CCc2ccc(NS(=O)(=O)C)cc2	473	10
CSc1ccc2Sc3ccccc3N(CCC4CCCCN4C)c2c1	479	33
Cc1c(OCC(F)(F)F)ccnc1C[S+]([O-])c2nc3ccccc3[nH]2	480	Not active
CCc1c2CN3C(=O)C4=C(C=C3c2nc5ccc(OC(=O)N6CCC(CC6)N7CCCCC7)cc15)[C@@](O)(CC)C(=O)OC4	481	Not active
CCC1(CCC(=O)NC1=O)c2ccc(N)cc2	488	Not active
Fc1ccc(cc1)[C@@H]2CCNC[C@H]2COc3ccc4OCOc4c3	490	8544.5
Oc1c(Cl)cc(Cl)c(Cl)c1Cc2c(O)c(Cl)cc(Cl)c2Cl	496	Not active
CCCNC(=O)NS(=O)(=O)c1ccc(Cl)cc1	498	Not active
CC(C)(C)NC[C@H](O)COc1nsnc1N2CCOCC2	499	Not active
CC(C)NCC(O)COc1cccc2[nH]ccc12	500	Not active
COc1cc2CC(CC3CCN(Cc4ccccc4)CC3)C(=O)c2cc1OC	502	1995.26
CC[C@H](C)C(=O)O[C@H]1C[C@@H](C)C=C2C=C[C@H](C)[C@H](CC[C@@H]3C[C@@H](O)CC(=O)O3)[C@@H]12	503	Not active
CN(C)CCC(c1ccc(Cl)cc1)c2ccccn2	505	1100
COc1cc(NC(C)CCCN)c2ncccc2c1	506	Not active
Cc1ccc(Cl)c(Nc2ccccc2C(=O)O)c1Cl	509	Not active
COc1ccc(CN(CCN(C)C)c2ccccn2)cc1	511	1100
ClCCNC(=O)N(CCCl)N=O	513	Not active
ClCCN(N=O)C(=O)NC1CCCCC1	514	Not active
OC(=O)CCCc1ccc(cc1)N(CCCl)CCCl	515	Not active
CN1CCC(=C2c3ccccc3C=Cc4ccccc24)CC1	516	13967.9
CC(C)N(CCC(C(=O)N)(c1ccccc1)c2ccccn2)C(C)C	517	12000
CC(C)Cc1ccc(cc1)C(C)C(=O)O	521	Not active
CN1C(=C(O)c2ccccc2S1(=O)=O)C(=O)Nc3ccccn3	527	Not active
CCCN1C[C@H](CSC)C[C@H]2[C@H]1Cc3c[nH]c4cccc2c34	531	120.23
CC[C@H]1OC(=O)[C@H](C)[C@@H](O[C@H]2C[C@@](C)(OC)[C@@H](O)[C@H](C)O2)[C@H](C)[C@@H](O[C@@H]3O[C@H](C)C[C@@H]([C@H]3O)N(C)C)[C@](C)(O)C[C@@H](C)C(=O)[C@H](C)[C@@H](O)[C@]1(C)O	532	39
CCCCCCCN(CC)CCCC(O)c1ccc(NS(=O)(=O)C)cc1	533	10
CN1CCC(=C2c3ccccc3CC(=O)c4sccc24)CC1	534	Not active
CCN(CC)CCNC(=O)c1c(C)[nH]c(\C=C\2/C(=O)Nc3ccc(F)cc23)c1C	535	251.19
C\C(=C\C(=O)O)\C=C\C=C(/C)\C=C\C1=C(C)CCCC1(C)C	547	Not active
CN(C)CCCC1(OCc2cc(ccc12)C#N)c3ccc(F)cc3	549	3981.07
CS(=O)(=O)CCNCc1oc(cc1)c2ccc3ncnc(Nc4ccc(OCc5cccc(F)c5)c(Cl)c4)c3c2	554	1000
CC(N)COc1c(C)cccc1C	558	10000
COC1=CC(=O)C[C@@H](C)[C@]12Oc3c(Cl)c(OC)cc(OC)c3C2=O	562	Not active
CC(C(=O)O)c1ccc(c(F)c1)c2ccccc2	563	Not active
CN(C)CCCN1c2ccccc2Sc3ccccc13	564	Not active
CCOC(=O)C(C)(C)Oc1ccc(Cl)cc1	565	Not active
OCCN1CCN(CCCN2c3ccccc3Sc4ccc(Cl)cc24)CC1	567	4216
CCN(CC)CCOC(=O)c1ccc(N)cc1	569	Not active
CC(C(=O)O)c1cccc(c1)C(=O)c2ccccc2	571	Not active
[O-][N+](=O)c1oc(\C=N\N2CC(=O)NC2=O)cc1	572	Not active
CCOC(=O)[C@H](CCc1ccccc1)N[C@@H](C)C(=O)N2CCC[C@H]2C(=O)O	578	Not active
OC1N=C(c2ccccc2Cl)c3cc(Cl)ccc3NC1=O	580	Not active
CC1CN(CCN1)c2cc3N(C=C(C(=O)O)C(=O)c3c(C)c2F)C4CC4	583	50000
Cc1c(O)cccc1C(=O)N[C@@H](CSc2ccccc2)[C@H](O)CN3C[C@H]4CCCC[C@H]4C[C@H]3C(=O)NC(C)(C)C	584	12589.2
Nc1nc(N)c2nc(c(N)nc2n1)c3ccccc3	585	Not active
CCc1ccc(CCOc2ccc(CC3SC(=O)NC3=O)cc2)nc1	595	Not active
CCC(=O)N(C1CCN(CCc2ccccc2)CC1)c3ccccc3	596	1819.7
Cc1ccc(cc1)N(CC2=NCCN2)c3cccc(O)c3	597	20076.3
CN1C(=C(O)c2ccccc2S1(=O)=O)C(=O)Nc3ncc(C)s3	599	Not active
COc1cc(ccc1Cc2cn(C)c3ccc(NC(=O)OC4CCCC4)cc23)C(=O)NS(=O)(=O)c5ccccc5C	603	Not active
CCOC(=O)C1(CCN(C)CC1)c2ccccc2	607	323.59
CC(C)(C)c1cc(SC(C)(C)Sc2cc(c(O)c(c2)C(C)(C)C)C(C)(C)C)cc(c1O)C(C)(C)C	608	Not active
COc1cc2nc(nc(N)c2cc1OC)N3CCN(CC3)C(=O)C4CCCO4	611	17782.8
Clc1cccc(c1)N2CCN(CCCN3N=C4C=CC=CN4C3=O)CC2	621	Not active
CCc1cccc2c3CCOC(CC)(CC(=O)O)c3[nH]c12	622	Not active
c1ccc2[nH]c(nc2c1)c3cscn3	625	Not active
CN1C(=O)N(CCCCC(=O)C)C(=O)c2c1ncn2C	628	Not active
CN(C)CCC=C1c2ccccc2CCc3ccccc13	629	3280
CCCNCC(O)COc1ccccc1C(=O)CCc2ccccc2	631	440
C[C@H]1C[C@H]2[C@@H]3CCC4=CC(=O)C=C[C@]4(C)[C@@]3(F)[C@@H](O)C[C@]2(C)[C@@]1(O)C(=O)CO	632	Not active
CCCCc1oc2ccccc2c1C(=O)c3cc(I)c(OCCN(CC)CC)c(I)c3	633	30
C[C@]12CC(=O)[C@H]3[C@@H](CCC4=CC(=O)C=C[C@]34C)[C@@H]1CC[C@]2(O)C(=O)CO	635	Not active
COc1ccc(cc1)C(CN(C)C)C2(O)CCCCC2	637	Not active
C[C@@H](c1ncncc1F)[C@](O)(Cn2cncn2)c3ccc(F)cc3F	638	>40000
CN1CCCC(CC1)N2N=C(Cc3ccc(Cl)cc3)c4ccccc4C2=O	639	100
CNCC[C@@H](Oc1ccccc1C)c2ccccc2	641	2100
CCCC(=O)Nc1ccc(OCC(O)CNC(C)C)c(c1)C(=O)C	642	Not active
CC(CN1c2ccccc2Sc3ccccc13)N(C)C	643	Not active
CN1CCN(CC1)C(c2ccccc2)c3ccccc3	648	Not active
CC(C)(C)NCC(O)COc1cccc2C[C@@H](O)[C@@H](O)Cc12	649	Not active
C[C@H]1C[C@H]2[C@@H]3CC[C@](O)(C(=O)CO)[C@@]3(C)C[C@H](O)[C@@H]2[C@@]4(C)C=CC(=O)C=C14	650	Not active
CCC(=O)C(CC(C)N(C)C)(c1ccccc1)c2ccccc2	651	9772.37
FC(F)(F)COc1ccc(OCC(F)(F)F)c(c1)C(=O)NCC2CCCCN2	652	3890.45
CN(C)CCOC(c1ccccc1)c2ccccc2	657	2570.4
COc1ccc2CN(C)CC[C@@]34C=C[C@H](O)C[C@@H]3Oc1c24	659	Not active
Cc1nnc2CN=C(c3ccccc3)c4cc(Cl)ccc4n12	661	Not active
CC(C)OC(=O)C(C)(C)Oc1ccc(cc1)C(=O)c2ccc(Cl)cc2	672	Not active
CC(C)(Oc1ccc(Cl)cc1)C(=O)O	683	Not active
COC(=O)Nc1nc2ccc(cc2[nH]1)C(=O)c3ccccc3	685	Not active
Cc1cccc(Nc2ccccc2C(=O)O)c1C	686	Not active
C[C@]12CC[C@H]3[C@@H](CCc4cc(O)ccc34)[C@@H]1CC[C@@]2(O)C#C	691	Not active
CCCCNc1ccc(cc1)C(=O)OCCN(C)C	698	Not active
NCC(CC(=O)O)c1ccc(Cl)cc1	701	Not active
CCN1CCN(C(=O)N[C@@H](C(=O)N[C@H]2[C@H]3SC(C)(C)[C@@H](N3C2=O)C(=O)O)c4ccccc4)C(=O)C1=O	702	Not active
COc1cc2nc(nc(N)c2cc1OC)N3CCN(CC3)C(=O)C4COc5ccccc5O4	707	588.84
Clc1cc2NC(=O)Cc2cc1CCN3CCN(CC3)c4nsc5ccccc45	708	120.23
COc1cc2nc(nc(N)c2cc1OC)N(C)CCCNC(=O)C3CCCO3	709	12589.2
CC(C)(C)NC(=O)[C@H]1CC[C@H]2[C@@H]3CC[C@H]4NC(=O)C=C[C@]4(C)[C@H]3CC[C@]12C	710	Not active
O=C1C(C(=O)c2ccccc12)c3ccccc3	711	Not active
COc1ccc(cc1)C2C(=O)c3ccccc3C2=O	712	Not active
CC(C)(C)NCC(O)c1ccc(O)c(CO)c1	714	Not active
CN1CCN(CC1)C2=Nc3ccccc3Nc4sc(C)cc24	715	181
OCCOCCN1CCN(CC1)C2=Nc3ccccc3Sc4ccccc24	716	5754.4
C[C@H]1C[C@@H]2[C@H](CC[C@@]3(C)[C@H]2CC[C@]3(OC(=O)C)C(=O)C)[C@@]4(C)CCC(=O)C=C14	717	Not active
COc1ccccc1OCCNCC(O)COc2cccc3[nH]c4ccccc4c23	723	350
OCCN1CCN(CCCN2c3ccccc3Sc4ccc(cc24)C(F)(F)F)CC1	726	4674.6
CN1CCN(CCCN2c3ccccc3Sc4ccc(Cl)cc24)CC1	728	1514.1
CC(C)[C@H](N1CCCNC1=O)C(=O)N[C@H](C[C@H](O)[C@H](Cc2ccccc2)NC(=O)COc3c(C)cccc3C)Cc4ccccc4	729	8511.38
CNC1(CCCCC1=O)c2ccccc2Cl	742	Not active
Nc1nc2ccc(OC(F)(F)F)cc2s1	744	Not active
C[C@]12CC[C@H]3[C@@H](CCC4=CC(=O)CC[C@H]34)[C@@H]1CC[C@@H]2O	757	Not active
Cc1cc(c(O)c(C)c1CC2=NCCN2)C(C)(C)C	762	Not active
COC(=O)CCc1ccc(OCC(O)CNC(C)C)cc1	768	Not active
CN1CC(=O)N2[C@H](Cc3c([nH]c4ccccc34)[C@H]2c5ccc6OCOc6c5)C1=O	779	79432.8
CC(C)[C@@H]1CC[C@H](CC1)C(=O)N[C@H](Cc2ccccc2)C(=O)O	783	Not active
CC(C)(O)c1ccccc1CC[C@@H](SCC2(CC(=O)O)CC2)c3cccc(\C=C\c4ccc5ccc(Cl)cc5n4)c3	787	Not active
OC[C@H]1O[C@H](C[C@@H]1O)N2C=C(I)C(=O)NC2=O	788	Not active
O=C1CCc2cc(OCCCCc3nnnn3C4CCCCC4)ccc2N1	799	Not active
Nc1cc(nc(N)[n+]1[O-])N2CCCCC2	802	Not active
NC1=NC(=O)N(C=C1)[C@@H]2O[C@H](CO)[C@@H](O)[C@@H]2O	803	Not active
CC(C)C(=O)Nc1ccc(c(c1)C(F)(F)F)[N+](=O)[O-]	806	Not active
Clc1ccc(COC(Cn2ccnc2)c3ccc(Cl)cc3Cl)cc1	808	Not active
CN[C@H]1CC[C@@H](c2ccc(Cl)c(Cl)c2)c3ccccc13	809	6814.1
CN(C)CCC(c1ccc(Br)cc1)c2ccccn2	811	891.25
COCCCC\C(=N/OCCN)\c1ccc(cc1)C(F)(F)F	814	3100
Cc1ccc(cc1)S(=O)(=O)NC(=O)NN2CCCCCC2	817	Not active
CS(=O)(=O)OCCCCOS(=O)(=O)C	820	Not active
CN(C\C=C\C#CC(C)(C)C)Cc1cccc2ccccc12	822	Not active
CCN1C=C(C(=O)O)C(=O)c2cc(F)c(nc12)N3CCNCC3	826	Not active
[O-][S+](CCC1C(=O)N(N(C1=O)c2ccccc2)c3ccccc3)c4ccccc4	832	Not active
Clc1ccccc1CN2CCc3sccc3C2	833	Not active
CCOC(=O)[C@H](CCc1ccccc1)N[C@H]2CCc3ccccc3N(CC(=O)O)C2=O	838	Not active
CN(C)C(=O)C(CCN1CCC(O)(CC1)c2ccc(Cl)cc2)(c3ccccc3)c4ccccc4	841	Not active
Brc1c(NC2=NCCN2)ccc3nccnc13	844	Not active
Clc1ccc2Nc3ccccc3C(=Nc2c1)N4CCNCC4	845	4466.84
C[C@@H]1CN(C[C@H](C)N1)c2c(F)c(N)c3C(=O)C(=CN(C4CC4)c3c2F)C(=O)O	850	18197
N[C@@H](Cc1ccc(cc1)N(CCCl)CCCl)C(=O)O	852	Not active
CCC1(C(=O)NCNC1=O)c2ccccc2	856	Not active
NC(=N)NC(=O)Cc1c(Cl)cccc1Cl	862	Not active
Cc1onc(c2ccccc2)c1c3ccc(cc3)S(=O)(=O)N	865	Not active
COc1c(C)c2COC(=O)c2c(O)c1C\C=C(/C)\CCC(=O)O	866	Not active
NCCCC(O)(P(=O)(O)O)P(=O)(O)O	870	Not active
CC(O)(P(=O)(O)O)P(=O)(O)O	871	Not active
CC1Nc2cc(Cl)c(cc2C(=O)N1c3ccccc3C)S(=O)(=O)N	878	Not active
CC(=O)OCC(CCn1cnc2cnc(N)nc12)COC(=O)C	880	Not active
NC1=NC(=O)N(C=C1)[C@@H]2O[C@H](CO)[C@@H](O)C2(F)F	888	Not active
Cc1onc(c2ccccc2Cl)c1C(=O)N[C@H]3[C@H]4SC(C)(C)[C@@H](N4C3=O)C(=O)O	891	Not active
CC(NC(C)(C)C)C(=O)c1cccc(Cl)c1	894	Not active
O[C@H]1CC[C@@]2(O)[C@H]3Cc4ccc(O)c5O[C@@H]1[C@]2(CCN3CC6CCC6)c45	895	Not active
CCCN(CCC)S(=O)(=O)c1ccc(cc1)C(=O)O	897	Not active
OC(=O)c1cc(ccc1O)c2ccc(F)cc2F	898	Not active
CN(C)CCOC(c1ccccc1)c2ccccc2C	900	851.14
NC(=Nc1nc(CSCC\C(=N\S(=O)(=O)N)\N)cs1)N	902	Not active
CC(C)(C(=O)O)c1ccc(cc1)C(O)CCCN2CCC(CC2)C(O)(c3ccccc3)c4ccccc4	914	21379.6
OC[C@H]1O[C@H](C[C@@H]1O)N2C=C(F)C(=O)NC2=O	917	Not active
OC(Cc1cccnc1)(P(=O)(O)O)P(=O)(O)O	923	Not active
CC(CCc1ccc(O)cc1)NCCc2ccc(O)c(O)c2	926	Not active
OCCN(CCO)c1nc(N2CCCCC2)c3nc(nc(N4CCCCC4)c3n1)N(CCO)CCO	932	Not active
CC(C)(C(=O)c1cccnc1)c2cccnc2	934	Not active
OC(CCCN1CCCCC1)(c2ccccc2)c3ccccc3	936	Not active
CN1CCN(Cc2ccc(cc2)C(=O)Nc3ccc(C)c(Nc4nccc(n4)c5cccnc5)c3)CC1	941	Not active
CC(=O)Oc1ccc(cc1)C(c2ccc(OC(=O)C)cc2)c3ccccn3	942	Not active
NC(=N)NC(=O)c1nc(Cl)c(N)nc1N	945	Not active
CCN(CC)CCOc1ccc(cc1)\C(=C(\Cl)/c2ccccc2)\c3ccccc3	954	Not active
Cc1oncc1C(=O)Nc2ccc(cc2)C(F)(F)F	960	Not active
CCN(CC)C(=S)SSC(=S)N(CC)CC	964	Not active
O=C(C1CCCCC1)N2CC3N(CCc4ccccc34)C(=O)C2	976	Not active
[Cl-].[Cl-].C[N+](C)(C)CCOC(=O)CCC(=O)OCC[N+](C)(C)C	983	Not active
CC1(C)O[C@@H]2C[C@H]3[C@@H]4C[C@H](F)C5=CC(=O)C=C[C@]5(C)[C@@]4(F)[C@@H](O)C[C@]3(C)[C@@]2(O1)C(=O)CO	989	Not active
CN(Cc1ccc(cc1)C(C)(C)C)Cc2cccc3ccccc23	990	Not active
CC1=CN([C@@H]2O[C@H](CO)C=C2)C(=O)NC1=O	991	Not active
CCOC(=O)N1CCC(=C2c3ccc(Cl)cc3CCc4cccnc24)CC1	998	169.82
OC(=O)COCCN1CCN(CC1)C(c2ccccc2)c3ccc(Cl)cc3	1000	30199.5
NCCCNCCSP(=O)(O)O	1006	Not active
CC(C)COCC(CN(Cc1ccccc1)c2ccccc2)N3CCCC3	1008	22.91
CCOc1nc2cccc(C(=O)O)c2n1Cc3ccc(cc3)c4ccccc4c5nnn[nH]5	1016	Not active
Cc1ccc(cc1)C(=O)c2ccc(CC(=O)O)n2C	1020	Not active
ClCCNP1(=O)OCCCN1CCCl	1024	Not active
CC(C)CCC[C@@H](C)[C@H]1CC[C@H]2\C(=C\C=C/3\C[C@@H](O)CCC3=C)\CCC[C@]12C	1042	Not active
NS(=O)(=O)c1cc2c(NC(NS2(=O)=O)C(Cl)Cl)cc1Cl	1054	Not active
NS(=O)(=O)c1cc(ccc1Cl)C2(O)NC(=O)c3ccccc23	1055	Not active
CC(=O)[C@@]1(O)CC[C@H]2[C@@H]3CCC4=CC(=O)CC[C@]4(C)[C@H]3CC[C@]12C	1062	Not active
CCC(C)(C)C(=O)O[C@H]1C[C@@H](C)C=C2C=C[C@H](C)[C@H](CC[C@@H]3C[C@@H](O)CC(=O)O3)[C@@H]12	1064	Not active
CC[C@@H](CO)NC(=O)[C@H]1CN(C)[C@@H]2Cc3cn(C)c4cccc(C2=C1)c34	1065	Not active
NC(=O)N1c2ccccc2CC(=O)c3ccccc13	1068	Not active
CCCCC(=O)N(Cc1ccc(cc1)c2ccccc2c3nnn[nH]3)[C@@H](C(C)C)C(=O)O	1069	Not active
COc1ccc2cc(CCC(=O)C)ccc2c1	1070	Not active
OC(=O)CCc1oc(c2ccccc2)c(n1)c3ccccc3	1071	Not active
Cc1cnc(cn1)C(=O)NCCc2ccc(cc2)S(=O)(=O)NC(=O)NC3CCCCC3	1073	Not active
Nc1c(CC(=O)O)cccc1C(=O)c2ccc(Br)cc2	1077	Not active
CC1(C)S[C@@H]2[C@H](NC(=O)[C@H](N)c3ccc(O)cc3)C(=O)N2[C@H]1C(=O)O	1082	Not active
CN1CCCCC1CCN2c3ccccc3Sc4ccc(cc24)[S+](C)[O-]	1088	316.23
CCN(CC)CCNC(=O)c1ccc(NC(=O)C)cc1	1097	100000
[O-][N+](=O)c1oc(\C=N\N2CCOC2=O)cc1	1103	Not active
COc1ccc2cc(CC(=O)O)ccc2c1	1105	Not active
NC1=NCC2N1c3ccccc3Cc4ccccc24	1106	91201.1
CCCCN(CCCC)CCC(O)c1cc2c(Cl)cc(Cl)cc2c3cc(ccc13)C(F)(F)F	1107	40
Fc1ccc(cc1)C(=O)CCCN2CCC(=CC2)N3C(=O)Nc4ccccc34	1108	32.36
Nc1ccc(cc1)S(=O)(=O)Nc2ccnn2c3ccccc3	1109	Not active
Cc1[nH]cnc1CN2CCc3c(C2=O)c4ccccc4n3C	1110	2300
Clc1cccc(N2CCN(CCCCOc3ccc4CCC(=O)Nc4c3)CC2)c1Cl	1112	630.96
Clc1ccc2Oc3ccccc3N=C(N4CCNCC4)c2c1	1113	Not active
C[C@@H]1O[C@H](C[C@H](N)[C@@H]1O)O[C@H]2C[C@@](O)(Cc3c(O)c4C(=O)c5ccccc5C(=O)c4c(O)c23)C(=O)C	1117	Not active
CCN(CC)CCOC(=O)C1(CCCCC1)C2CCCCC2	1123	20590.9
Cc1cc2C(=Nc3ccccc3Nc2s1)N4CCNCC4	1125	12589.2
C[C@H]1O[C@H]([C@H](O)[C@@H]1O)N2C=C(F)C(=O)NC2=O	1130	Not active
CC[C@H]1OC(=O)[C@H](C)C(=O)[C@H](C)[C@@H](O[C@@H]2O[C@H](C)C[C@@H]([C@H]2O)N(C)C)[C@@](C)(C[C@@H](C)C(=O)[C@H](C)[C@H]3N(CCCCn4cnc(c4)c5cccnc5)C(=O)O[C@]13C)OC	1136	40000
CC[C@H](C)C(=O)O[C@H]1C[C@H](O)C=C2C=C[C@H](C)[C@H](CC[C@@H](O)C[C@@H](O)CC(=O)O)[C@@H]12	1144	Not active
CC(C)NC(=O)NS(=O)(=O)c1cnccc1Nc2cccc(C)c2	1148	Not active
C[C@]12CC[C@H]3[C@@H](CCC4=CC(=O)CC[C@H]34)[C@@H]1CC[C@@]2(O)C#C	1162	Not active
CN[C@@H]1[C@H](O)[C@H](NC)[C@H]2O[C@]3(O)[C@@H](O[C@H](C)CC3=O)O[C@@H]2[C@H]1O	1167	Not active
CCOC(=O)[C@H](CCc1ccccc1)N[C@@H](C)C(=O)N2[C@H]3CCC[C@H]3C[C@H]2C(=O)O	1168	Not active
Clc1ccc2C(=C3CCNCC3)c4ncccc4CCc2c1	1172	Not active
CNCC[C@H](Oc1cccc2ccccc12)c3cccs3	1175	5011.87
Cc1nnc(NS(=O)(=O)c2ccc(N)cc2)s1	1191	Not active
CCCNC(C)C(=O)Nc1ccccc1C	1194	Not active
CCCOc1ccc(cc1N)C(=O)OCCN(CC)CC	1196	Not active
CCCCOc1ccc(OCCCN2CCOCC2)cc1	1198	Not active
COCCCOc1ccnc(C[S+]([O-])c2nc3ccccc3[nH]2)c1C	1219	Not active
CCS(=O)(=O)CCn1c(C)ncc1[N+](=O)[O-]	1220	Not active
Clc1ccc(CSC(Cn2ccnc2)c3ccc(Cl)cc3Cl)cc1	1221	Not active
CCN(CC)CC#CCOC(=O)C(O)(C1CCCCC1)c2ccccc2	1231	Not active
CCNCc1cc(Nc2ccnc3cc(Cl)ccc23)ccc1O	1235	9500
NCCCC[C@H](N[C@@H](CCc1ccccc1)C(=O)O)C(=O)N2CCC[C@H]2C(=O)O	1237	Not active
Nc1ccc(cc1)S(=O)(=O)NC(=O)c2ccccc2	1243	Not active
Clc1ccc(CO\N=C(/Cn2ccnc2)\c3ccc(Cl)cc3Cl)c(Cl)c1	1262	Not active
CCCNCC(O)COc1ccc(O)cc1C(=O)CCc2ccccc2	1264	40000
Cl.COc1ccc(CCN(C)CCCC(C#N)(C(C)C)c2ccc(OC)c(OC)c2)cc1OC	1280	560
CC(C)Cn1cnc2c(N)nc3ccccc3c12	1282	Not active
Clc1cc(Cl)c(OCC#CI)cc1Cl	1289	Not active
COc1ccc2nccc([C@H](O)[C@H]3C[C@@H]4CCN3C[C@@H]4C=C)c2c1	1294	300
CC(C(=O)O)c1cccc(Oc2ccccc2)c1	1297	Not active
CC(C)N1CCN(CC1)c2ccc(OC[C@H]3CO[C@@](Cn4cncn4)(O3)c5ccc(Cl)cc5Cl)cc2	1306	Not active
CNNCc1ccc(cc1)C(=O)NC(C)C	1321	Not active
CC(C)CN(C[C@@H](O)[C@H](Cc1ccccc1)NC(=O)O[C@H]2CO[C@H]3OCC[C@@H]23)S(=O)(=O)c4ccc(N)cc4	1323	63095.7
CC(C)[C@H](N)C(=O)OCCOCn1cnc2C(=O)N=C(N)Nc12	1349	Not active
NCC(O)COc1ccccc1C(=O)CCc2ccccc2	1365	44000
CCCC1O[C@@H]2C[C@H]3[C@@H]4CCC5=CC(=O)C=C[C@]5(C)[C@H]4[C@@H](O)C[C@]3(C)[C@@]2(O1)C(=O)CO	1370	Not active
NC(=O)C[S+]([O-])C(c1ccccc1)c2ccccc2	1373	Not active
CC(C)N(CC[C@H](c1ccccc1)c2cc(C)ccc2O)C(C)C	1382	12.59
NC[C@H]1O[C@H](O[C@@H]2[C@@H](N)C[C@@H](N)[C@H](O[C@H]3O[C@H](CO)[C@@H](O)[C@H](N)[C@H]3O)[C@H]2O)[C@H](O)[C@@H](O)[C@@H]1O	1384	Not active
Oc1ccc(OCc2ccccc2)cc1	1388	Not active
C[C@H]1C[C@@H]2[C@H](CC[C@@]3(C)[C@H]2CC[C@]3(O)C(=O)C)[C@@]4(C)CCC(=O)C=C14	1390	Not active
CC(=O)S[C@@H]1CC2=CC(=O)CC[C@]2(C)[C@H]3CC[C@@]4(C)[C@@H](CC[C@@]45CCC(=O)O5)[C@H]13	1393	Not active
C[C@]1(O)CC[C@H]2[C@@H]3CCC4=CC(=O)CC[C@]4(C)[C@H]3CC[C@]12C	1395	Not active
CC(C)(C#N)c1cc(Cn2cncn2)cc(c1)C(C)(C)C#N	1399	Not active
COc1ccccc1OCC(O)CN2CCN(CC(=O)Nc3c(C)cccc3C)CC2	1404	13400
C[C@]12CC[C@H]3[C@@H](CCc4cc(O)ccc34)[C@@H]1CCC2=O	1405	Not active
CC1=CC(=O)N(O)C(=C1)C2CCCCC2	1413	Not active
CC(C)CC(N(C)C)C1(CCC1)c2ccc(Cl)cc2	1419	Not active
Cc1nc(Nc2ncc(s2)C(=O)Nc3c(C)cccc3Cl)cc(n1)N4CCN(CCO)CC4	1421	15848.9
Fc1ccc(cc1)C(CCCN2CCC(CC2)N3C(=O)Nc4ccccc34)c5ccc(F)cc5	1423	3.02
COCCOC(=O)C1=C(C)NC(=C(C1c2cccc(c2)[N+](=O)[O-])C(=O)OC(C)C)C	1428	Not active
C[C@@H]1[C@H]2[C@H](O)[C@H]3[C@H](N(C)C)C(=C(C(=O)N)C(=O)[C@@]3(O)C(=C2C(=O)c4c(O)cccc14)O)O	1433	Not active
CN(C)[C@H]1[C@@H]2C[C@H]3C(=C(O)[C@]2(O)C(=O)C(=C1O)C(=O)N)C(=O)c4c(O)cccc4[C@@]3(C)O	1440	Not active
N#Cc1ccc(cc1)C(c2ccc(cc2)C#N)n3cncn3	1444	Not active
CCC[C@@H]1C[C@H](N(C)C1)C(=O)N[C@H]([C@@H](C)O)[C@H]2O[C@H](SC)[C@H](O)[C@@H](O)[C@H]2O	1447	Not active
C[C@]12C[C@H](O)[C@@]3(F)[C@@H](CCC4=CC(=O)C=C[C@]34C)[C@@H]1C[C@@H](O)[C@]2(O)C(=O)CO	1451	Not active
C1CN2C[C@@H](N=C2S1)c3ccccc3	1454	Not active
CN(C)c1nc(nc(n1)N(C)C)N(C)C	1455	Not active
COc1c(C)c2COC(=O)c2c(O)c1C\C=C(/C)\CCC(=O)OCCN3CCOCC3	1456	Not active
OC[C@@H]1CC[C@@H](O1)n2cnc3C(=O)NC=Nc23	1460	Not active
CC(=O)CC(C1=C(O)c2ccccc2OC1=O)c3ccccc3	1464	Not active
OC1=C(CC2=C(O)c3ccccc3OC2=O)C(=O)Oc4ccccc14	1466	Not active
CC1=CC(=O)Oc2c(C)c3oc(C)cc3cc12	1475	Not active
COCc1c(nc(C(C)C)c(\C=C\[C@@H](O)C[C@@H](O)CC(=O)O)c1c2ccc(F)cc2)C(C)C	1477	Not active
C[C@]12Cc3cnoc3C=C1CC[C@@H]4[C@@H]2CC[C@@]5(C)[C@H]4CC[C@@]5(O)C#C	1479	Not active
CCOC(=O)C1=C(C)NC(=C(C1c2cccc(Cl)c2Cl)C(=O)OC)C	1480	Not active
CCC1=C(C)CN(C(=O)NCCc2ccc(cc2)S(=O)(=O)NC(=O)N[C@@H]3CC[C@@H](C)CC3)C1=O	1481	Not active
CCCSc1ccc2nc(NC(=O)OC)[nH]c2c1	1483	Not active
CC(C)c1c(C(=O)Nc2ccccc2)c(c3ccccc3)c(c4ccc(F)cc4)n1CC[C@@H](O)C[C@@H](O)CC(=O)O	1487	Not active
NC1=NC(=O)N(C=N1)[C@@H]2O[C@H](CO)[C@@H](O)[C@H]2O	1489	Not active
OC(CCN1CCCCC1)(C2CCCCC2)c3ccccc3	1490	Not active
CCOC(=O)C1=C(COCCN)NC(=C(C1c2ccccc2Cl)C(=O)OC)C	1491	Not active
CC1=C(Oc2c(cccc2C1=O)C(=O)OCCN3CCCCC3)c4ccccc4	1493	19750.3
NCCC(Oc1ccc(cc1)C(F)(F)F)c2ccccc2	1494	2290.87
CC(=O)OCC(=O)[C@@]12OC(C)(C)O[C@@H]1C[C@H]3[C@@H]4C[C@H](F)C5=CC(=O)C=C[C@]5(C)[C@@]4(F)[C@@H](O)C[C@]23C	1501	Not active
COc1ccnc(C[S+]([O-])c2nc3cc(OC(F)F)ccc3[nH]2)c1OC	1502	Not active
COc1ccc2[nH]c(nc2c1)[S+]([O-])Cc3ncc(C)c(OC)c3C	1503	Not active
CC1(C)O[C@@H]2C[C@H]3[C@@H]4CCC5=CC(=O)C=C[C@]5(C)[C@@]4(F)[C@@H](O)C[C@]3(C)[C@@]2(O1)C(=O)CO	1504	Not active
CC1(C)O[C@@H]2C[C@H]3[C@@H]4C[C@H](F)C5=CC(=O)C=C[C@]5(C)[C@H]4[C@@H](O)C[C@]3(C)[C@@]2(O1)C(=O)CO	1512	Not active
CC[C@H](OC(=O)C)C(C[C@H](C)N(C)C)(c1ccccc1)c2ccccc2	1514	2187.76
CN(C)[C@H]1[C@@H]2[C@@H](O)[C@H]3C(=C(O)[C@]2(O)C(=O)C(=C1O)C(=O)N)C(=O)c4c(O)cccc4[C@@]3(C)O	1517	Not active
CCCc1nc(C)c2C(=O)N=C(Nn12)c3cc(ccc3OCC)S(=O)(=O)N4CCN(CC)CC4	1520	31622.8
CCN(C(=O)C)c1cccc(c1)c2ccnc3c(cnn23)C#N	1521	Not active
CCN(CCO)CCCC(C)Nc1ccnc2cc(Cl)ccc12	1535	Not active
CC(C)[C@@H](C)\C=C\[C@@H](C)[C@H]1CC[C@H]2\C(=C\C=C/3\C[C@@H](O)CCC3=C)\CCC[C@]12C	1536	Not active
CC1(C)S[C@@H]2[C@H](NC(=O)[C@H](NC(=O)N3CCNC3=O)c4ccccc4)C(=O)N2[C@H]1C(=O)O	1537	Not active
COc1ncnc(NS(=O)(=O)c2ccc(N)cc2)c1OC	1539	Not active
Nc1nc(O)c2ncn(CCC(CO)CO)c2n1	1540	Not active
Cn1cnc(c1Sc2ncnc3nc[nH]c23)[N+](=O)[O-]	1542	Not active
C[C@H](CS)C(=O)N1CCC[C@H]1C(=O)O	1560	Not active
Nc1nc(F)nc2c1ncn2[C@@H]3O[C@H](CO)[C@@H](O)[C@@H]3O	1568	Not active
CCN[C@@H]1C[C@H](N)[C@@H](O[C@H]2OC(=CC[C@H]2N)CN)[C@H](O)[C@H]1O[C@H]3OC[C@](C)(O)[C@H](NC)[C@H]3O	1572	Not active
C[C@H]1C[C@H]2[C@@H]3CCC4=CC(=O)C=C[C@]4(C)[C@@]3(Cl)[C@@H](O)C[C@]2(C)[C@@]1(O)C(=O)CO	1586	Not active
CCOC(=O)[C@H](CCc1ccccc1)N[C@@H](C)C(=O)N2Cc3ccccc3C[C@H]2C(=O)O	1592	Not active
Nc1nc(Cl)nc2c1ncn2[C@H]3C[C@H](O)[C@@H](CO)O3	1619	Not active
CC1=C(CCN2CCC(CC2)c3noc4cc(F)ccc34)C(=O)N5CCCC(O)C5=N1	1621	1000
CN1CCC[C@@H]1CCO[C@](C)(c2ccccc2)c3ccc(Cl)cc3	1626	323.7
Cl.CCN(CC)Cc1cc(Nc2ccnc3cc(Cl)ccc23)ccc1O	1630	2400
NC(=O)c1ncn(n1)[C@@H]2O[C@H](CO)[C@@H](O)[C@H]2O	1643	Not active
CC(=O)OCC(=O)[C@@]1(O)CC[C@H]2[C@@H]3CCC4=CC(=O)CC[C@]4(C)[C@H]3C(=O)C[C@]12C	1650	Not active
ClC(Cl)C(c1ccc(Cl)cc1)c2ccccc2Cl	1670	Not active
NC1=NC(=O)C2=C(NCC(CNc3ccc(cc3)C(=O)N[C@@H](CCC(=O)O)C(=O)O)N2C=O)N1	1679	Not active
Cl.Clc1cc2NC(=O)Cc2cc1CCN3CCN(CC3)c4nsc5ccccc45	1712	120.23
COC(=O)C1=C(C)NC(=C(C1c2ccccc2[N+](=O)[O-])C(=O)OCC(C)C)C	1726	23000
CC1=C(N2[C@H](SC1)[C@H](NC(=O)[C@H](N)c3ccccc3)C2=O)C(=O)O	1727	Not active
COC1CN(CCCOc2ccc(F)cc2)CCC1NC(=O)c3cc(Cl)c(N)cc3OC	1729	6.457
CO\N=C(/C(=O)N[C@H]1[C@H]2SCC(=C(N2C1=O)C(=O)O)COC(=O)C)\c3csc(N)n3	1730	Not active
CN1C[C@@H](C[C@H]2[C@H]1Cc3c[nH]c4cccc2c34)C(=O)N[C@]5(C)O[C@@]6(O)[C@@H]7CCCN7C(=O)[C@H](Cc8ccccc8)N6C5=O	1732	Not active
CC[C@H]1OC(=O)[C@H](C)[C@@H](O[C@H]2C[C@@](C)(OC)[C@@H](O)[C@H](C)O2)[C@H](C)[C@@H](O[C@@H]3O[C@H](C)C[C@@H]([C@H]3O)N(C)C)[C@@](C)(C[C@@H](C)C(=O)[C@H](C)[C@@H](O)[C@]1(C)O)OC	1741	33113.1
NC[C@H]1O[C@H](O[C@@H]2[C@@H](N)C[C@@H](N)[C@H](O[C@H]3O[C@H](CO)[C@@H](O)[C@H](N)[C@H]3O)[C@H]2O)[C@H](N)C[C@@H]1O	1747	Not active
CN1C(=O)N(C)c2ncn(CC(O)CO)c2C1=O	1752	Not active
CCC[C@@H]1C[C@H](N(C)C1)C(=O)N[C@H]([C@H](C)Cl)[C@H]2O[C@H](SC)[C@H](O)[C@@H](O)[C@H]2O	1753	Not active
CCN1CC(CCN2CCOCC2)C(C1=O)(c3ccccc3)c4ccccc4	1754	Not active
CC(C)(C)NCC(O)c1cc(O)cc(O)c1	1760	Not active
C[C@@H]1C[C@H]2[C@@H]3CCC4=CC(=O)C=C[C@]4(C)[C@@]3(F)[C@@H](O)C[C@]2(C)[C@H]1C(=O)CO	1766	Not active
COC(=O)[C@@H](N1CCc2sccc2C1)c3ccccc3Cl	1771	Not active
CN1CCN(CC1)c2c(F)cc3C(=O)C(=CN(CCF)c3c2F)C(=O)O	6273	Not active
CN1CCN2C(C1)c3ccccc3Cc4ccccc24	6437	Not active
COc1ccc(CCN(C)CCCC(C#N)(C(C)C)c2ccc(OC)c(OC)c2)cc1OC	6966	10
CC1(COc2ccc(CC3SC(=O)NC3=O)cc2)CCCCC1	7002	Not active
CN(C)CCCn1cc(C2=C(C(=O)NC2=O)c3c[nH]c4ccccc34)c5ccccc15	7463	1000
CCN(CC)CCCC(C)Nc1c2ccc(Cl)cc2nc3ccc(OC)cc13	7568	Not active
CN1C(=O)[C@H](NC(=O)Nc2cccc(C)c2)N=C(c3ccccc3)c4ccccc14	9387	5000
CCCCCCC[N+](CC)(CC)CCCCc1ccc(Cl)cc1	9484	12.59
COC(=O)Nc1nc2ccc(cc2[nH]1)C(=O)c3cccs3	9514	Not active
[Cl-].COc1ccc2cc3c4cc5OCOc5cc4CC[n+]3cc2c1OC	12089	Not active
Fc1ccc(cc1)n2cc(C3=CCN(CCN4CCNC4=O)CC3)c5cc(Cl)ccc25	12186	10
Fc1ccc(cc1)n2cc(C3CCN(CCN4CCNC4=O)CC3)c5cc(Cl)ccc25	12713	2.7
Fc1ccc(cc1)n2cc(C3CCN(CCN4CCNC4=O)CC3)c5ccccc25	12780	6918
CC1CCC(CC1)NC(=O)N(CCCl)N=O	12948	Not active
[O-][N+](=O)c1ccc2NC(=O)CN=C(c3ccccc3)c2c1	13209	Not active
CN1C(=O)CN=C(c2ccccc2)c3cc(ccc13)[N+](=O)[O-]	13341	Not active
COC(=O)[C@H]1[C@@H](O)CC[C@H]2CN3CCc4c([nH]c5ccccc45)[C@@H]3C[C@H]12	15245	Not active
CCN1CCN(CC1)c2cc3N(C=C(C(=O)O)C(=O)c3cc2F)C4CC4	15511	Not active
C[S+]([O-])c1ccc(\C=C/2\C(=C(CC(=O)O)c3cc(F)ccc23)C)cc1	15770	Not active
COc1ccc(cc1)C2=CC(=O)c3ccccc3O2	16312	21900
FC(F)(F)CN1C(=O)[C@H](NC(=O)Cc2ccc(cc2C(F)(F)F)C(F)(F)F)N=C(c3ccccc3)c4ccccc14	16900	6000
CC(C)(C)c1ccc(cc1)C(O)CCCN2CCC(CC2)C(O)(c3ccccc3)c4ccccc4	17157	199.53
C[C@@H]([C@@H](O)c1ccc(O)cc1)N2CCC(O)(CC2)c3ccccc3	17350	10000
COc1ccc(cc1OC)C(=O)N2CCN(CC2)c3ccc4NC(=O)CCc4c3	17423	1096.48
CCCCOc1cc(CC2CNC(=O)N2)ccc1OC	18701	Not active
CSc1ccc(\C=C/2\C(=C(CC(=O)O)c3cc(F)ccc23)C)cc1	18797	Not active
Oc1ccc2C[C@H]3N(CC4CC4)CC[C@@]56[C@@H](Oc1c25)C(=O)CC[C@@]36O	19019	Not active
CN1C[C@H](CNC(=O)OCc2ccccc2)C[C@H]3[C@H]1Cc4cn(C)c5cccc3c45	19215	Not active
COc1ccc(Cc2nccc3cc(OC)c(OC)cc23)cc1OC	19224	7244.36
COc1nc(C)nc(Cl)c1NC2=NCCN2	19236	Not active
CC(C(=O)O)c1ccc(CC2CCCC2=O)cc1	19299	Not active
FC1=CN(C2CCCO2)C(=O)NC1=O	20883	Not active
CNCCCC12CCC(c3ccccc13)c4ccccc24	21731	Not active
C[C@H](Cc1cc2CCN(CCCO)c2c(c1)C(=O)N)NCCOc3ccccc3OCC(F)(F)F	24778	7943.28
Oc1c(Br)cc(Br)cc1C(=O)Nc2ccc(Br)cc2	24944	Not active
O=C1C=C(Oc2ccc3ccccc3c12)c4ccccc4	26260	Not active
Nc1ccccc1NC(=O)c2ccc(CNC(=O)OCc3cccnc3)cc2	27759	>30000
C[C@]12CC[C@H]3[C@@H](CC[C@H]4CC(=O)CC[C@]34C)[C@@H]1CC[C@@H]2O	27769	Not active
CCCOc1ccccc1C2=Nc3nn[nH]c3C(=O)N2	28079	Not active
CC(C)C[C@H](NC(=O)[C@@H](O)[C@H](N)Cc1ccccc1)C(=O)O	29292	Not active
Fc1ccc(cc1)C(N2CCN(C\C=C\c3ccccc3)CC2)c4ccc(F)cc4	30008	496.3
Clc1cc2Oc3cc(Cl)c(Cl)cc3Oc2cc1Cl	30327	Not active
c1ccc2c(c1)cc3ccc4cccc5ccc2c3c45	31184	Not active
COC(=O)C1C(CC2CCC1N2C)OC(=O)c3ccccc3	32363	7244.36
C[C@H]([C@](O)(Cn1cncn1)c2ccc(F)cc2F)S(=O)(=O)C	34139	Not active
CN(Cc1cnc2nc(N)nc(N)c2n1)c3ccc(cc3)C(=O)N[C@@H](CCC(=O)O)C(=O)O	34259	Not active
CN(C1CCCCC1)C(=O)CCCOc2ccc3nc(O)ccc3c2	34431	Not active
COc1ccc(cc1)C(=O)N2CCCC2=O	36994	Not active
COC(=O)Nc1nc2ccc(Sc3ccccc3)cc2[nH]1	37161	Not active
OC(=O)C1=CN(c2ccc(F)cc2)c3cc(N4CCNCC4)c(F)cc3C1=O	37858	Not active
CCCCN(CCCC)CC(O)c1cc(Cl)cc2\C(=C/c3ccc(Cl)cc3)\c4cc(Cl)ccc4c12	38827	377
Cc1ccc2cc3c(ccc4ccccc34)c5CCc1c25	40583	Not active
NC(=O)N1c2ccccc2CCc3ccccc13	41543	Not active
COC(=O)Nc1nc2cc(ccc2[nH]1)[S+]([O-])c3ccccc3	42442	Not active
C1CNCC(C1)c2c([nH]c3ccccc23)c4ccccc4	42557	4897.79
C(\C=C\c1ccccc1)N2CCN(CC2)C(c3ccccc3)c4ccccc4	43064	Not active
COc1cc(cc(OC)c1O)[C@H]2[C@@H]3[C@H](COC3=O)[C@H](O[C@@H]4O[C@@H]5CO[C@@H](C)O[C@H]5[C@H](O)[C@H]4O)c6cc7OCOc7cc26	44657	Not active
CC[C@@H](CO)NCCN[C@@H](CC)CO	44884	Not active
COCC(=O)O[C@]1(CCN(C)CCCc2nc3ccccc3[nH]2)CCc4cc(F)ccc4[C@@H]1C(C)C	45816	190
Fc1ccc(cc1)C(CCCN2CCC3(CC2)N(CNC3=O)c4ccccc4)c5ccc(F)cc5	46516	2300
CC(=C)[C@@H]1[C@H]2OC(=O)[C@@H]1[C@]3(O)C[C@H]4O[C@]45C(=O)O[C@H]2[C@]35C	47244	Not active
C(Cc1ccc(OCc2ccccc2)cc1)Nc3ccncc3	48029	130
CC(C)(C)NCC(O)c1cc(Cl)c(N)c(Cl)c1	49080	Not active
CC[C@H]1CN2CCc3cc(OC)c(OC)cc3[C@@H]2C[C@@H]1C[C@H]4NCCc5cc(OC)c(OC)cc45	50588	Not active
CCCc1cn(c2ccc(F)cc2)c3ccc(Cl)cc13	52348	26000
COc1ccc2C[C@H]3[C@H]4CCCC[C@@]4(CCN3C)c2c1	52440	Not active
CS(=O)(=O)Nc1ccc2OC3(CCN(CC3)C4CCc5cc(ccc5C4)C#N)CC(O)c2c1	52627	20.89
CC(O)c1cn(c2ccc(F)cc2)c3ccc(Cl)cc13	52794	4550
CC(C)(O)c1ccc(cc1)C(O)CCCN2CCC(CC2)C(O)(c3ccccc3)c4ccccc4	52832	457.09
COC(=O)c1ccc(cc1)n2cc(C3CCN(CCN4CCNC4=O)CC3)c5cc(Cl)ccc25	52999	36
CC(C)c1cn(c2ccc(F)cc2)c3ccc(Cl)cc13	53089	10000
CCC(=O)c1cn(c2ccc(F)cc2)c3ccc(Cl)cc13	53321	1947
COc1cccc2C(=O)c3c(O)c4C[C@](O)(C[C@H](O[C@H]5C[C@H](N)[C@H](O)[C@H](C)O5)c4c(O)c3C(=O)c12)C(=O)CO	53463	Not active
Clc1ccc2c(c1)c(cn2C3CCCCC3)C4CCN(CCN5CCNC5=O)CC4	53661	137
O=C1[C@@H]2CCN1c3cccc4ccc(Oc5cc(Cn6cncc6CN2)ccc5C#N)cc34	53821	10500
CCC(O)c1cn(c2ccc(F)cc2)c3ccc(Cl)cc13	53866	2200
CCC(O)(CC)c1cn(c2ccc(F)cc2)c3ccc(Cl)cc13	53871	15700
[Br-].CN(C)C(=O)Oc1cccc(c1)[N+](C)(C)C	54126	Not active
CC[C@H](C)C(=O)O[C@H]1CCC=C2C=C[C@H](C)[C@H](CC[C@@H]3C[C@@H](O)CC(=O)O3)[C@@H]12	54440	Not active
O=C1[C@@H]2CCN1c3cccc4ccc(Oc5cc(Cn6cncc6CCN2)ccc5C#N)cc34	55826	8100
OC(=O)Cc1ccc(cc1)n2cc(C3CCN(CCN4CCNC4=O)CC3)c5cc(Cl)ccc25	55835	575.44
C\C(=C/c1ccccc1)\C=C\2/SC(=S)N(CC(=O)O)C2=O	56337	Not active
CS(=O)(=O)Nc1ccc(cc1Oc2ccccc2)[N+](=O)[O-]	56367	Not active
CN1[C@@H]2CC[C@H]1C[C@H](C2)OC(=O)c3c[nH]c4ccccc34	56564	Not active
Cc1nc[n+]([O-])c(C)c1C(=O)N2CCC(C)(CC2)N3CCC(CC3)N(c4ccccc4)c5ccccc5	58004	1200
Cc1ccnc(C)c1C(=O)N2CCC(C)(CC2)N3CCC(CC3)N(c4ccccc4)c5ccccc5	58387	570
Cc1cc[n+]([O-])c(C)c1C(=O)N2CCC(C)(CC2)N3CCC(CC3)N(Cc4cccc(c4)C#N)c5ccccc5	59511	1300
Oc1ccc(CCN2CCC(CC2)Nc3nc4ccccc4n3Cc5ccc(F)cc5)cc1	60796	1
CCOc1cc(N)c(Cl)cc1C(=O)NCC2CN(Cc3ccc(F)cc3)CCO2	60889	4786.3
Fc1ccc(Cn2c(NC3CCNCC3)nc4ccccc24)cc1	61301	27.54
Cc1cc[n+]([O-])c(C)c1C(=O)N2CCC(C)(CC2)N3CCC(CC3)N(Cc4ccccc4)c5ccccc5	61536	550
Cc1cccc(C)c1C(=O)N2CCC(C)(CC2)N3CCC(CC3)N(c4ccccc4)c5ccccc5	62152	150
COc1cc(NS(=O)(=O)c2ccc(N)cc2)nc(OC)n1	62193	Not active
OC(=O)c1cccnc1Nc2cccc(c2)C(F)(F)F	63323	Not active
C[C@](O)(CS(=O)(=O)c1ccc(F)cc1)C(=O)Nc2ccc(C#N)c(c2)C(F)(F)F	63560	Not active
[Cl-].CN(C)c1ccc(cc1)C(=C2C=CC(=[N+](C)C)C=C2)c3ccc(cc3)N(C)C	64894	Not active
CN1CCc2cccc3c2C1Cc4ccc(O)c(O)c34	70099	2398.83
CN1C(=O)[C@@H](NC(=O)Nc2cccc(C)c2)N=C(c3ccccc3)c4ccccc14	70380	10000
CN([C@H]1CC[C@@]2(CCCO2)C[C@@H]1N3CCCC3)C(=O)Cc4ccc(Cl)c(Cl)c4	70586	Not active
CCOC(=O)C1=C[C@]2(CC)CCCN3CCc4c([C@H]23)n1c5ccccc45	71752	39
CO[C@@H]1CN(CCCOc2ccc(F)cc2)CC[C@@H]1NC(=O)c3cc(Cl)c(N)cc3OC	74656	80
C[C@H](C(=O)O)c1cccc(c1)C(=O)c2ccccc2	75435	Not active
C(C(C1CCCCC1)C2CCCCC2)C3CCCCN3	75880	7762.47
N=C(Nc1ccccc1)Nc2ccccc2	77675	Not active
CN(C(=S)Oc1ccc2ccccc2c1)c3cccc(C)c3	83668	Not active
CCN(CC)CCNC(=O)c1cc(ccc1OC)S(=O)(=O)C	84158	Not active
O=C(N[C@@H]1CC[C@@H](CCN2CCc3cc(ccc3C2)C#N)CC1)c4ccnc5ccccc45	85606	630.96
Clc1ccc(cc1)C(=O)NCCN2CCOCC2	86304	79432.8
Oc1c(I)cc(I)c2cccnc12	86754	Not active
C1CN=C(N1)C2CC2(c3ccccc3)c4ccccc4	87045	8800
C[C@]12CC[C@@H](O)C[C@@H]1CC[C@@H]3[C@@H]2CC[C@@]4(C)[C@H]3CCC4=O	87285	Not active
Cc1cccc(C)c1NC(=O)CN2CCN(CCCC(c3ccc(F)cc3)c4ccc(F)cc4)CC2	92870	15.85
OC(=O)COC(=O)Cc1ccccc1Nc2c(Cl)cccc2Cl	93645	Not active
CN(C1CCN(CC1)c2nc3ccccc3n2Cc4ccc(F)cc4)C5=NC=CC(=O)N5	94454	350
COc1ccc(cc1OC)C2CCN(CCC3CCOc4ccccc34)CC2	94664	199.53
COc1ccc(cc1OC)C2CCN(CC[C@H]3CCOc4ccccc34)CC2	96153	30
O=C1C=C(Oc2c1cccc2c3ccccc3)N4CCOCC4	98350	Not active
CC(C)(C)OC(=O)NCCCN(Cc1cncn1Cc2ccc(cc2)C#N)[C@H]3CCN(Cc4ccccc4)C3=O	98553	110
O=C1[C@H](CCN1c2ccncc2)NCc3cncn3Cc4ccc(cc4)C#N	99371	3200
CCCCN(Cc1cncn1Cc2ccc(cc2)C#N)[C@H]3CCN(Cc4ccccc4)C3=O	100415	190
CN1CCN(CC1)C2=Nc3ccccc3Nc4sc(CO)cc24	100454	11481.5
O=C1[C@H](CCN1c2cccc3ncccc23)NCc4cncn4Cc5ccc(cc5)C#N	100566	8200
CN(C)CC\C=C/1\c2ccccc2COc3ccccc13	101740	6456.54
CC(=O)O[C@@]1(CC[C@H]2[C@@H]3C=C(Cl)C4=CC(=O)CC[C@]4(C)[C@H]3CC[C@]12C)C(=O)C	110691	Not active
O[C@@H](CNCCc1ccc(NS(=O)(=O)c2ccc(cc2)c3nc(cs3)c4ccc(cc4)C(F)(F)F)cc1)c5cccnc5	111201	220
C[C@]12CC[C@@H](O)C=C1CC[C@H]3[C@@H]4CC[C@](O)(C(=O)CO)[C@@]4(C)CC(=O)[C@H]23	111861	Not active
C(C1CC1)N2CC3CN(CC4CC4)CC(C2)C35CCCC5	113461	2500
COc1cc(N)[nH]c2nc(c3ccc(F)cc3)c(c4ccncc4)c12	115769	Not active
CC(C)NC[C@H](O)COc1cccc2[nH]ccc12	117405	Not active
Fc1ccc(SC2=NN3C=NC(=O)C(=C3C=C2)c4c(Cl)cccc4Cl)c(F)c1	119385	Not active
C[C@@H](CO)NC(=O)[C@H]1CN(C)[C@@H]2Cc3c[nH]c4cccc(C2=C1)c34	119443	Not active
C[C@H]1C[C@H](C)C(=O)[C@@H](C1)[C@H](O)CC2CC(=O)NC(=O)C2	123292	Not active
CN1CCN(CCCCN2C(=O)CN(\N=C\c3oc(cc3)c4ccc(Cl)cc4)C2=O)CC1	123558	400
O=C(OC1CC2CC3CC(C1)N2CC3=O)c4c[nH]c5ccccc45	124754	12022.6
CCOC(=O)C1C(CC2CCC1N2C)OC(=O)c3ccccc3	127457	1202.26
OC(C1CCNCC1)(c2ccccc2)c3ccccc3	127508	>100000
FC(F)(F)CN1C(=O)[C@H](NC(=O)Cc2ccc(Cl)cc2Cl)N=C(c3ccccc3)c4ccccc14	127701	2400
CS(=O)(=O)Nc1ccc2OC3(CCN(CCc4ccc5nonc5c4)CC3)CC(=O)c2c1	129583	8
OC(=O)CCCC[C@@H]1CCSS1	134342	Not active
O=C1CCC(=NN1)c2ccc(Nc3ccncc3)cc2	138093	1047.13
CC(=O)O[C@@]1(CC[C@H]2[C@@H]3C=C(Cl)C4=CC(=O)[C@@H]5C[C@@H]5[C@]4(C)[C@H]3CC[C@]12C)C(=O)C	139835	Not active
Cc1c(C)c2OC(C)(CN3CCN(CC3)c4cc(nc(n4)N5CCCC5)N6CCCC6)CCc2c(C)c1O	141343	Not active
CC(C)N(CCc1c[nH]c2ccccc12)Cc3ccc(\C=C\C(=O)NO)cc3	142992	5870
CCN(CC)Cc1ccc(Nc2ccnc3cc(Cl)ccc23)cc1O	147587	3900
CC(C)(C)NCc1ccc(Nc2ccnc3cc(Cl)ccc23)cc1O	147806	7500
CCCCCCCCCc1ccc(O)cc1	153062	Not active
Nc1c(Br)cc(Br)cc1CN[C@@H]2CC[C@@H](O)CC2	153479	Not active
OC(=O)c1ccccc1OC(=O)c2ccccc2O	154111	Not active
CC(=O)N1CCN(CC1)c2ccc(OCC3COC(Cn4ccnc4)(O3)c5ccc(Cl)cc5Cl)cc2	157101	1900
CCN(CC)C(=O)N[C@@H]1CN(C)[C@@H]2Cc3c[nH]c4cccc(C2=C1)c34	157138	Not active
CN1C[C@@H]2C[C@H]1CN2c3cc4N(C=C(C(=O)O)C(=O)c4cc3F)C5CC5	157548	Not active
Cc1cccc(C)c1NC(=O)CC23CCCN2CCC3	163238	20417.4
CC(C)Oc1ccc2C(=O)C(=COc2c1)c3ccccc3	165790	Not active
CCN(CC)CCOc1ccc(cc1)\C(=C(/Cl)\c2ccccc2)\c3ccccc3	167779	181.97
COP(=O)(OC)OC=C(Cl)Cl	167911	Not active
COc1ccc(cc1)[C@@H](C)N[C@@H]2CC[C@@H](C(=O)N3CCC(CC3)(c4ccccc4)c5ccc(OC)nc5)C(C)(C)C2	171377	520
OC(=O)c1ccccc1C2=C3C=CC(=O)C=C3Oc4cc(O)ccc24	177756	Not active
CC(C)(Cc1ccc2ccccc2c1)NC[C@@H](O)COc3cccc(Cl)c3C#N	180672	3
NC(CC(=O)N1CCC[C@H]1C(=O)NCc2ccc(cc2)C(=O)O)Cc3ccc(F)c(F)c3.OC(=O)C(F)(F)F	182223	79000
COc1ccc(CCN(C)CCCN(C(=O)c2ccc(cc2)[N+](=O)[O-])c3ccc(OC)c(OC)c3)cc1OC	182646	20
CCCCCCCN(CC)CCCCc1ccc(cc1)[N+](=O)[O-]	182977	2188
CC(C)[C@@H](Oc1ccc(CNC(=O)[C@@H]2CCCN2C(=O)C(N)C3CCCCC3)cc1)C(=O)O.OC(=O)C(F)(F)F	183418	>90000
COc1ccc(CCNC(C)COc2c(C)cccc2C)cc1OC	184014	6100
CCCCN(CCCC)CCCOc1ccc(cc1)C(=O)c2c(CCCC)oc3ccc(NS(=O)(=O)C)cc23	184412	316.23
COc1ccc(CCNCCCNC(=O)c2ccc(cc2)[N+](=O)[O-])cc1OC	184461	420
CCN(CC)CC#CCOC(=O)[C@@](O)(C1CCCCC1)c2ccccc2	185434	12000
COC(=O)Cc1ccc(CNC(=O)[C@@H]2CSCN2C(=O)CC(N)Cc3ccccc3F)cc1.OC(=O)C(F)(F)F	186482	9700
NCc1ccc(F)c(c1)C2CCN(CC2)C(=O)c3cccc(c3)c4onc(n4)c5cccs5	186730	800
COc1ccc2CC3N(CCc4cc(OC)c(OC)cc34)C(Cc5ccccc5)c2c1OC	186873	14000
NCc1ccc(F)c(c1)C2CCN(CC2)C(=O)c3cc(cc(c3)c4onc(n4)c5cccs5)C(=O)O	188068	76800
O=C1C=C(Oc2c1cccc2c3cccc4c5ccccc5sc34)N6CCOCC6	188678	14000
COc1cc(OC)c(C(=O)CCCN2CCCC2)c(OC)c1	188921	Not active
COc1ccc2c(c1)c(CC(=O)OCC(=O)O)c(C)n2C(=O)c3ccc(Cl)cc3	189171	Not active
C[C@H]([C@H](N)C(=O)N1CC[C@H](F)C1)c2ccc(cc2)c3ccc(F)cc3.OC(=O)C(F)(F)F	189881	1100
CN(C)C(=O)[C@H]([C@H](N)C(=O)N1CC[C@H](F)C1)c2ccc(cc2)c3ccc(F)cc3.OC(=O)C(F)(F)F	191067	4600
C[C@]12CC[C@H]3[C@@H](CCc4cc(O)ccc34)[C@@H]1C[C@@H](O)[C@@H]2O	193482	Not active
CN1CCC(CC1)Oc2cccc3ncnc(Nc4ccc(OCc5ccccn5)c(Cl)c4)c23	193544	5000
Clc1ccc2OC(=O)C=C(NC3CCN(Cc4ccc5OCOc5c4)CC3)c2c1	194564	2250
Clc1ccc(cc1)c2nc(COc3ccccc3CN4CCCCCCC4)cs2	195180	30
CC(=O)N1N=C(C[C@H]1c2cccc(O)c2)c3cc(F)ccc3F	195232	26400
Clc1ccc(cc1)c2nc(COc3ccccc3C(=O)N4CCCC4)cs2	195235	9800
C[C@H]([C@H](N)C(=O)N1CC[C@H](F)C1)c2ccc(cc2)c3cccc(c3)c4nn[nH]n4.OC(=O)C(F)(F)F	195378	59000
CCCCCCCCc1ccc(O)cc1	195437	Not active
C[C@H]([C@H](N)C(=O)N1CC[C@H](F)C1)c2ccc(cc2)c3cccc(c3)C(=O)O.OC(=O)C(F)(F)F	195755	>100000
C\C=C/1\N(C)C(C)CC1(c2ccccc2)c3ccccc3	196431	50118.7
COc1ccc(cc1)[C@@H](O)C[C@@H]2N(C)CCc3cc(OC)c(OC)cc23	196983	790
COc1cccc(CN2CCCCCCC2)c1OCc3csc(n3)c4ccccc4	197243	180
COc1cccc(CN2CCCCCCC2)c1OCc3csc(n3)c4ccc(Cl)cc4	197304	40
COc1cc2CCN(C)[C@@H](C[C@H](O)c3ccc(Cl)cc3)c2cc1OC	197467	400
CC(C)(C)C1CCC2(CC1)CCN(C(=O)N2Cc3ccc(cc3)C(=O)Nc4nn[nH]n4)c5ccc(OC(F)(F)F)cc5	198387	5400
COc1cc2c(Nc3ncc(CC(=O)Nc4cccc(F)c4)s3)ncnc2cc1OCCCN5CCC(CO)CC5	201307	>10000
CC(C)(C)[C@H](NC(=O)OCCO)C(=O)N1CC(=C[C@H]1c2ccccc2)c3cc(F)ccc3F	202788	25000
CC(C)(CN)C(=O)N1CC(=C[C@H]1c2ccccc2)c3cc(F)ccc3F	203045	2200
C[C@H]([C@H](N)C(=O)N1CC[C@H](F)C1)c2ccc(cc2)C3=CN(C)C(=O)C=C3CO.OC(=O)C(F)(F)F	203169	>100000
C[C@@H]1CNC[C@H]2Cc3ccc(Cl)nc3N12	203230	40000
COc1ccc(CN2CCNCC2)c(OC)c1OC	203266	Not active
CC(C)(C)[C@H](N)C(=O)N1CC(=C[C@H]1c2ccccc2)c3cc(F)ccc3F	204408	1500
N[C@@H](C1CC1)C(=O)N2CC(=C[C@H]2c3ccccc3)c4cc(F)ccc4F	204459	3500
Clc1cc2OC(=CC(=O)c2cc1Cl)C(=O)NC3CCN(Cc4ccc5OCOc5c4)CC3	204828	1.4
CN1CCN(CCCN([C@@H]2CC[C@@]3(C[C@H]23)c4ccc(cc4)C#N)C(=O)Nc5ccc(F)c(c5)C(F)(F)F)CC1	205285	52
CN(C1CCNCC1)C(=O)N2CC(=C[C@H]2c3ccccc3)c4cc(F)ccc4F	205437	1300
C[C@H](CCC(=O)O)[C@H]1CC[C@H]2[C@@H]3[C@H](O)C[C@@H]4C[C@H](O)CC[C@]4(C)[C@H]3C[C@H](O)[C@]12C	205596	Not active
COC[C@@H](O)COc1cn2ncnc(Oc3ccc4[nH]c(C)cc4c3F)c2c1C	205710	18000
C[C@H]([C@H](N)C(=O)N1CC[C@H](F)C1)c2ccc(cc2)C3=C(F)N(C)C(=O)C=C3.OC(=O)C(F)(F)F	205872	>100000
COc1ccc2C(=O)C=C(Oc2c1)C(=O)NC3CCN(Cc4ccc5OCOc5c4)CC3	206081	11.5
N[C@@H](C1CC1)C(=O)N2CC(=C[C@H]2c3cccc(O)c3)c4cc(F)ccc4F	206115	5600
CN(C1CCNCC1)C(=O)N2CC(=CC2c3cccc(O)c3)c4cc(F)ccc4F	206249	6600
C[C@H]([C@H](N)C(=O)N1CC[C@H](F)C1)c2ccc(cc2)C3=CN(C)C(=O)C=C3.OC(=O)C(F)(F)F	206383	>100000
CN(CCO)C(=O)N1CC(=C[C@H]1c2cccc(O)c2)c3cc(F)ccc3F	206798	15000
CN(CCCCN1CCN(CC1)c2cccc(NC(=O)C)c2)S(=O)(=O)CC3CCCCC3	207220	4000
CC(C)CS(=O)(=O)N(C)CCCCN1CCN(CC1)c2cccc(NC(=O)C)c2	207478	2200
CCCc1c(OCCCN2C(=O)Cc3cc(CC(=O)O)ccc23)ccc4c(noc14)C(F)(F)F	207690	>10000
CN(C1CCN(CC1)C(=O)C)C(=O)N2CC(=C[C@H]2c3ccccc3)c4cc(F)ccc4F	208422	>10000
COc1ccccc1N2CCN(CCCCNS(=O)(=O)c3ccc(C)cc3)CC2	209324	5000
CCOc1nc(cc(N)c1C#N)C(=O)NCc2cccnc2	209534	>100000
CC(=O)Nc1cccc(c1)N2CCN(CCCCNS(=O)(=O)CC3CCCCC3)CC2	209821	3800
CN1CCN(CCCN([C@@H]2CC[C@@]3(C[C@H]23)c4ccc5c(N)noc5c4)C(=O)Nc6ccc(F)c(c6)C(F)(F)F)CC1	209964	690
CC(=O)Nc1cccc(c1)N2CCN(CCCCNS(=O)(=O)c3ccc(C)cc3)CC2	210537	300
CCCCCC[C@@H]1[C@@H](OC(=O)CC(C)C)[C@H](C)OC(=O)[C@@H](NC(=O)c2cccc(NC=O)c2O)[C@@H](C)OC1=O	211501	Not active
CCN(C1CCN(CC[C@H](c2ccc(cc2)S(=O)(=O)C)c3cc(F)cc(F)c3)CC1)C(=O)Cc4ccc(cc4)S(=O)(=O)C	212689	1900
FC(F)Oc1ccc2C(=O)C=C(Oc2c1)C(=O)NC3CCN(Cc4ccc5OCOc5c4)CC3	213715	3.6
CCCOc1ccccc1CC(N2CCNCC2)c3ccccc3	213754	5840
Fc1ccc2C(=O)C=C(Oc2c1)C(=O)NC3CCN(Cc4ccccc4)CC3	213761	19.9
Fc1ccc2C(=O)C=C(Oc2c1)C(=O)NC3CCN(Cc4ccc5OCOc5c4)CC3	214021	1600
CCN(CC)Cc1ccc2C[C@H](CCc2c1)N3CCN(CCc4cccc(c4)C(F)(F)F)CC3=O	214323	1700
COc1ccccc1CC(N2CCNCC2)c3ccccc3	214335	22900
CCc1ccc2C(=O)C=C(Oc2c1)C(=O)NC3CCN(Cc4ccc5OCOc5c4)CC3	214377	7.4
CN(CC(=O)N(C)C)Cc1ccc2C[C@H](CCc2c1)N(C)C(=O)c3ccc(cc3)c4ccc(F)cc4	214432	1800
COc1ccc2C(=O)N(CC(CO)NCc3cccnc3)C(=C(c4ccccc4)c2c1)C#N	214553	10000
COc1ccc2c(nc(C#N)c(c3ccccc3)c2c1)C(=O)NCCO	214578	>30000
Fc1ccc2OC(=CC(=O)c2c1)C(=O)NC3CCN(CC3)C4CCc5cc6OCOc6cc45	214585	7870
CCN(CC)Cc1ccc2C[C@H](CCc2c1)N3CCN(CCc4ccc(F)cc4)CC3=O	214629	8100
Fc1ccc2OC(=CC(=O)c2c1)C(=O)NC3CCN(Cc4ccc5OCOc5c4)CC3	214731	4
COc1ccc2C(=O)N(C)C(=C(c3ccccc3)c2c1)CN(C)C	214742	5300
O=C(NC1CCN(Cc2ccc3OCOc3c2)CC1)C4=CC(=O)c5ccccc5O4	214767	6.7
COc1ccc(CN2CCC(CC2)NC(=O)C3=CC(=O)c4ccc(F)cc4O3)cc1F	214768	8.5
CN1CCN(Cc2ccc3cc(ccc3n2)N4C=Nc5cc(sc5C4=O)c6ccc(Cl)cc6)CC1	214808	21877.6
COc1ccc2c(NC[C@H](O)CO)nc(C#N)c(c3ccccc3)c2c1	214876	15000
COc1cc(ccc1OCCN2CCCC2)N3C=Nc4cc(sc4C3=O)c5ccc(Cl)cc5	214957	1170
COc1ccc2C(=O)N(CCO)C(=C(c3cccc(F)c3)c2c1)C#N	214969	62000
Fc1ccc(CCN2CCN([C@H]3CCc4cc(Cn5ccnc5)ccc4C3)C(=O)C2)cc1	214983	4000
COc1ccc2C(=O)N(CC(O)CO)C(=C(c3cccc(F)c3)c2c1)C#N	215023	33500
COCCN(C)CCN1C(=O)c2ccc(OC)cc2C(=C1C#N)c3cccc(F)c3	215050	1650
CN(C)Cc1ccc2C[C@H](CCc2c1)N(C)C(=O)c3ccc(cn3)c4ccc(Cl)cc4	215278	2600
CCc1oc2cc(CN3CCC(CC3)NC(=O)C4=CC(=O)c5ccc(F)cc5O4)ccc2n1	215457	26700
CCN(CC)Cc1ccc2C[C@H](CCc2c1)N3CCN(CCC4CCCS4)CC3=O	215526	13200
Oc1ccc2C(=O)C=C(Oc2c1)C(=O)NC3CCN(Cc4ccc5OCOc5c4)CC3	215631	63.7
CN(C)Cc1ccc2C[C@H](CCc2c1)N(C)C(=O)c3ccc(cn3)c4ccc(F)cc4	215660	5200
CC(=O)Nc1ccc2CCC(N3CCC(CC3)NC(=O)C4=CC(=O)c5ccc(F)cc5O4)c2c1	215661	15600
COc1ccc2c(nc(C#N)c(c3cccc(F)c3)c2c1)n4cnc(C)c4	215818	21000
Fc1ccc2C(=O)C=C(Oc2c1)C(=O)NC3CCN(Cc4ccc5sccc5c4)CC3	216104	1370
COc1ccc2C(=O)N(CC(O)CO)C(=C(c3cccc(c3)C(F)(F)F)c2c1)C#N	216168	16000
Fc1ccc2C(=O)C=C(Oc2c1)C(=O)NC3CCN(Cc4ccc5[nH]ccc5c4)CC3	216180	6080
Fc1cccc(CN2CCC(CC2)NC(=O)C3=CC(=O)c4ccc(F)cc4O3)c1	216225	21.2
Cc1nc(nc2ccc(NC(=O)COc3ccc(Cl)cc3)cc12)N4CCCC4	216228	10000
CN(C)Cc1ccc2C[C@H](CCc2c1)N(C)C(=O)c3ccc(nc3)c4ccc(F)cc4	216314	10000
Fc1ccc2C(=O)C=C(Oc2c1)C(=O)NC3CCN(Cc4ccc5OC(=O)Oc5c4)CC3	216323	85200
CN(C)Cc1ccc2C[C@H](CCc2c1)N(C)C(=O)c3ccc(cn3)c4ccccc4	216406	20000
Fc1ccc2C(=O)C=C(Oc2c1)C(=O)NC3CCN(Cc4ccc5C=CC(=O)Nc5c4)CC3	216482	85500
Fc1ccc(CCN2CCN([C@H]3CCc4cc(CN5CCC(CC5)C(F)(F)F)ccc4C3)C(=O)C2)cc1	216486	2000
Fc1ccc2C(=O)C=C(Oc2c1)C(=O)NC3CCN(Cc4ccc5ncoc5c4)CC3	216524	34600
Fc1ccc2C(=O)C=C(Oc2c1)C(=O)NC3CCN(Cc4ccc5occc5c4)CC3	216554	5280
CN(Cc1ccc(cc1)c2ccccc2)C(=O)N3CCC[C@H]3CN4CCCC4	216666	5151.52
CC(=O)Nc1ccc(CN2CCC(CC2)NC(=O)C3=CC(=O)c4ccc(F)cc4O3)cc1	216680	47.7
CN(C)Cc1ccc2C[C@H](CCc2c1)N(C)C(=O)c3ccc(cc3)c4ccc(Cl)cn4	216741	14000
CN(C)Cc1ccc2C[C@H](CCc2c1)N(C)C(=O)c3ccc(cc3)c4ccc(F)cc4	216821	1800
Fc1ccc(CCN2CCN([C@H]3CCc4cc(CN5CCS(=O)(=O)CC5)ccc4C3)C(=O)C2)cc1	216959	24000
Fc1ccc2C(=O)C=C(Oc2c1)C(=O)NC3CCN(Cc4cc5OCOc5cc4Cl)CC3	217105	13.5
CCc1c(C)[nH]c2CCC\C(=N/NC(=O)Nc3ccccc3)\c12	217133	21000
Fc1ccc2C(=O)C=C(Oc2c1)C(=O)NC3CCN(Cc4ccc5OCC(=O)Nc5c4)CC3	217233	5790
COc1cccc(CN2CCC(CC2)NC(=O)C3=CC(=O)c4ccc(F)cc4O3)c1	217400	10.4
Fc1ccc2C(=O)C=C(Oc2c1)C(=O)NC3CCN(Cc4ccc5OC(=O)Nc5c4)CC3	217435	25000
COc1cc2OC(=CC(=O)c2cc1F)C(=O)NC3CCN(Cc4ccc5OCOc5c4)CC3	217442	15.9
COc1ccc2C(=O)N(C[C@@H](O)CO)C(=C(c3ccccc3)c2c1)C#N	217571	76000
COc1ccc(CN2CCC(CC2)NC(=O)C3=CC(=O)c4ccc(F)cc4O3)cc1	217593	5.4
Brc1ccc2C(=O)C=C(Oc2c1)C(=O)NC3CCN(Cc4ccc5OCOc5c4)CC3	217706	2.5
Fc1ccc2C(=O)C=C(Oc2c1)C(=O)NC3CCN(Cc4ccc5OC(F)(F)Oc5c4)CC3	217707	5.6
Clc1ccc2C(=O)C=C(Oc2c1)C(=O)NC3CCN(Cc4ccc5OCOc5c4)CC3	217789	3.6
CN(C)Cc1ccc2C[C@H](CCc2c1)N(C)C(=O)c3ccc(nc3)c4ccc(Cl)cc4	217820	5100
Fc1ccc(CCN2CCN([C@H]3CCc4cc(CN5CCOCC5)ccc4C3)C(=O)C2)cc1	217875	11000
FC(F)(F)c1ccc(\C=C\C(=O)N2CCC[C@H]2CN3CCCC3)cc1	218790	3698.63
FC(F)(F)c1ccc(CNC(=O)N2CCC[C@H]2CN3CCCC3)cc1	218836	40000
C[C@]1(COc2ccc(OC(F)(F)F)cc2)Cn3cc(nc3O1)[N+](=O)[O-]	218974	10500
CC(C)N1CCN(CC1)C(=O)N2CCC(Cc3ccccc3)CC2	219074	37619.1
CC(C)N1CCN(CC1)C(=O)N2CCC(CC2)C(C)(C)C	219128	66923.1
CC(C)N1CCN(CC1)C(=O)N2Cc3ccccc3C2	219592	19411.8
Clc1ccc2N(C3CCN(CCCN4C(=O)Nc5ccccc45)CC3)C(=O)Nc2c1	219916	57.54
C[C@H](NC(=O)C(C)(C)Oc1ccc(cn1)C(F)(F)F)[C@@H](Cc2ccc(Cl)cc2)c3cccc(c3)C#N	220360	14200
[Cl-].CC(C)(C)CC(C)(C)c1ccc(OCCOCC[N+](C)(C)Cc2ccccc2)cc1	221753	108.5
CN[C@@H]1[C@@H](O)[C@@H](O[C@H]2[C@H](N)C[C@H](N)[C@@H](O[C@H]3OC(=CC[C@H]3N)CN)[C@@H]2O)OC[C@]1(C)O	221886	Not active
CN(C)C(=N)c1ccc(cc1)C(=O)Nc2ccc(Cl)cc2C(=O)Nc3ccc(Cl)cn3	221906	330
C[C@@H]1O[C@@H](O[C@H]2C[C@@H](O)[C@]3(CO)[C@H]4[C@H](O)C[C@]5(C)[C@H](CC[C@]5(O)[C@@H]4CC[C@]3(O)C2)C6=CC(=O)OC6)[C@H](O)[C@H](O)[C@H]1O	222863	5800
CN1CCN(Cc2ccc3c(Cc4c(n[nH]c34)c5csc(c5)C#CCOc6cccnc6)c2)CC1	223219	3390
COCCOc1ccc2c(Cc3c(n[nH]c23)c4csc(c4)C#CCOc5ccccc5)c1	223604	>10000
CC#Cc1cc(cs1)c2n[nH]c3c2Cc4cc(CN5CCN(C)CC5)ccc34	223943	1410
COCCOCC#Cc1cc(cs1)c2n[nH]c3c2Cc4ccc(Cn5cncn5)cc34	223971	11600
CCCC#Cc1cc(cs1)c2n[nH]c3c2Cc4cc(CN5CCN(C)CC5)ccc34	223997	1800
CN1CCN(Cc2ccc3c(Cc4c(n[nH]c34)c5csc(c5)C#CCCc6ccccc6)c2)CC1	223998	4800
CN1CCC(Cc2ccc3c(Cc4c(n[nH]c34)c5csc(c5)C#CCOc6ccccc6)c2)CC1	223999	2100
C(Oc1ccccc1)C#Cc2cc(cs2)c3n[nH]c4c3Cc5cc(CN6CCSC6)ccc45	224027	>10000
CN1CCN(Cc2ccc3c(Cc4c(n[nH]c34)c5csc(c5)C#CCOc6ccc(C)c(C)c6)c2)CC1	224497	2500
CN1CCN(CC1)c2ccc3c(Cc4c(n[nH]c34)c5csc(c5)C#CCOc6ccccc6)c2	224547	1740
C(Oc1ccccc1)C#Cc2cc(cs2)c3n[nH]c4c3Cc5cc(Cn6ccnc6)ccc45	224834	1430
C(Oc1ccccc1)C#Cc2cc(cs2)c3n[nH]c4c3Cc5cc(Cn6cccn6)ccc45	224889	>10000
C(Oc1ccccc1)C#Cc2cc(cs2)c3n[nH]c4c3Cc5cc(Cn6ccnn6)ccc45	224917	>10000
C(Oc1ccccc1)C#Cc2cc(cs2)c3n[nH]c4c3Cc5cc(Cn6cncn6)ccc45	224918	1700
CN1CCN(Cc2ccc3c(Cc4c(n[nH]c34)c5csc(c5)C#CCNC(=O)Oc6ccccc6)c2)CC1	224968	2750
COCC#Cc1cc(cs1)c2n[nH]c3c2Cc4cc(CN5CCN(C)CC5)ccc34	225036	5190
CN1CCN(Cc2ccc3c(Cc4c(n[nH]c34)c5csc(c5)C#CCCOc6ccccc6)c2)CC1	225090	450
CN1CCN(Cc2ccc3c(Cc4c(n[nH]c34)c5csc(c5)C#CCOCC(=O)N)c2)CC1	225192	>10000
COCCOCC#Cc1cc(cs1)c2n[nH]c3c2Cc4cc(CN5CCN(C)CC5)ccc34	225193	9190
CN1CCN(Cc2ccc3c(Cc4c(n[nH]c34)c5csc(c5)C#CCOc6ccc(CN7CCOCC7)cc6)c2)CC1	225240	2560
NC(=O)N1CCN(Cc2ccc3c(Cc4c(n[nH]c34)c5csc(c5)C#CCOc6ccccc6)c2)CC1	225261	5360
CN1CCN(Cc2ccc3c(Cc4c(n[nH]c34)c5csc(c5)C#CCOc6ccccc6)c2)CC1=O	225278	>10000
CN1CCN(Cc2ccc3c(Cc4c(n[nH]c34)c5csc(c5)C#CCNC(=O)c6ccccc6)c2)CC1	225311	7460
CN1CCN(Cc2ccc3c(Cc4c(n[nH]c34)c5csc(c5)C#CCOc6ccccc6Cl)c2)CC1	225318	790
CN1CCN(Cc2ccc3c(Cc4c(n[nH]c34)c5csc(c5)C#CCOc6cccc(Cl)c6)c2)CC1	225319	2590
CN1CCN(Cc2ccc3c(Cc4c(n[nH]c34)c5csc(c5)C#CCOc6ccccc6)c2)C(=O)C1	225334	53000
COCCOCC#Cc1cc(cs1)c2n[nH]c3c2Cc4ccc(CN5CCN(C)CC5)cc34	225335	>10000
CN1CCN(Cc2ccc3c(Cc4c(n[nH]c34)c5csc(c5)C#CCNC(=O)Nc6ccccc6)c2)CC1	225336	7910
CN1CCN(Cc2ccc3c(Cc4c(n[nH]c34)c5csc(c5)C#CCCO)c2)CC1	225639	>10000
CS(=O)(=O)Nc1ccc(CCN(CCOc2ccc(NS(=O)(=O)C)cc2)c3ccc(c4nonc34)[N+](=O)[O-])cc1	227134	3
[O-][N+](=O)c1cn2C[C@@H](COc2n1)OCc3ccc(OC(F)(F)F)cc3	227875	>30000
O=C1C[C@@H]2OCC=C3CN4CC[C@@]56[C@@H]4C[C@@H]3[C@@H]2[C@@H]5N1c7ccccc67	227934	Not active
CC(C)[C@@H](N(CCCN)C(=O)c1ccc(C)cc1)C2=Nc3cc(Cl)ccc3C(=O)N2Cc4ccccc4	228814	4810
CCN1CCN(CC1)c2ccc(cn2)C(C)(C)NC(=O)c3cc4Nc5ccccc5C(=O)c4cc3F	229008	25000
N[C@H]1CN(CC[C@@H]1c2cc(F)c(F)cc2F)c3ccncn3.OC(=O)C(F)(F)F	230984	26100
N[C@H]1CN(CC[C@@H]1c2cc(F)c(F)cc2F)c3cnc4nccnc4n3.OC(=O)C(F)(F)F	231196	9900
N[C@H]1CN(CC[C@@H]1c2cc(F)c(F)cc2F)c3ccc4nc(nn4n3)C(F)(F)F.OC(=O)C(F)(F)F	231293	8100
N[C@H]1CN(CC[C@@H]1c2cc(F)c(F)cc2F)c3ccn4cnnc4n3.OC(=O)C(F)(F)F	231294	100000
N[C@H]1CN(CC[C@@H]1c2cc(F)c(F)cc2F)C3=NN4C=CC(=O)N=C4C=C3.OC(=O)C(F)(F)F	231396	100000
CC1=CC(=O)N2N=C(C=CC2=N1)N3CC[C@@H]([C@@H](N)C3)c4cc(F)c(F)cc4F.OC(=O)C(F)(F)F	231397	33200
Cc1nnc2ccc(nn12)N3CC[C@@H]([C@@H](N)C3)c4cc(F)c(F)cc4F.OC(=O)C(F)(F)F	231497	20300
N.CCN(CC)C(C)CCCNc1nccc(NCc2ccc(Cl)cc2Cl)n1	233047	300
NC(=O)CNC[C@@H]1CC[C@@]2(CC1)OO[C@]3(O2)C4CC5CC(CC3C5)C4	233781	2700
CCOc1cc(CN2CCC(CC2)Nc3oc4ccccc4n3)ccc1OC	236587	100
Oc1ccc(cc1)[C@@H]2CC[C@H](CC2)NC(=O)CCc3ccccc3	236893	>30000
Oc1ccc(cc1)[C@@H]2CC[C@H](CC2)NC(=O)CCc3cccnc3	236894	>30000
Oc1ccc(cc1)[C@@H]2CC[C@H](CC2)NC(=O)CCc3ccccn3	236895	>30000
Cc1cnc(CCC(=O)N[C@@H]2CC[C@H](CC2)c3ccc(O)cc3)s1	237101	>10000
Oc1ccc(cc1)[C@@H]2CC[C@H](CC2)NC(=O)C3Cc4ccccc4CN3	237102	>30000
CN(C)C(=O)[C@H]([C@H](N)C(=O)N1CC[C@H](F)C1)c2ccc(cc2)c3ccc(F)cc3	237119	4600
C[C@@H]1CCCN1CCc2ccc3nc(ccc3c2)c4cnc(nc4C)N5CCCC5	237191	2600
Oc1ccc(cc1)[C@@]2(O)CC[C@@H](CC2)NC(=O)CCc3ccccc3	237320	>30000
Cc1cc(O)ccc1[C@@H]2CC[C@H](CC2)NC(=O)CCc3ccccc3	237323	>30000
C[C@H]([C@H](N)C(=O)N1CC[C@H](F)C1)c2ccc(cc2)c3ccc(F)cc3	237336	1100
CN(C)C(=O)[C@H]([C@H](N)C(=O)N1CC[C@H](F)C1)c2ccc(cc2)c3ccc4ncnn4c3	237337	86000
CCOc1ccc(nn1)n2ncc(c2C)c3ccc4cc(CCN5CCC[C@H]5C)ccc4n3	237394	10400
CC#CCn1c(nc2N(C)C(=O)N(Cc3nc(C)c4ccccc4n3)C(=O)c12)N5CCC[C@@H](N)C5	237500	>30000
Oc1ccc(cc1F)[C@@]2(O)CC[C@@H](CC2)NC(=O)CCc3ccccc3	237533	>30000
C[C@H]([C@H](N)C(=O)N1CC[C@H](F)C1)[C@@H]2CC[C@H](CC2)NC(=O)C	237547	>100000
Oc1ccc(nc1)[C@@]2(O)CC[C@@H](CC2)NC(=O)CCc3ccccc3	237751	>30000
O[C@@H](CN1CCC(O)(CC1)c2cccc(F)c2)c3ccc4NC(=O)CCc4c3	237793	1100
COc1cnc(OC)c2[nH]cc(C(=O)C(=O)N3CCN(CC3)C(=O)c4ccccc4)c12	238103	>80000
CC(C)N1CCC(CC1)Oc2ccc(cc2)N3CCN(CC3=O)C(=O)c4ccc(cc4)C#N.OC=O	238456	63095.7
OC=O.O=C(N1CCN(C(=O)C1)c2ccc(OCCCN3CCCCC3)cc2)c4ccncc4	238503	63095.7
OC=O.O=C(N1CCN(C(=O)C1)c2ccc(OCCCN3CCCCC3)cc2)c4cnn5cccnc45	238504	63095.7
OC=O.Fc1ccc(cc1)C(=O)N2CCN(C(=O)C2)c3ccc(OCCCN4CCCCCC4)cc3	238870	12589.2
OC=O.Fc1cc(F)cc(c1)C(=O)N2CCN(C(=O)C2)c3ccc(OCCCN4CCCCCC4)cc3	238871	12589.2
OC=O.Fc1ccc(C(=O)N2CCN(C(=O)C2)c3ccc(OCCCN4CCCCCC4)cc3)c(F)c1	238872	50118.7
C[C@@H]1CCCN1CCCOc2ccc(cc2)N3CCN(CC3=O)C(=O)c4ccc(cc4)C#N.OC=O	239080	63095.7
C[C@@H]1CCCN1CCCOc2ccc(cc2)N3CCN(CC3=O)C(=O)c4cc(F)cc(F)c4.OC=O	239081	501.19
OC=O.O=C(N1CCN(C(=O)C1)c2ccc(OC3CCN(CC3)C4CCC4)cc2)c5ccc(cc5)C#N	239099	9332.54
OC=O.Fc1cc(F)cc(c1)C(=O)N2CCN(C(=O)C2)c3ccc(OC4CCN(CC4)C5CCC5)cc3	239101	63095.7
C[C@@H]1CCCN1CCCOc2ccc(cc2)N3CCN(CC3=O)C(=O)c4ccc(F)cc4F.OC=O	239299	1584.89
C[C@H]1CCCN1CCCOc2ccc(cc2)N3CCN(CC3=O)C(=O)c4ccc(F)cc4.OC=O	239300	25118.9
OC=O.Fc1ccc(C(=O)N2CCN(C(=O)C2)c3ccc(OC4CCN(CC4)C5CCC5)cc3)c(F)c1	239321	63095.7
CC(=O)N1CCN(CCC[C@]2(CC(=NN2C(=O)C)c3cc(F)ccc3F)c4ccccc4)CC1	239414	>30000
C[C@H]1CCCN1CCCOc2ccc(cc2)N3CCN(CC3=O)C(=O)c4ccc(cc4)C#N.OC=O	239510	63095.7
C[C@H]1CCCN1CCCOc2ccc(cc2)N3CCN(CC3=O)C(=O)c4ccc(F)cc4F.OC=O	239724	31622.8
OC=O.Clc1ccc(cc1)C(=O)N2CCN(C(=O)C2)c3ccc(OC4CCN(CC4)C5CCCC5)cc3	239744	3981.07
OC=O.Fc1ccc(cc1)C(=O)N2CCN(C(=O)C2)c3ccc(OC4CCN(CC4)C5CCCC5)cc3	239963	19952.6
OC=O.O=C(N1CCN(C(=O)C1)c2ccc(OC3CCN(CC3)C4CCCC4)cc2)c5ccc(cc5)C#N	239964	63095.7
Fc1ccc(cc1)C(=O)N2CCN(C(=O)C2)c3ccc(OCCCN4CCCCC4)cc3	239975	31622.8
OC=O.O=C(N1CCN(C(=O)C1)c2ccc(OCCCN3CCCC3)cc2)c4ccc(cc4)C#N	240141	15848.9
CS(=O)(=O)c1ccc(cc1)C(=O)N2CCN(C(=O)C2)c3ccc(OC4CCN(CC4)C5CCCC5)cc3.OC=O	240178	63095.7
OC=O.Fc1ccc(cc1)C(=O)N2CCN(C(=O)C2)c3ccc(OCCCN4CCCCC4)cc3	240185	50118.7
CS(=O)(=O)c1ccc(cc1)C(=O)N2CCN(C(=O)C2)c3ccc(OCCCN4CCCCC4)cc3	240187	63095.7
Fc1ccc(C(=O)N2CCN(C(=O)C2)c3ccc(OCCCN4CCCC4)cc3)c(F)c1	240352	15848.9
CS(=O)(=O)c1cccc(c1)C(=O)N2CCN(C(=O)C2)c3ccc(OCCCN4CCCCC4)cc3.OC=O	240393	63095.7
OC=O.Fc1cc(F)cc(c1)C(=O)N2CCN(C(=O)C2)c3ccc(OCCCN4CCCCC4)cc3	240394	39810.7
OC=O.O=C(N1CCC1)c2ccc(cc2)C(=O)N3CCN(C(=O)C3)c4ccc(OCCCN5CCCCC5)cc4	240395	63095.7
CS(=O)(=O)c1cccc(c1)C(=O)N2CCN(C(=O)C2)c3ccc(OC4CCN(CC4)C5CCCC5)cc3.OC=O	240565	63095.7
OC=O.Fc1cc(F)cc(c1)C(=O)N2CCN(C(=O)C2)c3ccc(OC4CCN(CC4)C5CCCC5)cc3	240567	7943.28
CN(C)C(=O)N1CC(=C[C@@]1(CC[C@@H](N)C(F)F)c2ccccc2)c3cc(F)ccc3F	240923	15900
CCOc1cc(CN2CCC(CC2)NC(=O)c3cccc(c3)S(=O)(=O)C)ccc1Cl	241330	1300
C[C@]12CCC(=O)C=C1CC[C@@H]3[C@@H]2CC[C@@]4(C)[C@H]3CC[C@@]4(O)C#C	241694	Not active
Cc1onc(c1)c2ccc3CCN(CCCSc4nnc(C5CCOCC5)n4C)CCc3c2	242598	3981.07
COc1ccc(cc1)c2nnc(SCCCN3CCc4ccc(cc4CC3)c5cc(C)on5)n2C	242600	39.81
Cc1cnc(cn1)c2nnc(SCCN3CCc4ccc(cc4CC3)c5cc(C)nn5C)n2C	242601	1995.26
Cc1cc(c2ccc3CCN(CCSc4nnc(c5ccc(F)c(F)c5)n4C)CCc3c2)n(C)n1	242602	501.19
CC(CCSc1nnc(c2cccc3nc(C)ccc23)n1C)N4CCc5ccc(cc5CC4)c6cc(C)nn6C	242603	1258.93
CC(C)N1CCC[C@H](CN2C(=Nc3ccc(Oc4ccc(F)cc4)cc3C2=O)C)C1	243001	1600
Cc1onc(c1)c2ccc3CCN(CCCSc4nnc(n4C)C(C)(C)C)CCc3c2	243474	398.11
COc1ccc(cc1)C2=CC(=O)c3c(O)cc(O)cc3O2	243664	32400
Cc1onc(c1)c2ccc3CCN(CCCSc4nnc(c5cccc6nc(C)ccc56)n4C)CCc3c2	243707	120
Cc1onc(c1)c2ccc3CCN(CCCSc4nnc(c5ccc6nc(C)c(C)nc6c5)n4C)CCc3c2	243708	316.23
Cc1onc(c1)c2ccc3CCN(CCCSc4nnc(c5ccccc5)n4C)CCc3c2	243709	1995.26
Cc1onc(c1)c2ccc3CCN(CCCSc4nnc(C5CCCC5)n4C)CCc3c2	243859	794.33
CC1CCC(CC1)c2nnc(SCCCN3CCc4ccc(cc4CC3)c5cc(C)on5)n2C	243860	125.89
Cc1onc(c1)c2ccc3CCN(CCCSc4nnc(c5ccc(cc5)C#N)n4C)CCc3c2	243896	19.95
Cc1onc(c1)c2ccc3CCN(CCCSc4nnc(c5ccc(cc5)C(F)(F)F)n4C)CCc3c2	243897	63.1
Cc1onc(c1)c2ccc3CCN(CCCSc4nnc(c5ccccn5)n4C)CCc3c2	243898	251.19
Cc1onc(c1)c2ccc3CCN(CCCSc4nnc(C)n4C)CCc3c2	243899	794.33
Cc1onc(c1)c2ccc3CCN(CCCSc4nnc(n4C)C(F)(F)F)CCc3c2	243900	316.23
CC(C)c1nnc(SCCCN2CCc3ccc(cc3CC2)c4cc(C)on4)n1C	243901	1258.93
Cc1onc(n1)c2cccc(c2)C(=O)N[C@@H]3CC[C@@H](CCN4CCc5ccc(cc5CC4)S(=O)(=O)C)CC3	244083	2511.89
Cc1oc(nc1)c2ccc3CCN(CCCSc4nnc(c5cccc6nc(C)ccc56)n4C)CCc3c2	244084	794.33
Cc1onc(c1)c2ccc3CCN(CCCSc4nnc(c5ccncc5)n4C)CCc3c2	244085	794.33
Cc1onc(c1)c2ccc3CCN(CCCSc4nnc(c5cccs5)n4C)CCc3c2	244086	125.89
Cc1onc(c1)c2ccc3CCN(CCCSc4nnc(c5ccccc5Cl)n4C)CCc3c2	244087	63.1
Cc1oc(nc1)c2ccc3CCN(CCCSc4nnc(c5cccs5)n4C)CCc3c2	244275	316.23
Cc1oc(nc1)c2ccc3CCN(CCCSc4nnc(c5ccc6[nH]ccc6c5)n4C)CCc3c2	244276	39.81
Cc1oc(nc1)c2ccc3CCN(CCCSc4nnc(c5cccn5C)n4C)CCc3c2	244277	501.19
Cc1onc(c1)c2ccc3CCN(CCCSc4nnc(c5cccc(Cl)c5)n4C)CCc3c2	244278	79.43
Cc1onc(c1)c2ccc3CCN(CCCSc4nnc(c5ccc(Cl)cc5)n4C)CCc3c2	244279	25.12
Cc1onc(c1)c2ccc3CCN(CCCSc4nnc(c5cccc(F)c5)n4C)CCc3c2	244280	251.19
CN(C1CCCCC1)C(=O)CC[C@@H](C2CCCCC2)N3Cc4cc(Oc5ccccc5)ccc4N=C3N	244347	84
COc1ccc(cn1)c2nnc(SCCCN3CCc4ccc(cc4CC3)c5cc(C)on5)n2C	244945	158.49
Cc1ccc2c(cccc2n1)c3nnc(SCCCN4CCc5ccc(cc5CC4)c6cc(C)nn6C)n3C	244946	1995.26
Cc1cc(c2ccc3CCN(CCCSc4nnc(c5ccc(F)c(F)c5)n4C)CCc3c2)n(C)n1	245118	251.19
Cc1cc(c2ccc3CCN(CCCSc4nnc(c5ocnc5C)n4C)CCc3c2)n(C)n1	245119	2511.89
Cc1ccc2c(cccc2n1)c3nnc(SCCN4CCc5ccc(cc5CC4)c6cc(C)nn6C)n3C	245120	1995.26
Cl.C[C@H]([C@H](N)C(=O)N1CC[C@H](F)C1)C2CCC(CC2)N(C)C(=O)c3cccc(F)c3	245379	78000
Fc1cccc(CN(C2CCOCC2)[C@H]3CCNC3)c1C(F)(F)F	245492	1600
Cl.C[C@H]([C@H](N)C(=O)N1CC[C@H](F)C1)C2CCC(CC2)N(C)C(=O)C	245545	>90000
COc1ccc2nccc([C@@H]3CN(C4CCN(Cc5cc6ccccc6[nH]5)CC4)C(=O)O3)c2c1	245568	1584.89
CO\N=C\COc1ccc(CN2CCC(CC2)NC(=O)C3=CC(=O)c4ccc(F)cc4O3)cc1F	245642	3200
Fc1ccc2C(=O)C=C(Oc2c1)C(=O)NC3CCN(Cc4ccc(OCCCN5C(=O)CSC5=O)c(F)c4)CC3	245844	8500
Fc1ccc2C(=O)C=C(Oc2c1)C(=O)NC3CCN(Cc4ccc(C(=O)NCCN5CCCC5)c(F)c4)CC3	245846	>100000
CN(C)C(=O)[C@H]([C@H](N)C(=O)N1CC[C@H](F)C1)c2ccc(cc2)N(C)C(=O)c3ccc(F)cc3.OC(=O)C(F)(F)F	245969	>90000
Fc1ccc2C(=O)C=C(Oc2c1)C(=O)NC3CCN(Cc4ccc(cc4)C(=O)NCCN5CCCCC5)CC3	246050	66000
Fc1ccc2C(=O)C=C(Oc2c1)C(=O)NC3CCN(Cc4ccc(cc4)C(=O)NCCN5CCC(F)(F)CC5)CC3	246051	6300
Fc1ccc2C(=O)C=C(Oc2c1)C(=O)NC3CCN(Cc4ccc(cc4Cl)C(=O)NCCN5CCCC5)CC3	246258	11000
COc1cc(ccc1CN2CCC(CC2)NC(=O)C3=CC(=O)c4ccc(F)cc4O3)C(=O)NCCN5CCCC5	246259	6600
Cl.CN(C)C(=O)[C@H]([C@H](N)C(=O)N1CC[C@H](F)C1)C2CCC(CC2)N(C)C(=O)c3cccc(F)c3	246374	>90000
Fc1ccc2C(=O)C=C(Oc2c1)C(=O)NC3CCN(Cc4ccc(NC(=O)CCN5CCCCC5)c(F)c4)CC3	246464	9180
CC(C(O)c1ccc2NC(=O)Oc2c1)N3CCC(O)(CC3)c4ccc(F)cc4	246634	2600
CC(C(O)c1ccc2NC(=O)COc2c1)N3CCC(O)(CC3)c4ccc(F)cc4	246635	1600
CC(C(O)c1ccc2NC(=O)NCc2c1)N3CCC(O)(CC3)c4ccc(F)cc4	246815	7400
CC(C(O)c1ccc2NC(=O)N(C)Cc2c1)N3CCC(O)(CC3)c4ccc(F)cc4	246816	3100
CC(C(O)c1ccc2NC(=O)CCc2c1)N3CCC(O)(CC3)c4ccc5CCOCc5c4	246817	16000
COc1cccc(c1)C2(O)CCN(CC2)C(C)C(O)c3ccc4NC(=O)CCc4c3	246818	11000
OC(CN1CCC(O)(CC1)c2cccc(F)c2)c3ccc4NC(=O)CCc4c3	246819	9800
CN(C)CCC[C@]1(CN(N=C1C(=O)C)c2cc(C)ccc2F)c3ccccc3	247044	3036
COC(C)(C)CCOc1ccc(CN2CCC(CC2)NC(=O)C3=CC(=O)c4ccc(F)cc4O3)cc1	247688	4300
Fc1ccc2C(=O)C=C(Oc2c1)C(=O)NC3CCN(Cc4ccc(OCC(F)(F)F)c(F)c4)CC3	247689	1600
Fc1ccc2C(=O)C=C(Oc2c1)C(=O)NC3CCN(Cc4ccc(OCCCN5CCOCC5)c(F)c4)CC3	247690	34000
CC(C(O)c1ccc2NC(=O)CCc2c1)N3CCC(O)(CC3)c4ccc(C)cc4	247840	3300
CC(C(O)c1ccc2NC(=O)CCc2c1)N3CCC(O)(CC3)c4cccc(COc5ccccc5)c4	247841	1500
CC(C(O)c1ccc2NC(=O)CCc2c1)N3CCC(O)(CC3)c4ccc(Cl)cc4	247842	1000
Fc1ccc2C(=O)C=C(Oc2c1)C(=O)NC3CCN(Cc4ccc(OCCCN(C5CC5)C6CC6)c(F)c4)CC3	247891	740
CN(C)CCCOc1ccc(CN2CCC(CC2)NC(=O)C3=CC(=O)c4ccc(F)cc4O3)cc1F	248296	65000
Fc1ccc2C(=O)C=C(Oc2c1)C(=O)NC3CCN(Cc4ccc(OCCCN5CCCCC5)c(F)c4)CC3	248297	42000
CCN[C@@H](C)Cc1cccc(c1)C(F)(F)F	248702	Not active
CC(N1C[C@H](N)[C@@H](C1)C(=O)N2CCC[C@H]2C#N)c3ccc(cc3)C#N	249601	10000
CC(=O)N1CC[C@@H](CN2CCC[C@@H](Cc3ccc(F)cc3)C2)[C@@H](C1)NC(=O)Nc4nc(C)c(s4)C(=O)C	249854	6000
CC(=O)N1CCN(CCC[C@]2([C@@H]3COc4ccc(F)cc4N3N=C2C(=O)C)c5ccccc5)CC1	250125	10000
CC(=O)N1CCN(CCC[C@]2([C@@H]3COc4ccc(Cl)cc4N3N=C2C(=O)C)c5ccccc5)CC1	250126	5600
CN(C)CCC[C@]1([C@@H]2COc3ccc(F)cc3N2N=C1C(=O)C)c4ccccc4	250328	5940
Cc1[nH]nc2c3cc(C4CCCCC4)c(cc3N(CCCN)C(=O)c12)C5CCCCC5	250481	5300
CC(=O)c1cccc(NC(=O)N[C@@H]2CCCC[C@H]2CN3CCC[C@@H](Cc4ccc(F)cc4)C3)c1	250689	400
CN1CCCc2cc(NC(=O)c3oc(cc3)c4ccc(Cl)cc4)ccc12	250877	5300
C[C@@H](NC(=O)c1oc(cc1)c2ccc(Cl)cc2)C(=O)N3CCN(CCCOc4ccc(cc4)C(=O)C5CC5)CC3	251241	800
COC1=C(OC)C(=O)C(=C(C)C1=O)CCCCCCCCCCO	252556	Not active
CN(Cc1cc(Br)cc(Br)c1N)C2CCCCC2	253376	Not active
Nc1ccc(cc1NC(=O)c2ccc(CNC(=O)OCc3cccnc3)cc2)c4ccccc4	253868	3000
Nc1ccc(cc1NC(=O)c2ccc(CNC(=O)CCc3cccnc3)cc2)c4ccccc4	253869	3700
OC[C@H]1CCCN1CCCOc2ccc3c(Nc4cnn(CC(=O)Nc5cccc(F)c5F)c4)nncc3c2	253968	>100000
CN1C(=O)C(=C(N=C1C(C)(C)NC(=O)c2oc(C)nn2)C(=O)NCc3ccc(F)cc3)O	254316	>50000
Cc1ncccc1c2nnc(SCCCN3CCc4ccc5oc(nc5c4CC3)C(F)(F)F)n2C	255158	3981.07
Cc1nc2ccc3CCN(CCCSc4nnc(c5ocnc5C)n4C)CCc3c2s1	255220	12589.2
CCN1CCN(Cc2cnc(c(C)c2)c3ccc(cc3)C(=O)Nc4ccccc4N)CC1	255244	25118.9
Nc1ccccc1NC(=O)c2ccc(cc2)c3ncc(CN4CCC4)cc3Cl	255245	22387.2
CC(C)[C@@]1(CC[C@H](C1)N2CCC(CC2)c3cccc(O)c3)C(=O)NCc4cc(cc(c4)C(F)(F)F)C(F)(F)F	255312	67
Cc1oc(nc1CCOc2cccc(C[C@H]3[C@H](N(C3=O)c4ccc(cc4)C(C)(C)C)C(=O)O)c2)c5ccccc5	255389	6200
CCc1oc2c(Br)c3CCN(CCc3cc2n1)C(C)CCSc4nnc(c5cccc6nc(C)ccc56)n4C	255417	3162.28
Cc1cccnc1C(=O)N2CCC(C)(CC2)N3CCC(CC3)N(c4ccccc4)c5cccnc5	255431	410
CC(C)[C@@]1(CC[C@H](C1)N2CCC(CC2)c3cccc(c3)C(=O)O)C(=O)NCc4cc(cc(c4)C(F)(F)F)C(F)(F)F	255511	600
CC(C)[C@@]1(CC[C@H](C1)N2CCC(CC2)c3cccnc3)C(=O)NCc4cc(cc(c4)C(F)(F)F)C(F)(F)F	255513	224
Cc1ccc2c(cccc2n1)c3nnc(SCCCN4CCc5cc6nc(oc6c(Br)c5CC4)C(C)(C)C)n3C	255566	398.11
CCc1nc2cc3CCN(CCCSc4nnc(c5ocnc5C)n4C)CCc3cc2s1	255567	1258.93
CC(CCSc1nnc(c2cccc3nc(C)ccc23)n1C)N4CCc5cc6nc(oc6c(Br)c5CC4)C(F)(F)F	255618	1995.26
Cc1ncoc1c2nnc(SCCCN3CCc4cc5oc(CC6CC6)nc5cc4CC3)n2C	255619	1000
CN(C)c1oc2cc3CCN(CCCSc4nnc(c5cccc6nc(C)ccc56)n4C)CCc3cc2n1	255620	19952.6
Cc1ncoc1c2nnc(SCCCN3CCc4cc5ocnc5cc4CC3)n2C	255621	6309.57
CC1(CCN(CC1)C(=O)c2c(Cl)cncc2Cl)N3CCC(CC3)N(c4ccccc4)c5cccnc5	255644	2000
CC1(CCN(CC1)C(=O)c2c(Cl)c[n+]([O-])cc2Cl)N3CCC(CC3)N(c4ccccc4)c5cccnc5	255645	4400
CCc1oc2c(Br)c3CCN(CCCSc4nnc(c5cccc6nc(C)ccc56)n4C)CCc3cc2n1	255778	1258.93
Cc1oc2c(Br)c3CCN(CCCSc4nnc(c5cccc6nc(C)ccc56)n4C)CCc3cc2n1	255806	2511.89
Cc1ccc2c(cccc2n1)c3nnc(SCCCN4CCc5cc6oc(nc6cc5CC4)N7CCCCC7)n3C	255826	5011.87
Cc1oc2cc3CCN(CCCSc4nnc(c5ocnc5C)n4C)CCc3cc2n1	255827	31622.8
Cc1ccnc(C)c1C(=O)N2CCC(C)(CC2)N3CCC(CC3)N(c4ccccc4)c5cccnc5	255856	>30000
Cc1nc(CN(C2CCN(CC2)C3(C)CCN(CC3)C(=O)c4c(C)cc[n+]([O-])c4C)c5ccccc5)cs1	255857	12200
Cc1cc[n+]([O-])c(C)c1C(=O)N2CCC(C)(CC2)N3CCC(CC3)N(c4ccccc4)c5cccnc5	255858	>30000
Cc1cn(cn1)c2cc(NC(=O)c3ccc(C)c(Nc4nccc(n4)c5cccnc5)c3)cc(c2)C(F)(F)F	255863	125.89
CCN1CCN(Cc2cnc(c(F)c2)c3ccc(cc3)C(=O)Nc4ccccc4N)CC1	255925	31622.8
C[C@H](Oc1cccc2ncnc(Nc3ccc(OCc4ccccn4)c(Cl)c3)c12)C(=O)N(C)C	255968	10000
CC(C)c1oc2cc3CCN(CCCSc4nnc(c5cccc6nc(C)ccc56)n4C)CCc3cc2n1	256015	1995.26
CC(C)c1oc2cc3CCN(CCCSc4nnc(c5ocnc5C)n4C)CCc3cc2n1	256016	3981.07
C[C@H](Oc1cccc2ncnc(Nc3ccc(OCc4ccccn4)c(Cl)c3)c12)C(=O)N(C)CCO	256060	11000
CC(C)[C@@]1(CC[C@H](C1)N2CCC(CC2)c3cncnc3)C(=O)NCc4cc(cc(c4)C(F)(F)F)C(F)(F)F	256154	1413
C[C@@H](Oc1cccc2ncnc(Nc3ccc(Oc4ccc(C)nc4)c(C)c3)c12)C(=O)N(C)C	256362	8000
CCc1nc2ccc3CCN(CCCSc4nnc(c5cccc6nc(C)ccc56)n4C)CCc3c2s1	256442	158.49
Cc1oc(nc1CCOc2ccc(C[C@H]3[C@H](N(C3=O)c4ccc(cc4)C(C)(C)C)C(=O)O)cc2)c5ccccc5	256468	18100
Cc1nc2cc3CCN(CCCSc4nnc(c5ocnc5C)n4C)CCc3cc2s1	256471	3162.28
COCc1oc2cc3CCN(CCCSc4nnc(c5cccc6nc(C)ccc56)n4C)CCc3cc2n1	256472	>15848.93
Cc1ccc2c(cccc2n1)c3nnc(SCCCN4CCc5cc6oc(nc6cc5CC4)C(C)(F)F)n3C	256473	1258.93
Cc1ncoc1c2nnc(SCCCN3CCc4cc5onc(C)c5cc4CC3)n2C	256475	6309.57
CCc1nn(C)c2cc3CCN(CCCSc4nnc(c5cccc6nc(C)ccc56)n4C)CCc3cc12	256477	1000
Cc1oc2c(C)c3CCN(CCCCSc4nnc(c5cccc6nc(C)ccc56)n4C)CCc3cc2n1	256481	1584.89
CCc1oc2c(Br)c3CCN(CCCCSc4nnc(c5cccc6nc(C)ccc56)n4C)CCc3cc2n1	256482	1584.89
Cc1ccc2c(cccc2n1)c3nnc(SCCCN4CCc5ccc6nc(oc6c5CC4)C(C)(F)F)n3C	256488	2511.89
Cc1oc2cc3CCN(CCSc4nnc(c5cccc6nc(C)ccc56)n4C)CCc3cc2n1	256650	50118.7
CCc1oc2cc3CCN(CCCSc4nnc(c5ccc(F)c(F)c5)n4C)CCc3cc2n1	256651	1258.93
CN1C(=O)COc2cc3CCN(CCCSc4nnc(c5cccc6nc(C)ccc56)n4C)CCc3cc12	256652	5011.87
Cc1oc2cc3CCN(CCCSc4nnc(c5cccnc5)n4C)CCc3cc2n1	256653	50118.7
Cc1ccc2nc3CCN(CCCSc4nnc(c5cccc6nc(C)ccc56)n4C)CCc3n2c1	256658	2511.89
Cc1ncoc1c2nnc(SCCCN3CCc4ccc5nc(oc5c4CC3)C(F)(F)F)n2C	256659	5011.87
CC(=O)N1CCC(CC1)c2ccc(NC(=O)c3ncc(C#N)[nH]3)c(c2)C4=CCCCC4	256712	>3200
CC(C)[C@@]1(CC[C@H](C1)N2CCC(CC2)c3ccncn3)C(=O)NCc4cc(cc(c4)C(F)(F)F)C(F)(F)F	256954	130
CCN1CCN(Cc2cnc(c3ccc(cc3)C(=O)Nc4ccccc4N)c(c2)C#N)CC1	256985	25118.9
CC(C)N1CCN(Cc2cnc(c(F)c2)c3ccc(cc3)C(=O)Nc4ccccc4N)CC1	256998	31622.8
CC([C@H](N)C(=C1CCCC1)F)c2onc(n2)c3ccc(cc3Cl)S(=O)(=O)C.OC(=O)C(F)(F)F	257023	19000
Nc1ccccc1NC(=O)c2ccc(cc2)c3ncccc3C#N	257176	31622.8
Cc1ccc2c(cccc2n1)c3nnc(SCCCCN4CCc5cc6nc(oc6c(Br)c5CC4)C(F)(F)F)n3C	257369	251.19
C[C@@H](Oc1cccc2ncnc(Nc3ccc(Oc4ccc(C)nc4)c(C)c3)c12)C(=O)N(C)CCO	257478	12000
COc1ccc(cc1)c2oc(C)c(CCOc3cccc(C[C@H]4[C@H](N(C4=O)c5ccc(cc5)C(C)(C)C)C(=O)O)c3)n2	257517	3200
CCc1oc2c(C)c3CCN(CCc3cc2n1)C(C)CCSc4nnc(c5cccc6nc(C)ccc56)n4C	257524	3981.07
CC(CCSc1nnc(c2cccc3nc(C)ccc23)n1C)N4CCc5cc6nc(oc6c(C)c5CC4)C(F)(F)F	257525	1000
CN1C(=O)COc2cc3CCN(CCCSc4nnc(c5ocnc5C)n4C)CCc3cc12	257534	25118.9
Cc1ncoc1c2nnc(SCCCN3CCc4cc5NC(=O)COc5cc4CC3)n2C	257536	63.1
COc1cc(CC(=O)Nc2cc(nc(n2)c3oc(C)cc3)n4nc(C)cc4C)cc(OC)c1	257670	>3000
Cc1ccc2c(cccc2n1)c3nnc(SCCCN4CCc5nc6ccc(Cl)cn6c5CC4)n3C	257716	1584.89
Cc1ccn2c3CCN(CCCSc4nnc(c5cccc6nc(C)ccc56)n4C)CCc3nc2c1	257717	251.19
Cc1ccc2c(cccc2n1)c3nnc(SCCN4CCc5cc6nc(oc6c(C)c5CC4)C(F)(F)F)n3C	257900	398.11
Cc1oc2c(C)c3CCN(CCSc4nnc(c5cccc6nc(C)ccc56)n4C)CCc3cc2n1	257901	12589.2
Cc1ccc2c(cccc2n1)c3nnc(SCCCN4CCc5cc6onc(C)c6cc5CC4)n3C	257946	794.33
O=C(Nc1ccccc1c2cn3c(CN4CCNCC4)csc3n2)c5cnc6ccccc6n5	257991	>10000
Cc1ccc2c(cccc2n1)c3nnc(SCCCN4CCc5cc6oc(CC(F)(F)F)nc6cc5CC4)n3C	258090	2511.89
CN(C)C(=O)C(N)c1ccc(cc1)C(=O)Nc2cc(ccc2N)c3cccs3	258132	6800
CC(C)N1CCN(Cc2cnc(c(Cl)c2)c3ccc(cc3)C(=O)Nc4ccccc4N)CC1	258175	7079.46
CC(C)N1CCN(Cc2cnc(c(C)c2)c3ccc(cc3)C(=O)Nc4ccccc4N)CC1	258176	25118.9
CC(C)N1CCN(Cc2cnc(c3ccc(cc3)C(=O)Nc4ccccc4N)c(c2)C#N)CC1	258177	19054.6
CC(C)[C@@]1(CC[C@H](C1)N2CCC(CC2)c3cccc(F)c3)C(=O)NCc4cc(cc(c4)C(F)(F)F)C(F)(F)F	258246	45
C[C@@H](Oc1cccc2ncnc(Nc3ccc(OCc4ccccn4)c(Cl)c3)c12)C(=O)N(C)CCO	258313	12000
Clc1ccc(cc1)C(=O)N2CCC3(CCN(Cc4ccccc4Oc5ccccc5)CC3)CC2	259243	6.457
CCCCN1CCC2(CC1)OC(OC)c3c2cnn3c4ccccc4	259732	0.65
CC(C)c1c(cn2ncnc(Nc3cnc4[nH]c(C)cc4c3)c12)c5oc(C)nn5	261592	6600
O=C1N=CC=C2N=C(C(=CC12)c3ccccc3)c4ccc(CN5CCC(CC5)c6n[nH]c(n6)c7ccccn7)cc4	262341	5610
CC(C)(C)[C@H](O)C(=O)N1CC(=C[C@H]1c2cccc(O)c2)c3cc(F)ccc3F	262736	7800
C[C@@H]1CCCN1CCc2ccc3nc(ccc3c2)c4cc5cccnc5nc4C	263101	40000
CC(C)(Oc1ccc(CCNC(=O)c2ccc(Cl)cc2)cc1)C(=O)O	264374	Not active
CN1C(=O)C=Cc2ccc(CN3CCC(CC3)NC(=O)C4=CC(=O)c5ccc(F)cc5O4)cc12	266725	47400
CCN1CCC[C@H]1CNC(=O)c2cc(ccc2OC)S(=O)(=O)N	267044	Not active
CN(C)Cc1ccc2C[C@H](CCc2c1)N(C)C(=O)c3ccc(cc3)c4ccccn4	267320	30000
CCN1C=C(C(=O)O)C(=O)c2cc(F)c(cc12)N3CCN(C)CC3	267648	Not active
OC(=O)COc1ccc(C(=O)c2cccs2)c(Cl)c1Cl	267744	Not active
CCC1(CCC(C)C)C(=O)NC(=NC1=O)O	267894	Not active
CC(=O)Nc1cccc(CN2CCC(CC2)NC(=O)C3=CC(=O)c4ccc(F)cc4O3)c1	269352	60700
Cc1oc2cc3CCN(CCCSc4nnc(c5cccc6nc(C)ccc56)n4C)CCc3cc2n1	269959	>10000
CCc1oc2c(C)c3CCN(CCCCSc4nnc(c5cccc6nc(C)ccc56)n4C)CCc3cc2n1	269994	1584.89
Cc1oc2cc3CCN(CCCSc4nnc(c5ccc(F)c(F)c5)n4C)CCc3cc2n1	269995	10000
COc1ccc(c2ccc(NC(=O)Nc3cc(C)ccc3F)cc2)c4c(N)noc14	270084	>30000
Cc1oc2cc3CCN(CCCSc4nnc(C5CCOCC5)n4C)CCc3cc2n1	270209	>63095.73
Cc1ccc2c(cccc2n1)c3nnc(SCCCN4CCc5cc6oc(nc6cc5CC4)C(F)(F)C(F)(F)F)n3C	270227	100
CC(CCSc1nnc(c2cccc3nc(C)ccc23)n1C)N4CCc5cc6nc(C)oc6c(C)c5CC4	270239	12589.2
CC(C)(C)c1ccc(cc1)S(=O)(=O)\C=C\C#N	270299	Not active
CN(C)[C@H]1CCN(CCC(=O)Nc2cc(nc(n2)c3oc(C)cc3)n4nc(C)cc4C)C1	270314	2280
Cc1nc(C)c(s1)c2nnc(SCCCN3CCc4ccc5oc(nc5c4CC3)C(F)(F)F)n2C	270376	794.33
Cn1c(SCCCN2CCc3ccc4oc(nc4c3CC2)C(F)(F)F)nnc1c5ccccc5	270387	251.19
CN1CCN(CC(=O)Nc2cc(nc(n2)c3oc(C)cc3)n4nc(C)cc4C)CC1	270467	950
Cc1ccc2c(cccc2n1)c3nnc(SCCCN4CCc5cc6oc(nc6cc5CC4)c7cc(C)nn7C)n3C	270567	501.19
Cc1cnc(cn1)c2nnc(SCCCN3CCc4ccc5oc(nc5c4CC3)C(F)(F)F)n2C	270602	1258.93
CC(C)N1Cc2cc3CCN(CCCCSc4nnc(c5cccc6nc(C)ccc56)n4C)CCc3cc2C1=O	270852	3981.07
CN1Cc2cc3CCN(CCCCSc4nnc(c5cccc6nc(C)ccc56)n4C)CCc3cc2C1=O	270853	31622.8
COc1ccccc1Oc2ccccc2CN3CCC4(CC3)CCN(CC4)C(=O)c5cccc[n+]5[O-]	270969	1905.46
COc1ccccc1Oc2ccccc2CN3CCC4(CC3)CCN(CC4)C(=O)c5cc[n+]([O-])cc5	270971	208.93
Cc1ccc2c(cccc2n1)c3nnc(SCCCN4CCc5ccc6oc(nc6c5CC4)C(F)(F)C(F)(F)F)n3C	271034	251.19
Cc1ccc2c(cccc2n1)c3nnc(SCCCN4CCc5cc6NC(=O)COc6cc5CC4)n3C	271066	6.31
Cc1oc2c(Br)c3CCN(CCCCSc4nnc(c5cccc6nc(C)ccc56)n4C)CCc3cc2n1	271072	5011.87
Cc1oc2cc3CCN(CCCCSc4nnc(c5ocnc5C)n4C)CCc3cc2n1	271073	50118.7
Cc1ncoc1c2nnc(SCCCN3CCc4cc5oc(nc5cc4CC3)C(F)(F)C(F)(F)F)n2C	271083	199.53
CCc1oc2cc3CCN(CCCSc4nnc(c5ccc(cc5)C(F)(F)F)n4C)CCc3cc2n1	271096	251.19
Cc1ccc2c(cccc2n1)c3nnc(SCCCCN4CCc5cc6nc(oc6c(C)c5CC4)C(F)(F)F)n3C	271097	251.19
COc1ccccc1Oc2ccccc2CN3CCC4(CC3)CCN(CC4)C(=O)c5ccccn5	271127	120.23
COc1ccccc1Oc2ccccc2CN3CCC4(CC3)CCN(CC4)C(=O)c5ccncc5	271128	30.2
CCOC[C@@]12CN(CCC1=Cc3c(C2)cnn3c4ccc(F)cc4)S(=O)(=O)c5ccc(cc5)C(F)(F)F	271220	800
COc1ccc(cc1)N2[C@@H]([C@H](Cc3cccc(OCCc4nc(oc4C)c5ccccc5)c3)C2=O)C(=O)O	271240	>80000
Cc1ncoc1c2nnc(SCCCN3CCc4cc5oc(nc5cc4CC3)C6CC6)n2C	271280	>3981.07
Cc1ncoc1c2nnc(SCCCN3CCc4ccc5oc(nc5c4CC3)C(F)(F)F)n2C	271449	1258.93
Cc1ncoc1c2nnc(SCCCN3CCc4nc5ccc(cn5c4CC3)C(F)(F)F)n2C	271511	1995.26
CN(C)[C@H]1CCN(CC(=O)Nc2cc(nc(n2)c3oc(C)cc3)n4nc(C)cc4C)C1	271606	600
CCc1nc2cc3CCN(CCCSc4nnc(c5cccc6nc(C)ccc56)n4C)CCc3cc2s1	271631	251.19
Cc1ccc2c(cccc2n1)c3nnc(SCCCN4CCc5cc6nc(C)sc6cc5CC4)n3C	271632	2511.89
Cc1ccc2c(cccc2n1)c3nnc(SCCCN4CCc5nc6ccc(cn6c5CC4)C(F)(F)F)n3C	271729	5011.87
O=C(N1CCC2(CCN(Cc3ccccc3Oc4ccccc4)CC2)CC1)c5ccncc5	271768	20.89
O=C(N1CCC2(CCN(Cc3cccc(Oc4ccccc4)c3)CC2)CC1)c5ccncc5	271801	363.08
Cc1ccc2c(cccc2n1)c3nnc(SCCCN4CCc5cc6ocnc6cc5CC4)n3C	271844	3981.07
Cc1ccc2c(cccc2n1)c3nnc(SCCCN4CCc5ccc6nc(C)sc6c5CC4)n3C	271909	3162.28
COc1ccccc1Oc2cccc(CN3CCC4(CC3)CCN(CC4)C(=O)c5cc[n+]([O-])cc5)c2	272022	8511.38
CC(C)N1Cc2cc3CCN(CCc3cc2C1=O)C(C)CCSc4nnc(c5cccc6nc(C)ccc56)n4C	272086	2511.89
Cc1ccc2c(cccc2n1)c3nnc(SCCCN4CCc5ccc6oc(nc6c5CC4)C(F)(F)F)n3C	272150	1995.26
Cc1cc(c2oc3ccc4CCN(CCCSc5nnc(c6ocnc6C)n5C)CCc4c3n2)n(C)n1	272297	794.33
CC(CCSc1nnc(c2cccc3nc(C)ccc23)n1C)N4CCc5cc6CN(C)C(=O)c6cc5CC4	272300	39810.7
CCc1oc2cc3CCN(CCCSc4nnc(c5cccnc5)n4C)CCc3cc2n1	272302	15848.9
Cc1oc(nc1CCOc2cccc(C[C@H]3[C@H](N(C3=O)c4ccc(cc4)C(C)(C)C)C(=O)O)c2)c5ccc(Cl)cc5	272336	1300
CCc1oc2c(Br)c3CCN(CCSc4nnc(c5cccc6nc(C)ccc56)n4C)CCc3cc2n1	272378	2511.89
Cc1ccc2c(cccc2n1)c3nnc(SCCCN4CCc5cc6OCCN(c6cc5CC4)S(=O)(=O)C)n3C	272379	7943.28
CC(C)N1Cc2cc3CCN(CCCSc4nnc(c5cccc6nc(C)ccc56)n4C)CCc3cc2C1=O	272478	3981.07
Cc1oc2ccc3CCN(CCCSc4nnc(c5cccc6nc(C)ccc56)n4C)CCc3c2n1	272511	2511.89
CCc1oc2cc3CCN(CCCSc4nnc(c5cccc6nc(C)ccc56)n4C)CCc3cc2n1	272545	5011.87
CCc1oc2cc3CCN(CCCSc4nnc(c5ocnc5C)n4C)CCc3cc2n1	272546	6309.57
Cc1ncoc1c2nnc(SCCCN3CCc4nc5cc(ccn5c4CC3)C(F)(F)F)n2C	272588	794.33
CN(C)C[C@@H]1CCN(CC(=O)Nc2cc(nc(n2)c3oc(C)cc3)n4nc(C)cc4C)C1	272637	1010
CN1CCC(CC(=O)Nc2cc(nc(n2)c3oc(C)cc3)n4nc(C)cc4C)CC1	272679	4170
Cc1oc2c(C)c3CCN(CCCSc4nnc(c5cccc6nc(C)ccc56)n4C)CCc3cc2n1	272694	5011.87
Cc1ccc2c(cccc2n1)c3nnc(SCCCN4CCc5cc6oc(nc6cc5CC4)C7CC7)n3C	272695	1000
CC(=O)N1CCOc2cc3CCN(CCCSc4nnc(c5cccc6nc(C)ccc56)n4C)CCc3cc12	272702	10000
Cc1ncoc1c2nnc(SCCCN3CCc4ccc5nc(oc5c4CC3)C(C)(F)F)n2C	272775	5011.87
Nc1ccccc1NC(=O)c2ccc(CNc3nccc(n3)c4cccnc4)cc2	272980	>30000
CC(CCSc1nnc(c2cccc3nc(C)ccc23)n1C)N4CCc5cc6nc(C)oc6c(Br)c5CC4	273165	10000
Cc1ccc2c(cccc2n1)c3nnc(SCCCN4CCc5cc6oc(CC7CC7)nc6cc5CC4)n3C	273166	1258.93
Cc1cc2c(cccc2cn1)c3nnc(SCCCN4CCc5ccc(cc5CC4)c6cc(C)nn6C)n3C	273199	1995.26
CNCc1cnc(C)cc1Oc2ccccc2Oc3ccccc3	273208	5800
Fc1ccc(cc1)n2cc(C3CCNCC3)c4cc(Cl)ccc24	273235	204
NC1CCN(C1)c2nc3N(C=C(C(=O)O)C(=O)c3cc2F)c4ccc(F)cc4F	273348	Not active
CN1CC(c2ccccc2)c3cccc(N)c3C1	273575	>27000
Fc1ccc2C(=O)C=C(Oc2c1)C(=O)NC3CCN(Cc4ccc5cc[nH]c5c4)CC3	274168	2530
CC(C)NC[C@@H](O)COc1cccc2ccccc12	275742	Not active
CC1CN(CCN1)c2cc3N(C=C(C(=O)O)C(=O)c3cc2F)c4ccc(F)cc4F	277100	Not active
C[C@]12CC[C@H]3[C@@H](CCc4cc(OC(=O)c5ccccc5)ccc34)[C@@H]1CC[C@@H]2O	282575	Not active
O=C1C=C(Oc2c1ccc3ccccc23)c4ccccc4	283196	Not active
CN1C2CCCC1CC(C2)NC(=O)c3nn(C)c4ccccc34	289469	3715.35
Oc1c(Cl)cc(Cl)cc1Sc2cc(Cl)cc(Cl)c2O	290106	Not active
Oc1c(Cl)cc(Cl)cc1C(=O)Nc2ccc(Cl)c(Cl)c2	291338	Not active
C[C@@H](c1nc(cs1)c2ccc(cc2)C#N)[C@](O)(Cn3cncn3)c4ccc(F)cc4F	294029	10370
COc1cc(CNC(=O)CCCC\C=C\C(C)C)ccc1O	294199	Not active
COc1ccc2cc3c4cc5OCOc5cc4CC[n+]3cc2c1OC	295124	66069.3
Cc1cccc(Nc2cc(Cl)nc(SCC(=O)O)n2)c1C	295416	Not active
COc1ccc(CCN2CCC(CC2)Nc3nc4ccccc4n3Cc5ccc(F)cc5)cc1	296419	0.9
CN([C@@H]1[C@@H](O)C(C)(C)Oc2ccc(OCCCC(F)(F)F)cc12)S(=O)(=O)C	298475	12600
C[C@@H](N1C=Nc2cc(Cl)ccc2C1=O)[C@](O)(Cn3cncn3)c4ccc(F)cc4F	298817	34860
Fc1ccc(cc1)n2cc(C3CCN(CCN4CCN=C4S)CC3)c5ccccc25	298978	6166
CCC(CC)c1cn(c2ccc(F)cc2)c3ccc(Cl)cc13	299390	1480
Ic1ccc(NC(=N)NC23CC4CC(CC(C4)C2)C3)cc1	299499	491.4
CC(C)(C)c1ccc2c(ccn2c3ccc(F)cc3)c1	299590	10000
CCC(=O)OC(Cc1ccccc1)(C(C)CN(C)C)c2ccccc2	300117	2754.23
CCc1cn(c2ccc(F)cc2)c3ccc(Cl)cc13	300907	3500
OC(=O)c1ccc(cc1)n2cc(C3CCN(CCN4CCNC4=O)CC3)c5cc(Cl)ccc25	300927	74131
Cc1cccc(C)c1C(=O)N2CCC(C)(CC2)N3CCC(CC3)N(Cc4ccccc4)c5ccccc5	301454	670
COc1ccc(cc1)C2=CC(=O)c3cc(Cl)ccc3O2	301692	13000
CN(C)Cc1cn(c2ccc(F)cc2)c3ccc(Cl)cc13	301956	10.96
CC(=O)c1cn(c2ccc(F)cc2)c3ccc(Cl)cc13	301992	10000
CN1C(=C(O)c2sccc2S1(=O)=O)C(=O)Nc3ccccn3	302795	Not active
CC(C(O)c1ccc(O)cc1)N2CCC(Cc3ccccc3)CC2	305187	100
CC(C)(C)c1ccc(cc1)C(=O)CCCN2CCC(CC2)OC(c3ccccc3)c4ccccc4	305660	104.8
Cc1cc(cc(C)c1Oc2nc(Nc3ccc(cc3)C#N)nc(N)c2Br)C#N	308954	25118.9
CCN1C=C(C(=O)O)C(=O)c2cnc(nc12)N3CCCC3	311350	Not active
CC(=O)Nc1ccc2c(Cc3ccccc23)c1	311469	Not active
Oc1cc(O)c2CC(OC(=O)c3cc(O)c(O)c(O)c3)C(Oc2c1)c4cc(O)c(O)c(O)c4	311663	6025.6
Clc1cccc(CN2CC[C@H](NCc3cncn3Cc4ccc(cc4)C#N)C2=O)c1	312137	440
O=C1[C@H](CCN1Cc2ccccc2)NCc3cncn3Cc4ccc(cc4)C#N	316502	7199.99
CCCN(CCC)C(=O)C(CCC(=O)O)NC(=O)c1ccccc1	316561	Not active
Clc1cccc(c1)C(=O)N2CC[C@@H](C2)NCc3cncn3Cc4ccc(cc4)C#N	317520	5800
Oc1ccc(\C=C\C(=O)OCCc2ccccc2)cc1O	319244	Not active
C[C@@H]([C@@H](O)c1ccc(O)cc1)N2CCC(Cc3ccccc3)CC2	319706	1000
O=C(O[C@@H]1C[C@@H]2C[C@H]3C[C@@H](C1)N2CC3=O)C4CNc5ccccc45	319742	5888.44
CSc1nc(c2ccc(F)cc2)c([nH]1)c3ccnc(Nc4ccccc4)c3	321494	2760
NCCCN(Cc1cncn1Cc2ccc(cc2)C#N)[C@H]3CCN(Cc4ccccc4)C3=O	322007	480
COc1cc(N)c(Cl)cc1C(=O)NC2CCN(Cc3ccccc3)CC2	325109	602.56
O=C1[C@H](CCN1Cc2ccccc2)N(Cc3cccnc3)Cc4cncn4Cc5ccc(cc5)C#N	327946	870
Cc1cccc(CCN2CCC(CC2)C(=O)c3ccc(NS(=O)(=O)C)cc3)n1	327980	1.2
O=C1[C@H](CCN1Cc2ccccc2)N(CCCc3ccccc3)Cc4cncn4Cc5ccc(cc5)C#N	329067	24
[Br-].CCCCCCCCCCCCCCCC[n+]1ccccc1	334255	Not active
CC(C)(C)N1CCC(CC1)(c2ccccc2)c3ccccc3	334491	851.14
COc1ccnc2[nH]cc(C(=O)C(=O)N3CCN(C[C@H]3C)C(=O)c4ccccc4)c12	337301	>80000
Nc1ccc2C(=O)NC(=O)c3cccc1c23	338790	Not active
FC(F)(F)CN1C(=O)[C@H](NC(=O)Cc2cc(Cl)cc(Cl)c2)N=C(c3ccccc3)c4ccccc14	339327	4000
CCN(CC)C(=O)c1ccc(cc1)C(=C2CCNCC2)c3cccc(F)c3	339457	3000
CN1C(=O)[C@H](NC(=O)CCC2CCCCC2)N=C(c3ccccc3)c4ccccc14	340353	1000
CC(C(=O)O)c1ccc2oc(nc2c1)c3ccc(Cl)cc3	340978	Not active
ONC(=O)\C=C\c1ccc(CNCCc2c[nH]c3ccccc23)cc1	344227	27460
C[C@@H]1CCCN1CCc2oc3ccc(cc3c2)c4ccc(cc4)C#N	351231	400
COc1ccc(CCN(C)CCOc2ccc(NS(=O)(=O)C)cc2N)cc1OC	353985	1000
OCCN(CCc1c[nH]c2ccccc12)Cc3ccc(\C=C\C(=O)NO)cc3	356066	10300
Cc1cc2c(OCC(CNC(C)(C)C)OC(=O)c3ccccc3)cccc2[nH]1	357995	Not active
CN1C(=O)C=C(NCCN(CCO)CCCc2ccc(cc2)[N+](=O)[O-])N(C)C1=O	360861	10000
CCC[S+]([O-])CCCN(CC)CC(O)COc1ccc(cc1)C#N	362103	5
CN1Cc2ccccc2[C@H](N=C1CCc3ccccc3)c4ccccc4	362721	90
NCc1cccc(c1)C2CCN(CC2)C(=O)c3cc(cc(c3)c4onc(n4)c5cccs5)C(=O)N	362874	>30000
CC(CC(c1ccccc1)c2ccccc2)NC(C)(C)C	363295	500
CC(C)[C@@H](Oc1ccc(CNC(=O)[C@@H]2CCCN2C(=O)CC(N)Cc3cc(F)ccc3F)cc1)C(=O)O.OC(=O)C(F)(F)F	364102	76000
CC1=C(CCN2CCC(CC2)C3NOc4cc(F)ccc34)C(=O)N5CCCCC5=N1	364512	151.36
COc1ccc2[C@H](OC(=O)c2c1OC)[C@@H]3N(C)CCc4cc5OCOc5c(OC)c34	364713	Not active
COc1cccc(C(=O)N2CCCC2)c1OCc3csc(n3)c4ccc(Cl)cc4	364912	7700
NCc1ccc(F)c(c1)C2CCN(CC2)C(=O)c3cc(cc(c3)c4onc(n4)c5cccs5)C(=O)N	365062	17100
CN(C)CCCn1nc(C2=C(C(=O)NC2=O)c3cn(c4ccc5ccccc5c4)c6ccccc36)c7ccccc17	368895	25
C[C@H]([C@H](N)C(=O)N1CC[C@H](F)C1)c2ccc(cc2)c3cccc(c3)c4noc(O)n4.OC(=O)C(F)(F)F	370072	28000
COC(=O)[C@H]1[C@H](C[C@@H]2CC[C@H]1N2C)OC(=O)c3ccccc3	370805	4.4
Cc1noc(n1)\C(=C\c2cccc(c2)c3cc(cc4cccnc34)C(C)(C)S(=O)(=O)C)\c5ccc(cc5)S(=O)(=O)C	372575	49900
CN[C@H]1[C@H](O)[C@@H](O)[C@H](CO)O[C@H]1O[C@H]2[C@H](O[C@H]3[C@H](O)[C@@H](O)[C@H](N=C(N)N)[C@@H](O)[C@@H]3N=C(N)N)O[C@@H](C)[C@]2(O)C=O	372795	Not active
O=C(N1CCN(CC1)C2CC2)N3Cc4ccccc4C3	373860	52500
CC(C)N1CCN(CC1)C(=O)N2CCC(CC2)c3ccccc3	374493	52500
CN(C)C(=O)COc1ccc2c(Cc3c(n[nH]c23)c4csc(c4)C#CCOc5ccccc5)c1	374690	>10000
FC(F)(F)Oc1ccccc1CC(N2CCNCC2)c3ccccc3	375131	10900
CC(C)N1CCN(CC1)C(=O)N2CCC(=CC2)c3ccccc3	375571	22258.1
CS(=O)(=O)c1ccc(c(F)c1)c2noc(n2)[C@@H](CC3CC3)[C@H](N)C(=O)N4CC[C@H](F)C4.OC(=O)C(F)(F)F	375745	58500
Nc1nc(N)c2nc(CNc3ccc(cc3)C(=O)N[C@@H](CCC(=O)O)C(=O)O)cnc2n1	376180	Not active
COc1nc2ccc(Br)cc2cc1[C@@H](c3ccccc3)[C@@](O)(CCN(C)C)c4cccc5ccccc45	376488	0.2
CN1CCN(Cc2ccc3c(Cc4c(n[nH]c34)c5csc(c5)C#CCNS(=O)(=O)c6ccccc6)c2)CC1	376779	4870
Fc1ccc(cc1)C2CNC(=O)C23CCN(CC3)C4(CCCCC4)c5ccc(F)cc5	377114	1300
C[C@@H](O)COc1cn2ncnc(Oc3ccc4[nH]c(C)cc4c3F)c2c1C	377300	18000
O[C@@H](C1CC1)C(=O)N2CC(=C[C@H]2c3cccc(O)c3)c4cc(F)ccc4F	377596	18000
Fc1cc(F)c(cc1NCc2cnc(Nc3ccccn3)s2)C(=O)NC4CC4	377734	16600
CC(C)(C)C(=O)N1CC(=C[C@H]1c2cccc(O)c2)c3cc(F)ccc3F	378547	7800
Cc1n[nH]c2ccc(cc12)c3cncc(OC[C@@H](N)Cc4ccccc4)c3	379218	13400
CC(C)[C@H](N)C(=O)N1CC(=C[C@H]1c2ccccc2)c3cc(F)ccc3F	379690	2400
CC(C)CS(=O)(=O)NCCCCN1CCN(CC1)c2cccc(NC(=O)C)c2	379984	3000
C[C@H]([C@H](N)C(=O)N1CC[C@H](F)C1)c2ccc(cc2)c3ccc(O)nc3.OC(=O)C(F)(F)F	381145	8300
CC(C)[C@H](N)C(=O)N1CC(=C[C@H]1c2cccc(O)c2)c3cc(F)ccc3F	381526	8500
CN(C)C(=O)N1CC(=C[C@H]1c2cccc(O)c2)c3cc(F)ccc3F	381533	33000
O[C@@H](C1CC1)C(=O)N2CC(=C[C@H]2c3ccccc3)c4cc(F)ccc4F	382165	11000
CN(CCCN)C(=O)N1CC(=C[C@H]1c2ccccc2)c3cc(F)ccc3F	382587	1300
CC(C)(Cc1ccc2ccccc2c1)NC[C@@H](O)COc3ccccc3C#N	382741	3.2
Cc1cc2c(F)c(Oc3ncnn4cc(OCCCS(=O)(=O)C)c(C)c34)ccc2[nH]1	383077	20000
COc1ccc2c(OC[C@H](O)CO)nc(C#N)c(c3ccccc3)c2c1	383997	20500
CCN(CC)Cc1ccc2C[C@H](CCc2c1)N3CCN(CCC4CCCCC4)CC3=O	384000	3300
CS(=O)(=O)N1CCN(Cc2ccc3C[C@H](CCc3c2)N4CCN(CCc5ccc(F)cc5)CC4=O)CC1	384030	13000
CCc1oc2ccc(CN3CCC(CC3)NC(=O)C4=CC(=O)c5ccc(F)cc5O4)cc2n1	384043	20000
Fc1ccc2C(=O)C=C(Oc2c1)C(=O)NC3CCN(CC3)C4CCc5cc6OC(=O)Nc6cc45	384111	25000
CCN(CC)Cc1ccc2C[C@H](CCc2c1)N3CCN(CCc4ccc(Cl)cc4)CC3=O	384400	3300
O=C(N1Cc2ccccc2C1)N3CCC[C@H]3CN4CCCC4	384427	28461.5
C[C@@H]1C[C@H]2[C@@H]3CCC4=CC(=O)C=C[C@]4(C)[C@@]3(F)[C@@H](O)C[C@]2(C)[C@@]1(O)C(=O)CO	384467	Not active
CC(=O)c1ccc(CN2CCC(CC2)NC(=O)C3=CC(=O)c4ccc(F)cc4O3)cc1	384487	20.3
Fc1ccc2C(=O)C=C(Oc2c1)C(=O)NC3CCN(CC3)C4CCc5cc6OCC(=O)Nc6cc45	384919	14600
CN(C)C(=O)C(CO)N(C)Cc1ccc2C[C@H](CCc2c1)N3CCN(CCc4ccc(F)cc4)CC3=O	385710	25000
Fc1ccc2C(=O)C=C(Oc2c1)C(=O)NC3CCN(Cc4ccc5C=CC(=O)Oc5c4)CC3	386281	51100
C[C@]12CC[C@H]3[C@@H](CCC4=CC(=O)CC[C@]34C)[C@@H]1CC[C@@H]2O	386630	Not active
CC(=O)N1CCN(Cc2ccc3C[C@H](CCc3c2)N4CCN(CCc5ccc(F)cc5)CC4=O)CC1	386717	25000
Fc1cc2OC(=CC(=O)c2cc1F)C(=O)NC3CCN(Cc4ccc5OCOc5c4)CC3	387178	6.2
COc1ccc(CN2CCC(CC2)NC(=O)C3=CC(=O)c4ccc(F)cc4O3)c(F)c1	387309	14.7
O=C(NC1CCN(Cc2ccc3OCOc3c2)CC1)C4=CC(=O)c5ccc(cc5O4)C#N	387417	5
Fc1cc2C(=O)C=C(Oc2cc1Cl)C(=O)NC3CCN(Cc4ccc5OCOc5c4)CC3	387418	10.5
CN1CCN(Cc2ccc3c(Cc4c(n[nH]c34)c5csc(c5)C#CCOc6ccc(Cl)cc6)c2)CC1	387929	3590
COCCOCC#Cc1cc(cs1)c2n[nH]c3c4ccc(CN5CCN(C)CC5)cc4C(=O)c23	387971	5300
CC1CCN(Cc2ccc3c(Cc4c(n[nH]c34)c5csc(c5)C#CCOc6ccccc6)c2)CC1	387972	80
CCc1oc2ccccc2c1C(=O)c3cc(Br)c(O)c(Br)c3	388590	Not active
C(Oc1ccccc1)C#Cc2cc(cs2)c3n[nH]c4c3Cc5ccccc45	389499	>10000
C[C@]12CCC(=O)C=C1CC[C@H]3[C@@H]4CC[C@](O)(C(=O)CO)[C@@]4(C)C[C@H](O)[C@H]23	389621	Not active
CN1CCN(CCc2ccc3c(Cc4c(n[nH]c34)c5csc(c5)C#CCOc6ccccc6)c2)CC1	390353	5870
COc1ccccc1c2nnc(SCCCN3CCc4ccc(cc4CC3)c5cc(C)on5)n2C	390429	39.81
Cc1cc(c2ccc3CCN(CCCSc4nnc(c5ccc(cc5)C(F)(F)F)n4C)CCc3c2)n(C)n1	390649	31.62
CN1CCN(CC1)C(=O)c2ccc3c(Cc4c(n[nH]c34)c5csc(c5)C#CCOc6ccccc6)c2	390735	1720
OC(CN1CCC(Cc2ccccc2)CC1=O)c3ccc(O)cc3	391122	>30000
Cc1c(CN(C2CCOCC2)[C@H]3CCNC3)cccc1C(F)(F)F	391143	2900
ONC(=O)CCCCCN1[C@@H](Cc2ccccc2)C(=O)N(Cc3ccccc3)c4ccccc4C1=O	391514	2228.44
OC=O.Fc1ccc(C(=O)N2CCN(C(=O)C2)c3ccc(OC4CCN(CC4)C5CCCC5)cc3)c(F)c1	392354	25118.9
COc1ccc(cc1)C(SC[C@H](N)C(=O)O)(c2ccccc2)c3ccccc3	392369	>25000
CC(C)N1CCC(CC1)Oc2ccc(cc2)N3CCN(CC3=O)C(=O)c4ccc(F)cc4F.OC=O	392532	63095.7
C[C@@H]1CCCN1CCc2ccc3nc(ccc3c2)c4cnc5cc(C)nn5c4C	392573	2200
C[C@H]1CCCN1CCCOc2ccc(cc2)N3CCN(CC3=O)C(=O)c4cc(F)cc(F)c4.OC=O	392713	12589.2
Cl.C[C@H]([C@H](N)C(=O)N1CC[C@H](F)C1)C2CCC(CC2)N(C)C(=O)C3CC3	392825	39000
C[C@@H]1CCCN1CCc2ccc3nc(ccc3c2)c4cnn(c4C)c5ccccn5	393581	5000
CCOc1cc(CN2CCC(CC2)Nc3oc4ccc(cc4n3)S(=O)(=O)N)ccc1OC	393718	3500
Fc1cc(F)cc(c1)C(=O)N2CCN(C(=O)C2)c3ccc(OCCCN4CCCC4)cc3	394015	7943.28
C[C@@H]1CCCN1CCCOc2ccc(cc2)N3CCN(CC3=O)C(=O)c4ccc(F)cc4.OC=O	394144	19952.6
CC(C)CO\N=C\COc1ccc(CN2CCC(CC2)NC(=O)C3=CC(=O)c4ccc(F)cc4O3)cc1F	394639	450
CN(C)C(=O)N1CC(=C[C@@]1(CC[C@H](N)C(F)F)c2ccccc2)c3cc(F)ccc3F	395034	15900
CN1CCCC(CN2c3ccccc3Sc4ccccc24)C1	395110	Not active
Cl.N[C@@H](C1CCC(CC1)NS(=O)(=O)c2ccc(F)cc2F)C(=O)N3CC[C@H](F)C3	395213	49000
CN(C)C(=O)N1CC(=C[C@@]1(CCCN)c2ccccc2)c3cc(F)ccc3F	395332	7100
Cc1onc(c1)c2ccc3CCN(CCCSc4nnc(c5ccc(C)cc5)n4C)CCc3c2	395742	25.12
Cc1onc(c1)c2ccc3CCN(CCCSc4nnc(c5cccn5C)n4C)CCc3c2	395743	251.19
Cc1onc(c1)c2ccc3CCN(CCCSc4nnc(c5ccc(Cl)c(Cl)c5)n4C)CCc3c2	397222	10
COc1ccc2nccc(C3CN(C4CCN(Cc5ccc(C)c(C)c5)CC4)C(=O)O3)c2c1	397395	6309.57
Cc1oc(nc1)c2ccc3CCN(CCCSc4nnc(c5cc6ccccc6[nH]5)n4C)CCc3c2	397429	50.12
CC(=O)C1=NN2[C@@H](COc3ccc(F)cc23)[C@@]1(CCCN4CCOCC4)c5ccccc5	398478	6100
Cc1[nH]nc2c3cc(C4CCCCC4)c(cc3N(C[C@H](F)CN)C(=O)c12)C5CCCCC5	398612	13200
OC=O.Fc1ccc(C(=O)N2CCN(C(=O)C2)c3ccc(OCCCN4CCCCC4)cc3)c(F)c1	398812	63095.7
CS(=O)(=O)c1ccc(cc1)C(=O)N2CCN(C(=O)C2)c3ccc(OC4CCN(CC4)C5CCC5)cc3.OC=O	398996	63095.7
CC(=O)C1=NN2[C@@H](COc3ccc(C)cc23)[C@@]1(CCCN4CCOCC4)c5ccccc5	399378	6300
Cc1cc(CN2C[C@H](N)[C@@H](C2)C(=O)C3CCC[C@H]3C#N)cc(C)c1C#N	399791	28900
OC=O.O=C(N1CCC1)c2ccc(cc2)C(=O)N3CCN(C(=O)C3)c4ccc(OC5CCN(CC5)C6CCC6)cc4	400224	63095.7
OC=O.O=C(N1CCN(C(=O)C1)c2ccc(OCCCN3CCCCCC3)cc2)c4ccc(cc4)C#N	400612	12589.2
Cc1cccc(NC(=O)c2oc(cc2)c3ccc(cc3)C#N)c1	401258	5800
CC(C(O)c1ccc2NC(=O)OCc2c1)N3CCC(O)(CC3)c4ccc(F)cc4	401407	2400
CC(=O)C1=NN2[C@@H](COc3ccc(F)cc23)[C@@]1(CCCN4CCNCC4)c5ccccc5	401476	4600
Cc1noc2cc3CCN(CCCSc4nnc(c5ccc(cc5)C(F)(F)F)n4C)CCc3cc12	401576	125.89
CC(C)(O)[C@@]1(CC[C@H](C1)N2CCC(CC2)c3cc(Cl)ncn3)C(=O)NCc4cc(cc(c4)C(F)(F)F)C(F)(F)F	401608	186
Cc1cc(c2oc3cc4CCN(CCCSc5nnc(c6ocnc6C)n5C)CCc4cc3n2)n(C)n1	401728	1000
CCc1oc2c(C)c3CCN(CCCSc4nnc(c5cccc6nc(C)ccc56)n4C)CCc3cc2n1	401752	501.19
CCc1oc2c(C)c3CCN(CCSc4nnc(c5cccc6nc(C)ccc56)n4C)CCc3cc2n1	401777	2511.89
CN(C)Cc1cccc(OCC(=O)Nc2cc(nc(n2)c3oc(C)cc3)n4nc(C)cc4C)c1	401895	1200
C[C@@H](Oc1cccc2ncnc(Nc3ccc4c(cnn4Cc5ccccn5)c3)c12)C(=O)N(C)C	402011	25000
Cc1oc2c(Br)c3CCN(CCSc4nnc(c5cccc6nc(C)ccc56)n4C)CCc3cc2n1	402015	6309.57
Cc1ccc2c(cccc2n1)c3nnc(SCCCN4CCc5cc6oc(nc6cc5CC4)C(F)(F)F)n3C	402016	1000
Cc1ccc2c(cccc2n1)c3nnc(SCCCN4CCc5cc6nc(oc6c(C)c5CC4)C(C)(C)C)n3C	402087	251.19
CS(=O)(=O)c1ccc(c(Cl)c1)c2noc(n2)[C@@H](CC3CC3)[C@H](N)C(=C4CCCC4)F.OC(=O)C(F)(F)F	402163	7100
Cc1cc(CN2CCC2)cnc1c3ccc(cc3)C(=O)Nc4ccccc4N	402208	25118.9
Cc1ncoc1c2nnc(SCCCN3CCc4ccc5oc(nc5c4CC3)C(F)(F)C(F)(F)F)n2C	402215	316.23
Cc1oc2ccc3CCN(CCCSc4nnc(c5ocnc5C)n4C)CCc3c2n1	402422	12589.2
CCN1CCN(Cc2cnc(c(Cl)c2)c3ccc(cc3)C(=O)Nc4ccccc4N)CC1	402542	8317.64
CC(C)(O)[C@@]1(CC[C@H](C1)N2CCC(CC2)c3cccc(c3)C(=O)O)C(=O)NCc4cc(cc(c4)C(F)(F)F)C(F)(F)F	402624	19720
CCCC[C@@H](CC)COC(=O)c1ccccc1C(=O)OC[C@@H](CC)CCCC	402794	Not active
CCCc1oc2cc3CCN(CCCSc4nnc(c5cccc6nc(C)ccc56)n4C)CCc3cc2n1	402826	630.96
Cc1ccc2c(cccc2n1)c3nnc(SCCCN4CCc5ccc6oc(nc6c5CC4)c7cc(C)nn7C)n3C	402853	794.33
CCOC(=O)C(N)c1ccc(cc1)C(=O)Nc2cc(ccc2N)c3cccs3	402911	5700
COc1cccc(c1)C2CCN(CC2)[C@@H]3CC[C@](C3)(C(C)C)C(=O)NCc4cc(cc(c4)C(F)(F)F)C(F)(F)F	403033	217
CCc1noc2cc3CCN(CCCSc4nnc(c5cccc6nc(C)ccc56)n4C)CCc3cc12	403181	1000
CCOc1ccccc1C[C@@H](N2CCNCC2)c3ccccc3	403441	6950
CNC(=O)[C@@H](C)Oc1cccc2ncnc(Nc3ccc(OCc4ccccn4)c(Cl)c3)c12	403594	32000
C[C@@H](Oc1cccc2ncnc(Nc3ccc(OCc4ccccn4)c(Cl)c3)c12)C(=O)N5CCOCC5	403774	10000
CCc1nc2ccc3CCN(CCCSc4nnc(c5ocnc5C)n4C)CCc3c2s1	403804	3162.28
Nc1ccccc1NC(=O)c2ccc(cc2)c3ncc(CN4CCC4)cc3F	403812	25118.9
Nc1ccccc1NC(=O)c2ccc(cc2)c3ncc(CN4CCC4)cc3C#N	403813	25118.9
Cc1oc2cc(Cl)c3CCN(CCCSc4nnc(c5cccc6nc(C)ccc56)n4C)CCc3c2n1	403815	1584.89
Cc1ccc2c(cccc2n1)c3nnc(SCCCN4CCc5ccc6nc(oc6c5CC4)C(F)(F)F)n3C	404363	1000
Cc1ccc(cn1)c2nnc(SCCCN3CCc4ccc5oc(nc5c4CC3)C(F)(F)F)n2C	404404	1584.89
CN(C)[C@H]1[C@@H]2C[C@H]3C(=C(O)[C@]2(O)C(=O)C(=C1O)C(=O)N)C(=O)c4c(O)ccc(Cl)c4[C@@]3(C)O	404520	Not active
COc1cccc(c1)c2oc(C)c(CCOc3cccc(C[C@H]4[C@H](N(C4=O)c5ccc(cc5)C(C)(C)C)C(=O)O)c3)n2	404646	2100
CC(C(O)c1ccc2NC(=O)CCc2c1)N3CCC(O)(CC3)c4ccc(F)cc4	404851	8600
CC(C(O)c1ccc2NC(=O)CCc2c1)N3CCC(O)(CC3)c4cccc(F)c4	404852	10000
NC(=O)C(c1ccccc1)(c2ccc(F)cc2)c3ccc(F)cc3	405821	>1001
Cc1ccc2c(cccc2n1)c3nnc(SCCCN4CCc5nc6ccccn6c5CC4)n3C	406678	2511.89
Cc1ccc2c(cccc2n1)c3nnc(SCCCN4CCc5cc6NCCOc6cc5CC4)n3C	408169	398.11
Cc1ccc2c(cccc2n1)c3nnc(SCCN4CCc5cc6nc(oc6c(Br)c5CC4)C(F)(F)F)n3C	408208	630.96
CN(C)S(=O)(=O)N(C)[C@@H]1CCCN2C(=O)C(=C(N=C12)C(=O)NCc3ccc(F)cc3)O	408479	20000
ONC(=O)\C=C\c1cccc(c1)S(=O)(=O)Nc2ccccc2	408513	>30000
CN(C)C(=O)C(=O)N(C)[C@H]1CCCCN2C(=O)C(=C(N=C12)C(=O)NCc3ccc(F)cc3)O	408962	>10000
COc1ccccc1Oc2ccccc2CN3CCC4(CC3)CCN(CC4)C(=O)c5ccc(Cl)cc5	409224	2512
CCN[C@H]1CCN(CC(=O)Nc2cc(nc(n2)c3oc(C)cc3)n4nc(C)cc4C)C1	409229	420
CN1CCCN(CC(=O)Nc2cc(nc(n2)c3oc(C)cc3)n4nc(C)cc4C)CC1	409419	285
CN(C)CC1CCN(CC(=O)Nc2cc(nc(n2)c3oc(C)cc3)n4nc(C)cc4C)CC1	409459	1670
COc1ccccc1Oc2cccc(CN3CCC4(CC3)CCN(CC4)C(=O)c5ccc(Cl)cc5)c2	409648	100
[O-][n+]1ccc(cc1)C(=O)N2CCC3(CCN(Cc4cccc(Oc5ccccc5)c4)CC3)CC2	409849	14125.4
CN(C)CCC(=O)Nc1cc(nc(n1)c2oc(C)cc2)n3nc(C)cc3C	410234	650
COC1OC2(CCN(Cc3ccccc3)CC2)c4cnn(c5ccccc5)c14	410832	0.41
O=C(N1CCC2(CCN(Cc3cccc(Oc4ccccc4)c3)CC2)CC1)c5ccncn5	410885	1412.54
COc1ccc(cc1)N2[C@@H]([C@H](Cc3ccc(OCCc4nc(oc4C)c5ccccc5)cc3)C2=O)C(=O)O	411118	54000
Cc1ccc2c(cccc2n1)c3nnc(SCCCN4CCc5nc6cc(ccn6c5CC4)C(F)(F)F)n3C	411293	251.19
COc1ccccc1Oc2cccc(CN3CCC4(CC3)CCN(CC4)C(=O)c5cccc[n+]5[O-])c2	411651	15135.6
COC(=O)C1=CCC2CCC1N2C	412663	8912.51
C1CCN2C[C@H]3C[C@H](CN4CCCC[C@@H]34)[C@H]2C1	412873	Not active
OC(=O)Cc1ccc(cc1)c2ccccc2	413965	Not active
COc1ccc(\C=C\C(=O)Nc2ccccc2C(=O)O)cc1OC	415324	Not active
COC(=O)Cc1ccc(cc1)n2cc(C3CCN(CCN4CCNC4=O)CC3)c5cc(Cl)ccc25	415944	131
OC(C1CCCCN1)c2cc(nc3c(cccc23)C(F)(F)F)C(F)(F)F	416956	2600
CC(C)(c1ccc(O)cc1)c2ccc(O)cc2	418971	Not active
CCCCN(CCCC)CC(O)c1cc(Cl)cc2\C(=C\c3ccc(Cl)cc3)\c4cc(Cl)ccc4c12	422330	8100
COc1ccc(C[C@H]2NC[C@H](O)[C@H]2OC(=O)C)cc1	423192	Not active
CCOc1nc(cc(N)c1C#N)C(=O)NCc2ccc(cc2)S(=O)(=O)C	424872	>100000
CN(C)C(=O)[C@@H]1CCCN1Cc2ccc3C[C@H](CCc3c2)N(C)C(=O)c4ccc(cc4)c5ccc(F)cc5	424895	5000
Fc1ccc2OC(=CC(=O)c2c1)C(=O)NC3CCN(CC3)C4CCc5c6OCOc6ccc45	425257	5860
Fc1ccc2C(=O)C=C(Oc2c1)C(=O)NC3CCN(Cc4ccc5OCCOc5c4)CC3	425448	12.2
CN1CCN(Cc2ccc3c(Cc4c(n[nH]c34)c5csc(c5)C#CCNc6ccccc6)c2)CC1	426009	1750
O=C1CC[C@H](N2C(=O)c3ccccc3C2=O)C(=O)N1	426123	Not active
Clc1cccc(c1)c2cnc3ccc(NC4CCOCC4)nn23	426658	>30000
Cc1ccc(cc1)S(=O)(=O)NC(=O)NN2CC3CCCC3C2	427216	Not active
CC(C)Cc1ccc(cc1)[C@@H](C)C(=O)O	427526	Not active
CCc1oc2ccc3CCN(CCCSc4nnc(c5ocnc5C)n4C)CCc3c2n1	427836	5011.87
Cc1nccn1C[C@H]2CCc3c(C2=O)c4ccccc4n3C	428411	810
CC(C)[C@@]1(CC[C@H](C1)N2CCC(CC2)c3ccc(F)cc3)C(=O)NCc4cc(cc(c4)C(F)(F)F)C(F)(F)F	428594	16
CC(C)(O)[C@@]1(CC[C@H](C1)N2CCC(CC2)c3ccc(F)cc3)C(=O)NCc4cc(cc(c4)C(F)(F)F)C(F)(F)F	428602	54
Cl.CN(C)C(=O)[C@H]([C@H](N)C(=O)N1CC[C@H](F)C1)C2CCC(CC2)N(C)C(=O)C	428747	>90000
C[C@@H](Oc1cccc2ncnc(Nc3ccc(OCc4ccccn4)c(Cl)c3)c12)C(=O)N(C)C	428777	14000
OC(COc1cccc2OC(=CC(=O)c12)C(=O)O)COc3cccc4OC(=CC(=O)c34)C(=O)O	428880	Not active
CC(C)[C@@H](N)CN1C2CCC1CC(C2)OC(c3ccc(F)cc3)c4ccc(F)cc4	429015	4360
COc1cc2OC[C@H]3Oc4c5C[C@@H](Oc5ccc4C(=O)[C@H]3c2cc1OC)C(=C)C	429023	Not active
Cc1cc(CN2C[C@H](N)[C@@H](C2)C(=O)C3CCC[C@H]3C#N)ccc1C#N	429115	19600
Cc1ccc2c(cccc2n1)c3nnc(SCCCN4CCc5cc6oc(nc6cc5CC4)C(C)(C)C)n3C	429132	794.33
Clc1ccc(cc1)C(=O)N2CCC3(CCN(Cc4cccc(Oc5ccccc5)c4)CC3)CC2	429436	81.28
OC=O.Fc1ccc(cc1)C(=O)N2CCN(C(=O)C2)c3ccc(OCCCN4CCCC4)cc3	429458	6309.57
CN(C)CCC[C@]1([C@@H]2COc3ccc(Cl)cc3N2N=C1C(=O)C)c4ccccc4	429553	2000
Cc1cccc(NC(=O)c2oc(cc2)c3ccc(Cl)cc3)c1	429663	27000
Cc1oc(nc1CCOc2cccc(C[C@H]3[C@H](N(C3=O)c4ccc(cc4)C(C)(C)C)C(=O)O)c2)c5cccc(Cl)c5	429734	1800
C[C@H](Oc1cccc2ncnc(Nc3ccc(Oc4ccc(C)nc4)c(C)c3)c12)C(=O)N(C)C	429760	11000
CN(C)C[C@H]1CCN(CC(=O)Nc2cc(nc(n2)c3oc(C)cc3)n4nc(C)cc4C)C1	429761	1860
CC(C)(O)[C@@]1(CC[C@H](C1)N2CCC(CC2)c3cncnc3)C(=O)NCc4cc(cc(c4)C(F)(F)F)C(F)(F)F	429849	844
COc1ccc(c2ccc(NC(=O)Nc3cccc(c3)C(F)(F)F)cc2)c4c(N)noc14	430090	>30000
CC(C)N1CCC(CC1)Oc2ccc(cc2)N3CCN(CC3=O)C(=O)c4cc(F)cc(F)c4.OC=O	430368	63095.7
CN1C(=O)c2c(nc(Cc3ccc(cc3)c4ccccc4)n2Cc5ccccc5)N6CC7(CCCC7)N=C16	431377	>10000
CSc1nc(c2ccc(F)cc2)c(c3ccnc(NC(=O)C)c3)n1C	432798	28600
COC(=O)C[C@](O)(CCC(C)(C)O)C(=O)O[C@H]1[C@H]2c3cc4OCOc4cc3CCN5CCC[C@]25C=C1OC	433257	Not active
CN(CCOc1ccc(C[C@H](Nc2ccccc2C(=O)c3ccccc3)C(=O)O)cc1)c4ccccn4	434063	Not active
NC(CC(=O)N1CCC[C@H]1C(=O)NCc2ccc(cc2)C(F)(F)F)Cc3ccccc3F.OC(=O)C(F)(F)F	435882	870
OC(=O)[C@@H](CC1CCC1)N2C[C@H](CN3CCC(CC3)c4cnc5ccc(cn45)C(F)(F)F)[C@H](C2)c6cccc(F)c6	435886	10000
CCc1ccccc1Oc2cc(C)ncc2CN(C)C	436673	>20000
Fc1ccccc1C(=O)N2CCC(Cc3ccccc3)CC2	437002	Not active
C[C@@H]([C@H](N)C(=O)N1CCCC1)c2onc(n2)c3ccc(cc3Cl)S(=O)(=O)C.OC(=O)C(F)(F)F	437206	37000
CN(C)C(=O)[C@H]([C@H](N)C(=O)N1CCC(F)(F)C1)[C@@H]2CC[C@H](CC2)c3ccc4ncnn4c3	437557	>90000
CN([C@H]1CCc2cc(CN3CCN(CC3)C(=O)N)ccc2C1)C(=O)c4ccc(cc4)c5ccc(F)cc5	437728	6700
Cc1ncoc1c2nnc(SCCCN3CCc4ccc5oc(nc5c4CC3)C(C)(F)F)n2C	437792	2511.89
CC(=O)C1=NN2[C@@H](COc3ccc(F)cc23)[C@@]1(CCCN4CCNC(=O)CC4)c5ccccc5	438876	17000
C[C@@H]([C@H](N)C(=O)N1CCCC1)c2onc(n2)c3ccc(Cl)cc3Cl.OC(=O)C(F)(F)F	438992	36700
Cc1oc2cc3CCN(CCCSc4nnc(c5ccc(cc5)C(F)(F)F)n4C)CCc3cc2n1	439065	3981.07
O[C@H](COc1cc(O)ccc1C(=O)N2C[C@H](O)CO2)CN3CCC4(CC3)Cc5cc(Cl)ccc5O4	439304	25.12
Fc1ccc(cc1)C(OC2CC3CCC(C2)N3CC4CC4)c5ccc(F)cc5	440272	3960
CC(C)(C)c1ccc(NC(=O)N2CCN(CC2)c3ncccc3Cl)cc1	441472	1000
O=C(N1CCN(CC1)C2CCCC2)N3Cc4ccccc4C3	441705	12222.2
C[C@@H]1CN(CCN1C(=O)C(=O)c2c[nH]c3ncccc23)C(=O)c4ccccc4	442078	>80000
C[C@@H]1CCCN1CCc2ccc3nc(ccc3c2)c4cn(C)nc4C	442242	6200
CCc1oc2ccc3CCN(CCCSc4nnc(c5cccc6nc(C)ccc56)n4C)CCc3c2n1	442456	6309.57
COc1cc2CCN(C)[C@H](Cc3ccc(Oc4cc(C[C@H]5N(C)CCc6cc(OC)c(OC)cc56)ccc4O)cc3)c2cc1OC	442717	16000
CNCc1cc(F)ccc1Oc2ccc(F)c(Cl)c2	442923	8290
CNC(=O)c1cc2cc(ccc2[nH]1)C3(Cc4ccccc4)CCNC3	442924	>10000
Clc1ccc2c(c1)c(cn2c3ccccc3)C4CCN(CCN5CCNC5=O)CC4	443476	87.1
CN1CCN(CC1)c2ccc3nc(c4ccccc4)c(nc3n2)c5ccc(CN6CCC(CC6)c7nnc([nH]7)c8ccccn8)cc5	443620	9100
CN(C)CCN1CCN(CC1)c2ncc3cc(c4ccccc4)c(nc3n2)c5ccc(CN6CCC(CC6)c7nnc([nH]7)c8ccccn8)cc5	443661	2100
CN(C)Cc1ccccc1Oc2ccc(Cl)c(Cl)c2	443922	2120
O=C1NC=Cc2nc(c3ccc(CN4CCC(CC4)c5nnc([nH]5)c6cnccn6)cc3)c(cc12)c7ccccc7	444136	8428
CNC(C)c1cc(F)ccc1Oc2ccc(Cl)cc2	444203	5230
CN1CCN(CC1)c2ncc3cc(c4ccccc4)c(nc3n2)c5ccc(CN6CCC(CC6)c7nnc([nH]7)c8ccc(N)nc8)cc5	445212	6100
COCCOCC#Cc1cc(cs1)c2n[nH]c3c2Cc4cc(Cn5cncn5)ccc34	445404	>10000
Cc1nnc2c3cc(c4ccccc4)c(nc3ccn12)c5ccc(CN6CCC(CC6)c7n[nH]c(n7)c8ccccn8)cc5	445464	2778
CS(=O)(=O)c1ccc(c(Cl)c1)c2noc(n2)[C@@H](CCO)[C@H](N)C(=C3CCCC3)F.OC(=O)C(F)(F)F	445674	47000
CNCc1ccc(Cl)cc1Oc2ccc(Cl)c(F)c2	445754	1230
CC(C)[C@H](Oc1ccc(CNC(=O)[C@@H]2CCCN2C(=O)C[C@H](N)Cc3cc(F)ccc3F)cc1)C(=O)O.OC(=O)C(F)(F)F	445949	76000
O=C1NCCc2nc(c3ccc(CN4CCC(CC4)c5nnc([nH]5)c6ccccn6)cc3)c(cc12)c7ccccc7	446134	2500
OC1CCN(CCc2ccc(Oc3nc4ccccc4s3)cc2)CC1	446514	3000
COc1ccc(cn1)c2nnc([nH]2)C3CCN(Cc4ccc(cc4)c5nc6C=CNC(=O)c6cc5c7ccccc7)CC3	446966	1220
O=C1NC=Cc2nc(c3ccc(CN4CCC(CC4)c5nnc([nH]5)c6ncccn6)cc3)c(cc12)c7ccccc7	447114	>10000
NC1=NC2(CCN(CC2)C(=O)c3ccc(nc3)C#N)Nc4c(F)ccc(F)c14	447183	100
C(N1CCC(CC1)c2n[nH]c(n2)c3ccccn3)c4ccc(cc4)c5nc6ccn7cnnc7c6cc5c8ccccc8	447328	>10000
CNCc1ccc(Cl)cc1Oc2ccc(C)cc2	447864	1640
CNCc1cc(F)ccc1Oc2ccc(Cl)c(F)c2	448461	4670
CNCc1ccc(Cl)cc1Oc2cccc(Cl)c2	449048	2110
CCc1cc(Oc2cc(Cl)ccc2CNC)ccc1Cl	449542	1150
CC(C)CNc1nc(nc(N2CCOCC2)c1N)C#N	450061	>100000
CSc1ccc(Oc2ccccc2CN(C)C)cc1	450714	3020
C[C@@H]1CN(CC(F)F)CCN1c2cc3[nH]c(SC(C)(C)C)nc3cc2Cl	450887	>10000
CNCc1cc(ccc1Oc2ccc(Cl)c(Cl)c2)C#N	451076	4560
CNCc1ccc(Br)cc1Oc2ccc(Cl)c(Cl)c2	451137	974
CNCc1ccc(Cl)cc1Oc2ccc(C)c(Cl)c2	451330	1060
Fc1ccc(nc1)C(=O)c2ccccc2NS(=O)(=O)c3ccc(NC(=O)OCC4CCCO4)cc3	451761	>10000
CNCc1ccc(Cl)cc1Oc2ccc(Cl)c(C)c2	452091	1780
CN1CCN(CC1)c2ccc3nc(c4ccc(CN5CCC(CC5)c6nnc([nH]6)c7ccccn7)cc4)c(nc3n2)c8ccccc8	452823	2143
CC(C)NC[C@H](O)COc1cccc2ccccc12	452861	Not active
C(S\C(=N/C1CCCCC1)\NC2CCCCC2)C3=CSC4=NCCN34	452864	8500
CNC(C)c1cc(ccc1Oc2ccc(Cl)c(Cl)c2)C(F)(F)F	453630	3030
CNC(C)c1cc(C)ccc1Oc2ccc(Cl)c(Cl)c2	453631	2690
COc1cccc2N=C(N(C)C(=O)c12)c3ccc(OC4CCN(CC4)C5CCC5)cc3	453653	10000
COc1ccc2N=C(N(C)C(=O)c2c1)c3ccc(OC4CCN(CC4)C5CCC5)cc3	453654	3800
CNC(=O)c1ccc(Nc2ncc(F)c(n2)c3cnc(C)n3C(C)C)cc1	453655	12000
CC(C)n1c(C)ncc1c2nc(Nc3ccc(cc3)C(=O)N(C)C)ncc2F	453862	11000
CNCc1ccc(Cl)cc1Oc2ccc(F)c(Cl)c2	453879	2110
CNCc1ccc(Cl)cc1Oc2ccc(F)c(c2)C(F)(F)F	453880	873
COc1cccc2C(=O)N(C)C(=Nc12)c3ccc(OC4CCN(CC4)C5CCC5)cc3	453892	10000
CN1C(=O)c2cccc(Cl)c2N=C1c3ccc(OC4CCN(CC4)C5CCC5)cc3	453893	1100
CN1C(=O)c2cccc(c2N=C1c3ccc(OC4CCN(CC4)C5CCC5)cc3)C(F)(F)F	453894	350
O=C(Nc1ccc(cc1)S(=O)(=O)Nc2ccccc2C(=O)c3ccccc3)OCC4CCCO4	454085	8200
O=C(Nc1ccc(cc1)S(=O)(=O)Nc2ccccc2C(=O)c3ccccn3)OCC4CCCO4	454086	>30000
CN1[C@@H](C[C@H](CN2CCCCC2)C1=O)C#Cc3ccccc3	454407	6850
CN1C(=O)c2cccc(F)c2N=C1c3ccc(OC4CCN(CC4)C5CCC5)cc3	454642	7900
CC(C)n1c(C)ncc1c2nc(Nc3ccc(C(=O)N(C)C)c(F)c3)ncc2F	454648	6000
CNCc1cc(F)c(OC)cc1Oc2ccc(Cl)c(Cl)c2	454657	2150
C(N1CCCCC1)c2ccc(Oc3nc4ccccc4s3)cc2	454760	>30000
COc1ccc2C(=O)N(C)C(=Nc2c1)c3ccc(OC4CCN(CC4)C5CCC5)cc3	454879	4300
CN(C)CCN1CCN(CC1)c2ncc3cc(c4ccccc4)c(nc3n2)c5ccc(CN6CCC(CC6)c7nnc([nH]7)c8cc[n+]([O-])cc8)cc5	455071	7900
CNCc1ccc(Cl)cc1Oc2ccc(F)c(C)c2	455184	3040
COc1ccc(CN(C)C)c(Oc2ccc(Cl)c(Cl)c2)c1	455423	234
CNCc1cc(ccc1Oc2ccc(Cl)c(Cl)c2)S(=O)(=O)NC	455424	4800
CNCc1cc(C)c(C)cc1Oc2ccc(Cl)c(Cl)c2	455425	1480
CNCc1cc(ccc1Oc2ccc(Cl)c(Cl)c2)C(=O)N	455426	5440
CC(C)n1c(C)ncc1c2ccnc(Nc3ccc(C(=O)N)c(F)c3)n2	455427	10000
CNC(=O)c1ccc(Nc2nccc(n2)c3cnc(C)n3C(C)C)cc1F	455428	16000
CC(C)n1c(C)ncc1c2nc(Nc3ccc(C(=O)N)c(F)c3)ncc2F	455429	20000
CN(C)Cc1cc(C)ccc1Oc2ccc(Cl)c(Cl)c2	455511	3390
CNC(=O)c1ccc(Nc2ncc(F)c(n2)c3cnc(C)n3C(C)C)cc1F	455651	19000
CNCc1cc(F)c(Cl)cc1Oc2ccc(Cl)c(Cl)c2	455675	3210
CN1C(=O)c2ccccc2N=C1c3ccc(OC4CCN(CC4)C5CCCC5)cc3	455681	2900
CCN([C@H]1C[C@H]2CC[C@@H](C1)N2CC[C@H](NC(=O)C3CCC3)c4ccccc4)C(=O)Cc5ccc(OC)cc5	456019	248
Clc1ccc(cc1)N2C=C(C(=O)Nc3c(Cl)cncc3Cl)C(=O)c4cccnc24	456171	198
CC(C)NC(=O)C1=CN(c2cccc(Br)c2)c3ncccc3C1=O	456172	31600
CC(C)NC(=O)C1=CN(c2ccccc2)c3ncccc3C1=O	456173	71500
C(c1ccccn1)C2(CCNC2)c3ccc4[nH]ccc4c3	456654	>30000
CCOc1cccc(c1)c2cccc(c2)N3C=C(C(=O)NC(C)C)C(=O)c4cccnc34	456808	2700
CC(C)Oc1cc(Nc2nc(N[C@@H](C)c3ccc(F)cn3)ncc2Cl)n[nH]1	457614	5200
N#Cc1cc2cc(ccc2[nH]1)C3(Cc4ccccc4)CCNC3	457930	1400
NC(=O)c1cc2cc(ccc2[nH]1)C3(Cc4ccccc4)CCNC3	457931	>10000
[Cl-].[Cl-].C[n+]1ccc(cc1)c2cc[n+](C)cc2	458019	Not active
CC1=Nc2cccc(Cl)c2C(=O)N1c3ccc(OC4CCN(CC4)C5CCC5)cc3	458176	>10000
COc1cncc(c1)c2cc(NC(=O)C)nc(n2)n3nc(C)cc3C	458242	24000
CC1=Nc2ccc(Cl)cc2C(=O)N1c3ccc(OC4CCN(CC4)C5CCC5)cc3	458359	5400
CC1=Nc2cc(Cl)ccc2C(=O)N1c3ccc(OC4CCN(CC4)C5CCC5)cc3	458953	3900
CC1=Nc2c(Cl)cccc2C(=O)N1c3ccc(OC4CCN(CC4)C5CCC5)cc3	458954	3300
Cn1ccc2cc(ccc12)C3(Cc4ccccc4)CCNC3	459176	7000
CN(C)C(=O)[C@H]([C@H](N)C(=O)N1CC[C@H](F)C1)c2ccc(cc2)C3=CN4N=CNC4C=C3	459357	86000
CC(C[C@H](NC(=O)C1CCC1)c2ccccc2)N3CCC(CC3)c4oc(CN(C)C)nn4	459598	3100
CC(C)c1noc(n1)C2CCN(CC2)C(C)C[C@H](NC(=O)C3CCC3)c4ccccc4	459600	1650
CC(C[C@H](NC(=O)C1CCC1)c2ccccc2)N3CCC(CC3)N4C=C(NC4=O)c5ccccc5	460009	4.7
CC(C[C@H](NC(=O)C1CCC1)c2ccccc2)N3CCC(CC3)c4[nH]ncc4c5ccncc5	460217	117
CCOC(=O)C1=C(C)NC(=C(C1c2ccccc2\C=C\C(=O)OC(C)(C)C)C(=O)OCC)C	460291	Not active
CC1(C)CN2C(=CSC2=N1)CS\C(=N/C3CCCCC3)\NC4CCCCC4	460491	13240
CCCCCCNC(=O)N1C=C(F)C(=O)NC1=O	460499	Not active
Cc1nn(cc1CN2CCC3(CC2)OCc4ccccc34)c5ccccc5	460893	740
C[C@@H]1CN(CC2(CC2)C(=O)N)CCN1S(=O)(=O)c3ccc(cc3)[C@](C)(O)C(F)(F)F	460962	>100000
CC1=NN(C(=O)/C/1=N\Nc2cccc(c2O)c3cccc(c3)C(=O)O)c4ccc(C)c(C)c4	461101	630.96
C[C@@H](Oc1cccc(Cn2c(C)c(C(=O)c3ccc(Cl)cc3)c4ccc(OC(F)(F)F)cc24)c1)C(=O)O	461571	3230
CNC(C)c1ccc(Cl)cc1Oc2ccc(C)cc2	461631	3690
OC[C@H]1O[C@@H](OC[C@H]2O[C@@H](O[C@@H](C#N)c3ccccc3)[C@H](O)[C@@H](O)[C@@H]2O)[C@H](O)[C@@H](O)[C@@H]1O	461727	Not active
CNCc1cc(Cl)ccc1Oc2ccc(C)c(C)c2	462225	5230
CNCc1cc(Cl)ccc1Oc2ccc(Cl)cc2	462226	4790
CNCc1ccc(Cl)cc1Oc2ccc(Cl)cc2	462387	645
CCCCC1(CCNC1)c2ccc3[nH]ccc3c2	463585	4400
CC1=Nc2cc(F)ccc2C(=O)N1c3ccc(OC4CCN(CC4)C5CCC5)cc3	464598	>10000
CC1=Nc2c(F)cccc2C(=O)N1c3ccc(OC4CCN(CC4)C5CCC5)cc3	464599	>10000
CC(C)CNC(=O)C1=CN(c2cccc(Br)c2)c3ncccc3C1=O	464600	31800
NC(=O)C1=CN(c2cccc(Br)c2)c3ncccc3C1=O	464803	>94500
CC(C)NC(=O)C1=CN(c2cccc(c2)c3cccc(c3)C(=O)C)c4ncccc4C1=O	464804	6960
O=C1[C@@H]2CCN1[C@@H]3CCOc4ccc(Oc5cc(Cn6cncc6CN2)ccc5C#N)cc34	465417	9099.99
C[C@@H]1CN(CC2(CC2)C(=O)N)CCN1S(=O)(=O)c3ccc(cc3)C(C)(O)C(F)(F)F	465955	>100000
C[C@@H]1CN(CC2(CCC2)C(=O)N)CCN1S(=O)(=O)c3ccc(cc3)C(C)(O)C(F)(F)F	465956	65000
CCN1CCN(CC1)c2cc3[nH]c(nc3cc2C)C(=O)[C@@]4(C)CC[C@@H](CC4)NC(=O)OC	466112	3000
CCOC(=O)N1CCC(C)(CC1)Sc2nc3cc(Cl)c(cc3[nH]2)N4CCN(CC)CC4	466222	3900
CCN1CCN(CC1)c2cc3[nH]c(S[C@@]4(C)CC[C@@H](CC4)c5onc(C)n5)nc3cc2Cl	466252	380
CCN1CCN(CC1)c2cc3[nH]c(nc3cc2Cl)C(=O)C4(C)CCC(=O)CC4	466307	8500
CCN1CCN(CC1)c2cc3[nH]c(nc3cc2Cl)C(=O)[C@@]4(C)CC[C@](C)(O)CC4	466308	20000
C[C@@H]1CN(CC#N)CCN1c2cc3[nH]c(SC(C)(C)C)nc3cc2Cl	466427	>10000
CCN1CCN(CC1)c2cc3[nH]c(S[C@@]4(C)CC[C@@H](CC4)c5nnn(C)n5)nc3cc2Cl	466448	4400
C[C@@H]1CN(CCC#N)CCN1c2cc3[nH]c(SC(C)(C)C)nc3cc2Cl	466630	>10000
CC1CN(CC(=O)C)CCN1c2cc3[nH]c(SC(C)(C)C)nc3cc2Cl	466631	>10000
Cc1ncc(cc1F)c2c(C)c(CN[C@H]3CC[C@@H](F)C3)nn2c4ncccc4Cl	466648	41000
CCN1CCN(CC1)c2cc3[nH]c(nc3cc2Cl)C(=O)[C@@]4(C)CC[C@@H](CC4)NC(=O)OC	466702	4900
CCN1CCN(CC1)c2cc3[nH]c(S[C@@]4(C)CC[C@@H](CC4)N(C)C(=O)C)nc3cc2Cl	467057	>10000
[Na+].[O-]C(=O)c1cccc(Cc2cc(Cl)ccc2OCc3ccc(Cl)cc3F)n1	467114	>32000
CCN1CCN(CC1)c2cc3[nH]c(S[C@@]4(C)CC[C@@H](CC4)NS(=O)(=O)C)nc3cc2Cl	467266	>10000
CCN1CCN(CC1)c2cc3[nH]c(S[C@@]4(C)CC[C@@H](CC4)c5ocnn5)nc3cc2Cl	467279	3400
CCN1CCN(CC1)c2cc3[nH]c(S[C@@]4(C)CC[C@@H](CC4)c5oc(C)nn5)nc3cc2Cl	467280	>10000
CCN1CCN(CC1)c2cc3[nH]c(SC4(C)CCC(C4)NC(=O)OC)nc3cc2Cl	467473	2000
[Na+].CC(C)COc1ccc(Cl)cc1c2ccccc2c3cccc(n3)C(=O)[O-]	467510	>31622.78
CCN1CCN(CC1)c2cc3[nH]c(nc3cc2Cl)C(=O)[C@@]4(CC)CC[C@](C)(O)CC4	467533	11000
OC1=Cc2c(Cl)c(F)ccc2NC1=O	467660	>10000
CCN1CCN(CC1)c2cc3[nH]c(S[C@@]4(C)CC[C@@H](CC4)NC(=O)C)nc3cc2Cl	467677	>10000
Fc1ccc(c(Cl)c1)c2noc(n2)C3CCN(CC3)c4cnc5ccc(Cl)cc5c4	468176	500
CCN1CCN(CC1)c2cc3[nH]c(S[C@@]4(C)CC[C@H](CC4)NC(=O)OC)nc3cc2Cl	468301	1500
CCN1CCN(CC1)c2cc3[nH]c(S[C@@]4(C)CC[C@@H](CC4)NC(=O)OC)nc3cc2Cl	468302	3500
Cc1ccc(cn1)c2c(C)c(CNC3CCCC3)nn2c4ncc(Cl)cc4Cl	468307	1200
Cc1ccc(cn1)c2c(C)c(CN[C@H]3CC[C@@H](F)C3)nn2c4ncccc4Cl	468308	29000
CCN1CCN(CC1)c2cc3[nH]c(S[C@@]4(C)CC[C@@H](CC4)C(=O)NC)nc3cc2Cl	468315	>10000
COC(=O)C(CCCN(C)CCCc1nc2ccccc2[nH]1)(C(C)C)c3ccc(Br)cc3	468397	178
CCN1CCN([C@H](C)C1)c2cc3[nH]c(SC(C)(C)C)nc3cc2Cl	468504	990
Cc1ccc(cn1)c2c(C)c(CNC3CCC(F)(F)C3)nn2c4ncccc4Cl	468518	21000
CCN1CCN(CC1)c2cc3[nH]c(S[C@@]4(C)CC[C@@H](CC4)S(=O)(=O)C)nc3cc2Cl	468524	>10000
Cc1c(CNC2CCCC2)nn(c3ccc(Cl)cc3Cl)c1c4cccnc4	468937	2900
CNC(=O)c1cccc(NC(=O)N2CCC(CC2)Oc3ccccc3Cl)c1	469169	>100000
CC(C[C@H](NC(=O)C1CCC1)c2ccccc2)N3CCC(CC3)n4c(C)nnc4C	469542	849
CC(C)c1nnc(C)n1C2CCN(CC2)C(C)C[C@H](NC(=O)C3CCC3)c4ccccc4	469724	4000
COc1ccc(C[C@H](N)C(=O)N[C@@H]2[C@@H](CO)O[C@H]([C@@H]2O)n3cnc4c(ncnc34)N(C)C)cc1	469912	Not active
CCN(CC(=C)F)C(=O)[C@]1(C[C@H]1CN)c2cccs2	469946	>10000
NC[C@@H]1C[C@@]1(C(=O)N(CC=C)C2CC2)c3cccs3	469947	>10000
COc1cc(ccc1OCCN2CCCC2)N3C=CN=C(NCCc4ccccc4)C3=O	470633	6200
C(Cc1ccc(Oc2nc3ccccc3s2)cc1)N4CCCCC4	470753	2000
COc1cc(ccc1OCCN2CCCC2)N3C=CN=C(CCCc4ccccc4)C3=O	470840	7300
O=C1CCCCN1C2CCN(CCOc3ccc(Oc4nc5ccccc5s4)cc3)CC2	470929	1800
Cc1cccnc1n2cc(CN3CCC4(CC3)OCc5ccccc45)c(C)n2	470951	13000
CCN(CC)C(=O)[C@@]1(C[C@H]1CN)c2ccccc2	471001	>10000
Cc1nn(cc1CN2CCC3(CC2)OCc4ccccc34)c5c(Cl)cccc5NS(=O)(=O)C	471299	17000
CC(=O)Nc1ccc(cc1)S(=O)(=O)Nc2ccccc2C(=O)c3ccccc3	471371	>10000
Cc1cccc(C)c1C(=O)N2CCC(CC2)N3CC[C@H](C3)N(Cc4ccccc4)C(=O)C5CC5	471623	9800
CC(C)(C)CNc1nc(nc(N2CCOCC2)c1N)C#N	471757	70000
Cc1ccccc1C2CCN(C[C@H]3C[C@H](O)c4ncccc4C3)CC2	471982	>50000
Cc1ccccc1C2CCN(C[C@H]3CCc4cccnc4[C@@H](O)C3)CC2	471994	220
Cc1ccccc1[C@@H]2CCN(C[C@@H]3CCc4cccnc4[C@@H](O)C3)C[C@H]2CO	472125	20000
O=C1OCCN1C2CCN(CCOc3ccc(Oc4nc5ccccc5s4)cc3)CC2	472138	2700
Cc1ccccc1C2CCN(C[C@@H]3CCc4cccnc4[C@@H](O)C3)CC2	472168	1500
Cc1cccc(C)c1C(=O)N2CCC(CC2)N3CCC(CC3)N(Cc4ccccc4)C(=O)C5CCC5	472260	3410
Cc1cc(F)ccc1[C@@H]2CCN(C[C@@H]3CCc4cccnc4[C@@H](O)C3)C[C@H]2O	472304	13000
FC(F)(F)c1ccc(cc1)n2ccc(CN3CCC(CC3)NC(=O)COc4cccc(Cl)c4)c2	472363	560
CNCc1cc(ccc1Oc2ccc(C)cc2)C(F)(F)F	472388	10400
Nc1ccc(cc1NC(=O)c2ccc(CN3CCC4(CCCN4)CC3)cc2)c5ccccc5F	473271	183
Nc1ccc(cc1NC(=O)c2ccc(CN3CCC4(CCCN4)CC3)cc2)c5cccc(F)c5	473475	167
Nc1ccc(cc1NC(=O)c2ccc(CN3CCC4(CCNC4)CC3)cc2)c5ccc(F)cc5	473478	237
Nc1ccc(cc1NC(=O)c2ccc(cc2)C(=O)N3CCC4(CCCN4)CC3)c5cccs5	473479	25090
Nc1ccc(cc1NC(=O)c2ccc(cc2)C(=O)N3CCC4(CCCN4)CC3)c5ccccc5	473484	12390
Nc1ccc(cc1N)c2ccsc2	473485	1500
C[C@@H]1CN(Cc2ccc(cc2)c3cccnc3C(=O)N4CCC(CC4)Nc5ccc(F)cc5)C[C@H](C)N1	473921	>31622.78
CC1(C)Oc2ncnc(N)c2N=C1c3ccc(cc3)[C@@H]4CC[C@@H](CC(=O)O)CC4	473967	>10000
F[C@@H]1CN(C[C@@H]1F)C(=O)[C@@H]2C[C@@H](CN2)N3CCN(CC3)c4ncccn4	474421	54000
CC(C)CNc1nc(nc(N2CCNCC2)c1N)C#N	474484	52000
Nc1ccc(cc1NC(=O)c2ccc(CN3CCC4(CCCN4)CC3)cc2)c5cccs5	474890	1597
CNCc1ccc(Cl)cc1Oc2ccc(C)c(C)c2	475121	1740
CCOC(=O)C1=C(C)NC(=C(C1c2cccc(c2)[N+](=O)[O-])C(=O)OC)C	475534	10000
CC1=Nc2cc(F)ccc2C(=O)N1c3ccc(OCCCN4CCCC4)cc3	476106	6000
CC(C)C(=O)N(Cc1ccccc1c2ccccc2)[C@H]3CCNC3	476116	3020
CNC(=O)c1c(NCC2CCC3(CCC3)CC2)nc(nc1OCC4CCNCC4)C#N	476130	2340
CC1=Nc2c(cccc2C(F)(F)F)C(=O)N1c3ccc(OCCCN4CCCC4)cc3	476322	350
CC1=Nc2cccc(c2C(=O)N1c3ccc(OCCCN4CCCC4)cc3)C(F)(F)F	476323	10000
CC1=Nc2ccccc2C(=O)N1c3ccc(OCCCN4CCCC4)cc3	476373	10000
CC1=Nc2ccccc2C(=O)N1c3ccc(OCCCN4CCCCCC4)cc3	476579	6600
CCC1=Nc2ccccc2C(=O)N1c3ccc(OCCCN4CCCC4)cc3	476723	5000
CC(C)C(=O)N(Cc1cccc(Cl)c1Cl)[C@H]2CCNC2	476954	24700
CC(C)n1c(C)ncc1c2nc(Nc3ccc(cc3)N4CCN(CC4)C(=O)CO)ncc2F	476993	18000
CS(=O)(=O)Nc1ccc2OC3(CCN(CC3)[C@@H]4CCc5cc(ccc5C4)C#N)C[C@@H](O)c2c1	477015	21.38
COc1cccc2C(=O)N(C(=Nc12)C)c3ccc(OCCCN4CCCC4)cc3	477152	10000
COc1ccc2C(=O)N(C(=Nc2c1)C)c3ccc(OCCCN4CCCC4)cc3	477201	10000
CC1=Nc2cccc(F)c2C(=O)N1c3ccc(OCCCN4CCCC4)cc3	477356	10000
C[C@H]1CCCN1CCCOc2ccc(cc2)N3C(=Nc4ccccc4C3=O)C	477360	6000
C[C@@H]1CCCN1CCCOc2ccc(cc2)N3C(=Nc4ccccc4C3=O)C	477361	>10000
CC1=Nc2cccc(Cl)c2C(=O)N1c3ccc(OCCCN4CCCC4)cc3	477363	8100
CC1=Nc2cc(ccc2C(=O)N1c3ccc(OCCCN4CCCC4)cc3)C(F)(F)F	477364	2600
CC(C)C(=O)N(Cc1ccc(Cl)c(Cl)c1Cl)[C@H]2CCNC2	477374	>6870
CC(C)n1c(C)ncc1c2ccnc(Nc3ccc(cc3)N4CCN(CC4)S(=O)(=O)C)n2	477567	5500
CNC(=O)c1c(NCC2CCC3(CCC3)CC2)nc(nc1OCCO)C#N	477600	>30000
CC(C)n1c(C)ncc1c2ccnc(Nc3ccc(cc3)N4CCN(CC4)S(=O)(=O)CCN(C)C)n2	477785	18000
CC(C)n1c(C)ncc1c2ccnc(Nc3ccc(cc3)N4CCN(CC4)C(=O)CO)n2	477786	>24000
COc1cccc2N=C(C)N(C(=O)c12)c3ccc(OCCCN4CCCC4)cc3	477990	10000
COc1ccc2N=C(C)N(C(=O)c2c1)c3ccc(OCCCN4CCCC4)cc3	477991	10000
CNC(=O)c1c(NCC2CCC3(CCC3)CC2)nc(nc1OCCC4CCN(C)CC4)C#N	478011	420
CNC(=O)c1c(NCCC2CCCC2)nc(nc1OCC3CCN(C)CC3)C#N	478012	360
CNC(=O)c1c(NCC2CCC3(CCC3)CC2)nc(nc1OCC4CCN(CC4)C(C)C)C#N	478013	540
CNC(=O)c1c(NCC2CCC3(CCC3)CC2)nc(nc1OC4CC(C)(C)NC(C)(C)C4)C#N	478224	5040
CC(C)n1c(C)ncc1c2ccnc(Nc3ccc(cc3)N4CCN(CC4)C(=O)CN(C)C)n2	478241	>32000
C[C@H]1CCCN(CCCOc2ccc(cc2)N3C(=Nc4ccccc4C3=O)C)C1	478395	5300
CC1=Nc2ccc(C)cc2C(=O)N1c3ccc(OCCCN4CCCC4)cc3	478406	10000
CNC(=O)c1c(NCC2CCC3(CCC3)CC2)nc(nc1OCC4CCN(CC4)C(=O)C)C#N	478436	>30000
CNC(=O)c1c(NCC2CCC3(CCCC3)CC2)nc(nc1OCC4CCN(C)CC4)C#N	478462	1455
CC1=Nc2cc(C)ccc2C(=O)N1c3ccc(OCCCN4CCCC4)cc3	478615	6700
CC1=Nc2c(C)cccc2C(=O)N1c3ccc(OCCCN4CCCC4)cc3	478616	1600
CCOC(=O)N(Cc1ccccc1c2ccccc2)[C@H]3CCNC3	478834	2830
CC(C)C1=Nc2ccccc2C(=O)N1c3ccc(OCCCN4CCCC4)cc3	479036	3900
O=C1N(C(=Nc2ccccc12)c3ccccc3)c4ccc(OCCCN5CCCC5)cc4	479241	1100
CC1=Nc2cccc(C)c2C(=O)N1c3ccc(OCCCN4CCCC4)cc3	479242	6600
CC1=Nc2ccc(F)cc2C(=O)N1c3ccc(OCCCN4CCCC4)cc3	479252	2500
CC(=O)OCC(=O)NC1CCN(Cc2ccc(Oc3nc4ccccc4s3)cc2)CC1	479382	30000
OCC(=O)NC1CCN(Cc2ccc(Oc3nc4ccccc4s3)cc2)CC1	479383	9900
COCCOc1cc2ncc(C(=O)N)c(Nc3ccc(F)cc3F)c2cc1N4CCN(C)CC4	479441	>30000
OC1CCN(Cc2ccc(Oc3nc4ccccc4s3)cc2)CC1	479752	>30000
CN(C1CCN(C)CC1)C(=O)N2CC(=C[C@@]2(CO)c3ccccc3)c4cc(F)ccc4F	479796	14600
C[C@H]1CN(CCN1c2ncc(cc2F)C(F)(F)F)S(=O)(=O)C[C@]34CC[C@H](CC3=O)C4(C)C	480016	>63000
O=C1CCCN1C2CCN(Cc3ccc(Oc4nc5ccccc5s4)cc3)CC2	480130	15000
CC(=O)NC1CCN(Cc2ccc(Oc3nc4ccccc4s3)cc2)CC1	480131	20000
C[C@@H]1CN(Cc2ccc(cc2)n3ccnc3C(=O)N4CCC(CC4)Nc5cccc(F)c5)C[C@H](C)N1	480219	>25118.86
CCOc1cc2ncc(C(=O)N)c(Nc3cccc(Cl)c3Cl)c2cc1N4CCN(C)CC4	481008	8000
COCCOc1cc2ncc(C(=O)N)c(Nc3ccc(C)cc3F)c2cc1N4CCN(C)CC4	481205	>30000
OC(=O)C1CCN(Cc2ccc(Oc3nc4ccccc4s3)cc2)CC1	481280	>30000
CCOc1cc2ncc(C(=O)N)c(Nc3ccc(F)cc3F)c2cc1N4CCC(O)CC4	481717	17000
CCOc1cc2ncc(C(=O)N)c(Nc3ccc(F)cc3F)c2cc1N4CCN(C)CC4	481806	23000
C(CN1CCCCC1)Oc2ccc(Oc3oc4ccccc4n3)cc2	481863	1000
CN(C1CCN(CCF)CC1)C(=O)N2CC(=C[C@@]2(CO)c3ccccc3)c4cc(F)ccc4F	481920	13800
CN(C1CCN(CC1)C2CC2)C(=O)N3CC(=C[C@@]3(CO)c4ccccc4)c5cc(F)ccc5F	481921	15200
CN([C@H]1CCN(C)C[C@H]1F)C(=O)N2CC(=C[C@@]2(CO)c3ccccc3)c4cc(F)ccc4F	481931	20500
CN([C@H]1CCN(C)C[C@@H]1F)C(=O)N2CC(=C[C@@]2(CO)c3ccccc3)c4cc(F)ccc4F	481932	36900
CN(C1CCN(C)CC1)C(=O)N2CC(=C[C@H]2c3ccccc3)c4cc(F)ccc4F	481959	1200
O=C1OCCN1C2CCN(CCc3ccc(Oc4nc5ccccc5s4)cc3)CC2	482056	500
CC(=O)OCC(=O)NC1CCN(CCc2ccc(Oc3nc4ccccc4s3)cc2)CC1	482057	5000
O=C1CCCN1C2CCN(CCc3ccc(Oc4nc5ccccc5s4)cc3)CC2	482058	1000
CC1=Nc2cccnc2C(=O)N1c3ccc(OC4CCN(CC4)C5CCC5)cc3	483194	>10000
CC1=Nc2ccccc2C(=O)N1c3ccc(OC4CCN(CC4)C5CCC5)cc3	483199	>10000
CC1=Nc2ccccc2C(=O)N1c3ccc(OC4CCN(CC4)C5CCCC5)cc3	483366	>10000
CC1=Nc2cccc(F)c2C(=O)N1c3ccc(OC4CCN(CC4)C5CCC5)cc3	483400	>10000
Cc1ncccc1C(=O)N2CC[C@H](NCc3cncn3Cc4ccc(cc4)C#N)C2=O	483805	10000
Sc1ncccc1C(=O)N2CC[C@H](NCc3cncn3Cc4ccc(cc4)C#N)C2=O	483810	11000
Clc1cccc(c1)C(=O)N2CC[C@H](NCc3cncn3Cc4ccc(cc4)C#N)C2=O	483964	5800
COc1ccc2N=C(C)N(C(=O)c2c1)c3ccc(OC4CCN(CC4)C5CCC5)cc3	484189	>10000
Cc1cc2ncc(C(=O)N3CCC(CC3)[C@H](N)Cc4cc(F)c(F)cc4F)c(C)n2n1	484528	18000
CC1=Nc2ccncc2C(=O)N1c3ccc(OC4CCN(CC4)C5CCC5)cc3	484610	>10000
CC1=Nc2ncccc2C(=O)N1c3ccc(OC4CCN(CC4)C5CCC5)cc3	484611	>10000
CC1=Nc2ccccc2C(=O)N1c3ccc(OC4CCC(C4)N5CCCC5)cc3	484740	10000
CC(C)NC(=O)C1=CN(c2cccc(c2)c3ccc(cc3)S(=O)(=O)C)c4ncccc4C1=O	484753	23000
O=C(NC1CC1)C2=CN(c3cccc(c3)c4ccncc4)c5ncccc5C2=O	484754	18600
Nc1ncccc1C(=O)N2CC[C@H](NCc3cncn3Cc4ccc(cc4)C#N)C2=O	484816	50000
CS(=O)(=O)c1ccc(cn1)c2cccc(c2)N3C=C(C(=O)NC4CC4)C(=O)c5cccnc35	484931	13600
CC1=Nc2cccc(C)c2C(=O)N1c3ccc(OC4CCN(CC4)C5CCC5)cc3	484946	>10000
Cc1ncc(C)c(n1)C(=O)N2CCC(CC2)[C@H](N)Cc3cc(F)c(F)cc3F	485123	85000
Cc1nccnc1C(=O)N2CCC(CC2)[C@H](N)Cc3cc(F)c(F)cc3F	485124	55000
N[C@H](Cc1cc(F)c(F)cc1F)C2CCN(CC2)C(=O)c3cnc4ncccn34	485125	59000
Oc1ncccc1C(=O)N2CC[C@H](NCc3cncn3Cc4ccc(cc4)C#N)C2=O	485161	50000
COc1ncccc1C(=O)N2CC[C@H](NCc3cncn3Cc4ccc(cc4)C#N)C2=O	485162	21000
CC1=Nc2ccccc2C(=O)N1c3ccc(OC4CCCN(CC4)C5CCC5)cc3	485242	7300
COc1ccc2C(=O)N(C(=Nc2c1)C)c3ccc(OC4CCN(CC4)C5CCC5)cc3	485388	>10000
COc1cccc2C(=O)N(C(=Nc12)C)c3ccc(OC4CCN(CC4)C5CCC5)cc3	485389	>10000
CC1=Nc2cccc(c2C(=O)N1c3ccc(OC4CCN(CC4)C5CCC5)cc3)C(F)(F)F	485543	>10000
CSc1ccc(cc1)c2cccc(c2)N3C=C(C(=O)NC(C)C)C(=O)c4cccnc34	485547	960
Oc1c(cc(cc1[N+](=O)[O-])[N+](=O)[O-])C(=O)N\N=C\c2oc(cc2)[N+](=O)[O-]	485549	Not active
CC(C)(O)c1ccc(c[n+]1[O-])c2cccc(c2)N3C=C(C(=O)NC4CC4)C(=O)c5cccnc35	485620	50100
[O-][n+]1cccc(c1)C#Cc2cccc(c2)N3C=C(C(=O)NC4CC4)C(=O)c5cccnc35	485629	65700
CN1CCN(CC1)c2cccc(n2)c3cc(NC(=O)C)nc(n3)n4nc(C)cc4C	486162	540
CC(C)(C)CCN1CCC(F)(CNC(=O)c2cc(Cl)cc(Cl)c2)CC1	486247	2220
COc1ccc(CC(C)(C)NC[C@H](O)COc2cccc3NC(=O)Nc23)cc1	486278	11.8
C(c1ccccc1)C2(CCNC2)c3ccc4sccc4c3	486537	11000
O[C@H]1C[C@H](CN2CCC(CC2)c3c(Cl)cccc3Cl)CCc4cccnc14	486644	940
CC(N(C)C)c1ccccc1Oc2ccc(Cl)c(Cl)c2	487053	900
O=C1N(Cc2ccccc2)C(=Nc3ccccc13)c4ccc(OCCCN5CCCCC5)cc4	487059	170
O=C1N(C(=Nc2ccccc12)c3ccc(OCCCN4CCCCC4)cc3)c5ccccc5	487060	460
CC1=Nc2ccccc2C(=O)N1c3ccc(OCCCN4CCCCC4)cc3	487063	7900
CN1C(=O)c2ccccc2N=C1c3ccc(OCCCN4CCCCC4)cc3	487064	2800
CC(C)n1c(C)ncc1c2ccnc(Nc3ccc(cc3)C(=O)NC4CC4)n2	487066	7000
CC(C)n1c(C)ncc1c2ccnc(Nc3ccc(cc3)C(=O)NCCO)n2	487067	>32000
CNCc1cc(OC)c(OC)cc1Oc2ccc(Cl)c(Cl)c2	487188	10100
CNC(C)c1ccccc1Oc2ccc(Cl)c(Cl)c2	487221	3850
CNCc1ccc(F)cc1Oc2ccc(Cl)c(Cl)c2	487223	3010
CCCN1C(=O)c2ccccc2N=C1c3ccc(OCCCN4CCCCC4)cc3	487230	1800
NC(=O)Nc1sc(cc1C(=O)N[C@H]2CCCNC2)c3ccccc3	487273	>31600
C(c1ccccc1)C2(CCNC2)c3ccc4[nH]ccc4c3	487355	9000
O=C(NCCCN1CCCCC1)Nc2ccc(cc2)S(=O)(=O)Nc3ccccc3C(=O)c4ccccc4	487445	1000
O[C@H]1CN(C[C@H]2C[C@H](O)c3ncccc3C2)CC[C@@H]1c4ccc(F)cc4Cl	487458	>50000
O[C@H]1C[C@H](CN2CCC(CC2)c3ccccc3Cl)CCc4cccnc14	487485	1500
FC(F)(F)c1ccc(cc1)[C@@H]2C[C@H]2C(=O)N3CCN(CC3)S(=O)(=O)c4cc(cc(c4)C(F)(F)F)c5nocn5	487500	1200
FC(F)(F)c1ccc(cc1)[C@@H]2C[C@H]2C(=O)N3CCN(CC3)S(=O)(=O)c4cc(cc(c4)C(F)(F)F)c5ccn[nH]5	487708	500
CNCCC(c1ccccc1)c2c[nH]c3ccccc23	487763	1000
Cc1ccccc1N2CCN(C[C@@H]3CCc4cccnc4[C@@H](O)C3)CC2	487826	2300
O[C@H]1C[C@H](CN2CCC(CC2)c3ccccc3)CCc4cccnc14	487827	11000
[Na+].CN(CS(=O)(=O)[O-])C1=C(C)N(C)N(C1=O)c2ccccc2	487894	Not active
Cc1n[nH]cc1c2cc(cc(c2)S(=O)(=O)N3CCN(CC3)C(=O)[C@@H]4C[C@H]4c5ccc(cc5)C(F)(F)F)C(F)(F)F	487912	40
CNCc1cc(F)ccc1Oc2ccc(C)c(C)c2	488021	20000
CC1=C(CC(=O)O)c2cc(F)ccc2/C/1=C\c3ccc(cc3)S(=O)(=O)C	488025	Not active
CNCc1cc(F)ccc1Oc2ccc(Cl)c(Cl)c2	488060	5570
CN(C)Cc1ccc(cc1Oc2ccc(Cl)c(Cl)c2)C(F)(F)F	488069	1120
CC(C)n1c(C)ncc1c2ccnc(Nc3ccc(cc3)C(=O)N)n2	488084	17000
CC(C)n1c(C)ncc1c2ccnc(Nc3ccc(cc3)C(=O)N(C)C)n2	488085	18000
CN1C(=O)c2ccccc2N=C1c3ccc(OCCCN4CCCC4)cc3	488248	2900
CN1C(=O)c2ccccc2N=C1c3ccc(OC4CCN(CC4)C5CCC5)cc3	488249	5600
CC(C)N1C(=O)c2ccccc2N=C1c3ccc(OCCCN4CCCCC4)cc3	488251	3000
CNCc1ccc(cc1Oc2ccc(Cl)c(Cl)c2)C(F)(F)F	488260	1190
CNCc1ccc(Cl)cc1Oc2ccc(Cl)c(Cl)c2	488261	1240
CC(C)(C)CCN1CCC(CNC(=O)Nc2cccc(Cl)c2)(CC1)c3ccccc3	488294	88
Cc1ccc(CN2CCC(CNC(=O)c3cc(Cl)cc(Cl)c3)CC2)cc1	488295	135
O=C1NC=C(C=C1)c2nnc([nH]2)C3CCN(Cc4ccc(cc4)c5nc6C=CNC(=O)c6cc5c7ccccc7)CC3	488428	>10000
CNCc1cc(F)ccc1Oc2ccc(Cl)cc2	488434	7390
CNCc1cc(Br)ccc1Oc2ccc(Cl)c(Cl)c2	488435	1620
CC(C)n1c(C)ncc1c2ccnc(Nc3ccc(cc3)S(=O)(=O)C)n2	488436	3200
CNC(C)c1cc(F)ccc1Oc2ccc(Cl)c(Cl)c2	488437	6830
CC(C)(C)CCN1CCC(CNC(=O)c2cc(Cl)cc(Cl)c2)CC1	488468	1930
CC1(C)C[C@H](CN2CCC(F)(CNC(=O)c3cc(Cl)cc(Cl)c3)CC2)CCO1	488653	5010
Cc1ccccc1[C@H]2CCN(C[C@H]3C[C@H](O)c4ncccc4C3)C[C@@H]2O	488655	>50000
Cc1nnc([nH]1)c2cc(cc(c2)S(=O)(=O)N3CCN(CC3)C(=O)[C@@H]4C[C@H]4c5ccc(cc5)C(F)(F)F)C(F)(F)F	488730	1300
CC1(C)C[C@@H](CN2CCC(F)(CNC(=O)c3cc(Cl)cc(Cl)c3)CC2)CCO1	488817	2900
CNCc1ccccc1Oc2ccc(Cl)c(Cl)c2	488912	3880
C[C@H]1CN(Cc2ccc(CC(=O)N3CCC(CC3)Nc4cccc(F)c4)cc2)CCN1	489095	15848.9
Cl.CC(C)c1nnc(C)n1C2CCN(CC2)C(C)C[C@H](NC(=O)C3CCC(F)(F)CC3)c4ccccc4	489324	2100
C[C@@H]1CN(CC2(CC2)C(=O)N)CCN1S(=O)(=O)c3ccc(cc3)[C@@](C)(O)C(F)(F)F	489500	>100000
C[C@@H]1NC(=N[C@@]1(c2ccc(F)cc2)c3ccc(F)nc3)c4cc(ccn4)C(=O)N	489725	>10000
C[C@@H]1NC(=N[C@@]1(c2ccc(F)cc2)c3ccc(F)nc3)C4=CC=CC(=O)N4	489726	>10000
C[C@@H]1NC(=N[C@@]1(c2ccc(F)cc2)c3ccc(F)nc3)c4nccs4	489732	>10000
OCCc1cc(cc(c1)S(=O)(=O)N2CCN(CC2)C(=O)[C@@H]3C[C@H]3c4ccc(cc4)C(F)(F)F)C(F)(F)F	490026	900
CC(C)(O)c1cc(cc(c1)S(=O)(=O)N2CCN(CC2)C(=O)[C@@H]3C[C@H]3c4ccc(cc4)C(F)(F)F)C(F)(F)F	490027	1200
C[C@@H]1NC(=N[C@]1(c2ccc(F)cc2)c3ccc(F)nc3)c4cc(ccn4)C#N	490123	>10000
CCC(=O)c1cc(c2ccc(Cl)cc2)n(c1C)c3ccc(cc3)S(=O)(=O)N	490153	>20000
C[C@@H]1NC(=N[C@@]1(c2ccc(F)cc2)c3ccc(F)nc3)c4ccnc(c4)C#N	490561	>10000
COc1ccnc(c1)C2=N[C@@]([C@H](C)N2)(c3ccc(F)cc3)c4ccc(F)nc4	490902	6330
Cl.C[C@@H]1NC(=N[C@@]1(c2ccc(F)cc2)c3ccc(F)nc3)c4cc(Cl)ccn4	490903	7800
Fc1ccc(cc1)C2(CNC(=N2)c3cnccn3)c4ccc(F)cc4	490937	3400
CCC[C@@H]1NC(=NC1(c2ccc(F)cc2)c3ccc(F)cc3)c4cc(ccn4)C#N	490949	490
Cl.C[C@@H]1NC(=NC1(c2ccc(F)cc2)c3ccc(F)cc3)c4cnccn4	491119	>10000
C[C@@H]1NC(=N[C@@]1(c2ccc(F)cc2)c3ccc(F)nc3)c4cc(ccn4)C#N	491288	>10000
CC(C)c1nnc(C)n1C2CCN(CC2)[C@H](C)C[C@H](NC(=O)C3CC(F)(F)C3)c4ccccc4	491319	>10000
CC(C)c1nnc(C)n1C2CCN(CC2)[C@@H](C)C[C@H](NC(=O)C3CCC(F)(F)CC3)c4ccccc4	491320	>10000
C[C@@H]1NC(=N[C@@]1(c2ccc(F)cc2)c3ccc(F)nc3)c4nccc(n4)C#N	491567	>10000
Cl.CC(C)c1nnc(C)n1C2CCN(CC2)C(C)C[C@H](NC(=O)C3CC(F)(F)C3)c4ccccc4	491679	2300
C[C@@H]1NC(=N[C@@]1(c2ccc(F)cc2)c3ccc(F)nc3)c4cccc(c4)S(=O)(=O)C	491894	>10000
C[C@@H]1NC(=N[C@@]1(c2ccc(F)cc2)c3ccc(F)nc3)c4cncc(c4)C#N	491895	>10000
Cc1c(CNC2CCCC2)nn(c1c3cccnc3)c4ncccc4Cl	492396	23000
CS(=O)(=O)Nc1ccc(OC[C@@H](O)CNCCc2ccc(Cl)c(Cl)c2)cc1	492438	730
C1CC2(CCN1)Oc3ccccc3C(=C2)c4ccccc4	492447	680
Cc1ccc(cc1)C2=CC3(CCNCC3)Oc4ccccc24	492448	462
FC(F)(F)c1ccc(cc1)C2=CC3(CCNCC3)Oc4ccccc24	492449	379
Cc1c(CNC2CCCC2)nn(c1c3ccc(Cl)nc3)c4ncccc4Cl	492585	2700
CCN(CCc1ccc(Cl)c(Cl)c1)C[C@H](O)COc2ccc(NS(=O)(=O)C)cc2	492620	170
CS(=O)(=O)Nc1ccc(OC[C@@H](O)CNCCc2ccc(Cl)cc2)cc1	492846	1390
CS(=O)(=O)Nc1ccc(OC[C@@H](O)CNCCc2ccc(Cl)c(F)c2)cc1	493053	1910
CC(C)(C)CCN1CCC(CNC(=O)C2(CCCCC2)c3ccc(F)cc3)CC1	493060	3674
CC(C)(C)C(=O)CN1CCC(CNC(=O)c2cc(Cl)cc(Cl)c2)CC1	493061	2047
CS(=O)(=O)Nc1ccc(OC[C@@H](O)CN(CCc2ccc(Cl)c(Cl)c2)Cc3ccc(F)c(F)c3F)cc1	493078	1700
CS(=O)(=O)Nc1ccc(OC[C@@H](O)CN(CCc2ccc(Cl)c(Cl)c2)Cc3ccccc3)cc1	493087	430
CCN(CC)C(=O)c1ccccc1C2=CC3(CCNCC3)Oc4ccccc24	493454	6450
CC(C)(C)NC(=O)CN1CCC(CNC(=O)c2cc(Cl)cc(Cl)c2)CC1	493467	>10000
CC(C)(C)CCN1CC[C@H](CNC(=O)c2cc(Cl)cc(Cl)c2)[C@H](F)C1	493677	4114
CC(C)(C)CCN1CCC(CNC(=O)c2cc(cc(c2)C(F)(F)F)C(F)(F)F)CC1	493678	1799
CC(C)(C)CCN1CCC(CNC(=O)c2ccc(Cl)c(Cl)c2)CC1	493679	1047
CC(C)(C)CCN1CCC(CNC(=O)c2cccc(Cl)c2)CC1	493680	4823
CS(=O)(=O)Nc1ccc(OC[C@@H](O)CN(CCc2ccc(Cl)c(Cl)c2)Cc3cccc(O)c3)cc1	493712	780
Cc1ccc(CCNC[C@H](O)COc2ccc(NS(=O)(=O)C)cc2)cc1C	494061	2400
CC(C)CN(CCc1ccc(Cl)c(Cl)c1)C[C@H](O)COc2ccc(NS(=O)(=O)C)cc2	494105	730
CC(C)NCc1nn(c(c1C)c2ccc(Cl)cc2)c3ccc(Cl)cc3Cl	494230	23
COC(=O)c1ccc(cc1)C2=CC3(CCNCC3)Oc4ccccc24	494265	663
OC(=O)c1ccc(cc1)C2=CC3(CCNCC3)Oc4ccccc24	494266	>100000
CCN(CC)C(=O)c1ccc(cc1)C2=CC3(CCN(CC3)C(=O)C)Oc4ccccc24	494274	47440
CCN(CC)C(=O)c1ccc(cc1)C2=CC3(CCN(C)CC3)Oc4ccccc24	494275	766
C[C@@H]1CN(CCO)CCN1c2cc3[nH]c(SC(C)(C)C)nc3cc2Cl	494350	1600
Cc1cncc(c1)c2c(C)c(CNC3CCCC3)nn2c4ncccc4Cl	494406	9000
CCN(CC)C(=O)c1ccc(cc1)C2=CC3(CCNCC3)Oc4ccccc24	494462	7900
CCN(CC)C(=O)c1ccc(cc1)C2=CC3(CCN(CC)CC3)Oc4ccccc24	494472	1814
CC(CC(C)(C)C)N1CCC(CNC(=O)c2cc(Cl)cc(Cl)c2)CC1	494478	2208
CCN(CC)C(=O)c1ccc(cc1)C2=CC3(CCNCC3)Oc4ccc(O)cc24	494479	19750
CCN(CC)C(=O)c1ccc(cc1)C2=CC3(CCNCC3)Oc4cccc(O)c24	494480	78000
CCCCN(CCc1ccc(Cl)c(Cl)c1)C[C@H](O)COc2ccc(NS(=O)(=O)C)cc2	494504	70
Cc1ccc(cn1)c2c(C)c(CNC3CCCC3)nn2c4ncccc4Cl	494767	16000
COc1ccc(cc1)C2=CC3(CCNCC3)Oc4ccccc24	495073	585
Oc1ccc(cc1)C2=CC3(CCNCC3)Oc4ccccc24	495074	643
CC(=O)Nc1ccc(CN2CCC3(CC2)N(C(=O)N=C3NC4CCCCC4)c5cccc(F)c5)cc1	495087	>10000
CCN(CC)C(=O)c1ccc(cc1)C2=CC3(CCNCC3)Oc4cc(O)ccc24	495094	60000
CC(Oc1ccccc1CC=C)C2=NCCN2	495095	16900
CS(=O)(=O)Nc1ccc(OC[C@@H](O)CN(CCc2ccc(Cl)c(Cl)c2)Cc3ccccc3F)cc1	495114	1200
N#Cc1ccc(cc1)C2=CC3(CCNCC3)Oc4ccccc24	495278	100
CC(C)(C)C(O)CN1CCC(CNC(=O)c2cc(Cl)cc(Cl)c2)CC1	495302	4810
CC(C)(C)C(F)CN1CCC(CNC(=O)c2cc(Cl)cc(Cl)c2)CC1	495303	4731
CS(=O)(=O)Nc1ccc(OC[C@@H](O)CN(CCc2ccc(Cl)c(Cl)c2)Cc3ccccc3O)cc1	495328	830
CN(C)C(=O)C(=O)NC(C)(C)C1=NC(=C(O)C(=O)N1C)C(=O)NCc2ccc(F)cc2	495331	>50000
Nc1ccc(cc1N)c2cccs2	495702	1600
CN1Cc2cncn2Cc3ccc(C#N)c(Oc4ccc5CC[C@@H](N6CC[C@@H]1C6=O)c5c4)c3	496065	2600
Clc1ccc(cc1)n2c(nc3c(ncnc23)N4CCCCC4)c5ccc(Cl)cc5Cl	496352	>3000
CNC[C@H](CC1CCCCC1)NC(=O)N2CCC[C@H](C2)[C@@](O)(CCCCOC)c3cccc(Cl)c3	496430	>30000
CN1CCN(CC1)c2ncnc3c2nc(c4ccccc4Cl)n3c5ccc(Cl)cc5	496555	630
Clc1ccc(cc1)n2c(nc3c(NN4CCCCC4)ncnc23)c5ccc(Cl)cc5Cl	496770	2700
O=C1[C@H]2CCN1c3cccc4ccc(Oc5cc(Cn6cncc6CN2)ccc5C#N)cc34	496879	8300
CN1Cc2cncn2Cc3ccc(C#N)c(Oc4ccc5cccc(N6CC[C@H]1C6=O)c5c4)c3	497048	4400
CCCCNc1nccc2[nH]c3ccccc3c12	497171	1584.89
CS(=O)(=O)c1ccc(OCC2CC2)c(c1)C(=O)N3CCN(CC3)c4ccc(cc4F)C#N	497999	600
CC1c2ccc(C#N)c(Oc3cccc(CN4CC[C@@H](NCc5cncn15)C4=O)c3)c2	498042	8399.99
CN1CCc2cncn2Cc3ccc(C#N)c(Oc4ccc5cccc(N6CC[C@@H]1C6=O)c5c4)c3	498100	180
O=C1[C@@H]2CCN1[C@@H]3CCc4ccc(Oc5cc(Cn6cncc6CN2)ccc5C#N)cc34	498101	4300
O=C1[C@H]2CCN1c3cccc4ccc(Oc5cc(Cn6cncc6CCN2)ccc5C#N)cc34	498260	210
CN1CCN(CC1)c2ncnc3c2nc(c4ccc(Cl)cc4Cl)n3c5ccc(Cl)cc5	498411	350
OC1CN2C3CC(CC2CC1C3)OC(=O)c4c[nH]c5ccccc45	498572	5888.44
Cc1noc(n1)\C(=C\c2cccc(c2)N3C=C(C(=O)Nc4c(Cl)cncc4Cl)C(=O)c5cccnc35)\c6ccc(cc6)S(=O)(=O)C	499477	680
CN(C)CCN1CCN(CC1)c2ccc3nc(c4ccccc4)c(nc3n2)c5ccc(CN6CCC(CC6)c7nnc([nH]7)c8ccccn8)cc5	499554	6000
Nc1nnc2c3cc(c4ccccc4)c(nc3ccn12)c5ccc(CN6CCC(CC6)c7n[nH]c(n7)c8ccccn8)cc5	499555	5319
CN1CCN(CC1)c2ccc3nc(c4ccccc4)c(nc3n2)c5ccc(CN6CCC(CC6)c7nnc([nH]7)c8ccc(N)nc8)cc5	499961	4700
CNCc1ccc(OC)cc1Oc2ccc(Cl)c(Cl)c2	500329	692
CCSc1ncccc1C(=O)N2CC[C@H](NCc3cncn3Cc4ccc(cc4)C#N)C2=O	500945	14000
Brc1cncc(c1)C(=O)N2CC[C@H](NCc3cncn3Cc4ccc(cc4)C#N)C2=O	500946	6000
O=C1[C@H]2CCN1C(c3ccccc3)c4cccc(Oc5cc(Cn6cncc6CN2)ccc5C#N)c4	501480	320
OCCN1CCN(CC1)c2ncc3cc(c4ccccc4)c(nc3n2)c5ccc(CN6CCC(CC6)c7nnc([nH]7)C8=CNC(=O)C=C8)cc5	502113	6800
CSc1ncccc1C(=O)N2CC[C@H](NCc3cncn3Cc4ccc(cc4)C#N)C2=O	502288	7800.01
Nc1ccc(cn1)c2nnc([nH]2)C3CCN(Cc4ccc(cc4)c5nc6C=CNC(=O)c6cc5c7ccccc7)CC3	502393	10000
O=C1[C@H]2CCN1Cc3cccc(Oc4cc(Cn5cncc5CN2)ccc4C#N)c3	502560	4700
Cl.NC[C@@H]1CC[C@H](CC1)C(=O)Oc2ccc(CCC(=O)O)cc2	502896	Not active
CN(C)CCN1CCN(CC1)c2ncc3cc(c4ccccc4)c(nc3n2)c5ccc(CN6CCC(CC6)c7nnc([nH]7)c8ccc(N)nc8)cc5	503270	3500
CN(C)CCN1CCN(CC1)c2ncc3cc(c4ccccc4)c(nc3n2)c5ccc(CN6CCC(CC6)c7nnc([nH]7)C8=CNC(=O)C=C8)cc5	503652	800
Nc1ccc(cn1)c2nnc([nH]2)C3CCN(Cc4ccc(cc4)c5nc6nc(ncc6cc5c7ccccc7)N8CCN(CCO)CC8)CC3	503810	7400
COc1ccc(CC(C)(C)NCC(O)COc2ccccc2C#N)cc1	504479	3500
CNCc1cc(Cl)ccc1Oc2ccc(Cl)c(Cl)c2	505091	3120
CN(C)CCN1CCN(CC1)c2ncc3cc(c4ccccc4)c(nc3n2)c5ccc(CN6CCC(CC6)c7nnc([nH]7)c8ncccn8)cc5	505848	4800
Cl.CN1CC(C)(NC(=O)Nc2cccc(c2)c3nnnn3C)C(CN4CCC[C@@H](Cc5ccc(F)cc5)C4)OC1=O	505914	15700
Oc1nnc2c3cc(c4ccccc4)c(nc3ccn12)c5ccc(CN6CCC(CC6)c7n[nH]c(n7)c8ccccn8)cc5	506077	5312
Cl.COc1ccc(cn1)[C@@]2(N=C(N[C@H]2C)c3cc(ccn3)C#N)c4ccc(F)cc4	506163	6300
CCN1CCN(CC1)c2cc3[nH]c(S[C@@]4(C)CC[C@@H](CC4)N5CCCC5=O)nc3cc2Cl	506207	>10000
CNCc1ccc(cc1Oc2ccc(Cl)cc2)C(F)(F)F	507075	5110
O=C1NC=Cc2nc(c3ccc(CN4CCC(CC4)c5n[nH]c(n5)c6ccccn6)cc3)c(cc12)c7ccccc7	507130	5610
CN1CCN(CC1)c2ncc3cc(c4ccccc4)c(nc3n2)c5ccc(CN6CCC(CC6)c7nnc([nH]7)c8cc[n+]([O-])cc8)cc5	507204	9800
COc1nccc2C(=O)N(C)C(=Nc12)c3ccc(OC4CCN(CC4)C5CCC5)cc3	507360	10000
CCc1cc(Oc2ccc(F)cc2CNC)ccc1Cl	507721	4560
NC[C@@H]1C[C@@]1(C(=O)N(CC=C)Cc2nccs2)c3cccs3	507806	>10000
CNCc1cc(ccc1Oc2ccc(Cl)c(Cl)c2)C(F)(F)F	507884	1310
CN1CCN(CC1)c2ccc3nc(c4ccccc4)c(nc3n2)c5ccc(CN6CCC(CC6)c7nnc([nH]7)c8ncccn8)cc5	508098	8300
S(Sc1nc2ccccc2s1)c3nc4ccccc4s3	508112	Not active
CNC(=O)c1ccc(Nc2nccc(n2)c3cnc(C)n3C(C)C)cc1	508129	>30000
C[C@@H](N[C@@H]1CCCc2c1[nH]c3ccc(Br)cc23)c4ccccc4	508368	1700
CN1C(=O)c2cccc(C)c2N=C1c3ccc(OC4CCN(CC4)C5CCC5)cc3	508712	2000
CC(C)n1c(C)ncc1c2nc(Nc3ccc(C(=O)N(C)C)c(C)c3)ncc2F	508739	>32000
ClCc1nnc2c3cc(c4ccccc4)c(nc3ccn12)c5ccc(CN6CCC(CC6)c7n[nH]c(n7)c8ccccn8)cc5	508861	2018
CC(C)n1c(C)ncc1c2nc(Nc3ccc(cc3)C(=O)N)ncc2F	509881	20000
C[C@H]1OC=C2C(=C(C(=O)O)C(=O)C(=C2[C@@H]1C)C)O	510139	Not active
CNCc1ccc(cc1Oc2ccc(Cl)c(Cl)c2)C#N	510435	1310
CC(C)n1c(C)ncc1c2ccnc(Nc3ccc(C(=O)N(C)C)c(F)c3)n2	510436	3000
Cc1ccc(cc1)C23CNCC2C3	511099	44668.4
CO[C@@]12CC[C@@]3(C[C@@H]1[C@](C)(O)C(C)(C)C)[C@H]4Cc5ccc(O)c6O[C@@H]2[C@]3(CCN4CC7CC7)c56	511142	7585.78
CCN1CCN(CC1)c2cc3[nH]c(S[C@@]4(C)CC[C@@H](CC4)c5nnnn5C)nc3cc2Cl	511205	6300
C[C@@H]1CN(C[C@@H]2CCc3cccnc3[C@@H](O)C2)CC[C@H]1c4ccccc4C	511658	9200
CCN1CCN(CC1)c2cc3[nH]c(nc3cc2Cl)C(=O)[C@@]4(C)CC[C@@](C)(O)CC4	511742	3100
FC(F)(F)Oc1ccc(cc1)n2ccc(CN3CCC(CC3)NC(=O)COc4cccc(Cl)c4)c2	512185	490
COc1ccc(NC(=O)c2ccc(cc2)C(=N)N(C)C)c(c1)C(=O)Nc3ccc(Cl)cn3	512351	1800
Cc1nn(cc1CN2CCC3(CC2)OCc4ccccc34)c5ncccc5Cl	512520	7800
Cc1c(CNC2CCCC2)nn(c3ccc(Cl)cc3Cl)c1c4ccc(Cl)cc4	512827	23
NC[C@@H]1C[C@@]1(C(=O)N(CC=C)CC=C)c2cccs2	512851	>10000
Cc1ccccc1[C@@H]2CCN(C[C@@H]3CCc4cccnc4[C@@H](O)C3)C[C@H]2O	512896	40000
Cc1ncc(cc1F)c2c(C)c(CNC3CCCC3)nn2c4ncccc4Cl	512975	23000
CC(C)C(=O)N(Cc1ccc(Cl)cc1Cl)[C@H]2CCNC2	513139	40200
NC[C@@H]1C[C@@]1(C(=O)N(CC#C)CC#C)c2cccs2	513248	>10000
Fc1ccc(CC2(CCNC2)c3ccc4[nH]ccc4c3)cc1	513258	9000
COC(=O)C(CCCN1CCN(CC1)c2ccccc2OC)(C(C)C)c3ccc(Br)cc3	513338	1380
O[C@H]1CN(C[C@@H]2CCc3cccnc3[C@@H](O)C2)CC[C@@H]1c4ccc(F)cc4Cl	513423	13000
Cc1cccc2[C@@H](O)C[C@H](CN3CCC(CC3)c4ccccc4C)CCc12	513585	86
CN(C)c1cn(c2ccc(F)cc2)c3ccc(Cl)cc13	513608	11
CNC(C)c1ccc(Cl)cc1Oc2ccc(C)c(C)c2	513629	2470
Cc1ccc(cn1)c2c(C)c(CNC3CCCC3F)nn2c4ncccc4Cl	513855	30000
COc1ccc2c(c1)C(=O)O[C@@]23CC[C@H](CC3)C(=O)N(C)CCN4CCCCC4	513893	>10000
CNC(=O)c1c(NCC2CCC3(CC2)OCCO3)nc(nc1OCC4CCN(C)CC4)C#N	513921	5770
FC1(F)CCN(C1)C(=O)[C@@H]2C[C@@H](CN2)N3CCN(CC3)c4ncccc4C#N	514011	>10000
CNC(=O)c1c(NCC2CCC3(CCC3)CC2)nc(nc1OCC4CCN(CCO)CC4)C#N	514042	890
CN(CCN1CCCCC1)C(=O)[C@@H]2CC[C@]3(CC2)OC(=O)c4ccccc34	514217	>10000
Nc1ccc(cc1NC(=O)c2ccc(CN3CCC4(CCCN4)CC3)cc2)c5ccsc5	514304	1492
COCCS(=O)(=O)N1CCN(CC1)c2ccc(Nc3nccc(n3)c4cnc(C)n4C(C)C)cc2	514384	8400
CC(=O)c1cccc(c1)c2cccc(c2)N3C=C(C(=O)Nc4nccc(Cl)c4Cl)C(=O)c5cccnc35	514564	740
CC(C)n1c(C)ncc1c2nc(Nc3ccc(cc3)N4CCOCC4)ncc2F	515001	11000
CCCC1=Nc2ccccc2C(=O)N1c3ccc(OCCCN4CCCC4)cc3	515004	2800
CNC(=O)c1c(NCC2CCC3(CCC3)CC2)nc(nc1OCC4CCN(C)CC4)C#N	515025	710
CC1=Nc2c(F)cccc2C(=O)N1c3ccc(OCCCN4CCCC4)cc3	515150	10000
C[C@H](O)C(=O)N1CCN(CC1)c2ccc(Nc3nccc(n3)c4cnc(C)n4C(C)C)cc2	515311	>24000
CC1CCN(CCCOc2ccc(cc2)N3C(=Nc4ccccc4C3=O)C)C1	515477	6400
Cc1cccc(Nc2nc(NCCN)ncc2C(=O)N)c1	515757	1995.26
CC(=O)OC[C@H]1O[C@H]([C@H](OC(=O)C)[C@@H]1OC(=O)C)N2N=CC(=O)NC2=O	515914	Not active
COc1ccc(NC(=O)c2ccc(cc2F)C(=N)N(C)C)c(c1)C(=O)Nc3ccc(Cl)cn3	515919	2100
C[C@@H]1CN(CC2(CC2)c3ccc(cc3)C(=O)N)CCN1S(=O)(=O)c4ccc(cc4)C(C)(O)C(F)(F)F	516636	6400
CC1=Nc2cc(F)c(F)cc2C(=O)N1c3ccc(OC4CCN(CC4)C5CCC5)cc3	516697	>10000
CC(=O)Nc1ccc(cc1)S(=O)(=O)Nc2ccccc2C(=O)c3ccc(F)cc3	516783	>10000
O=C1[C@H]2CCN1[C@@H]3CCOc4ccc(Oc5cc(Cn6cncc6CN2)ccc5C#N)cc34	516874	150
CC(C[C@H](NC(=O)C1CCC1)c2ccccc2)N3CCC(CC3)c4oc(C)nn4	516939	5280
NC(=O)C1CCN(Cc2ccc(Oc3nc4ccccc4s3)cc2)CC1	517533	1500
CN1[C@@H]2CC[C@H]1C[C@H](C2)OC(=O)C(CO)c3ccccc3	517712	Not active
CC1=Nc2ccc(F)cc2C(=O)N1c3ccc(OC4CCN(CC4)C5CCC5)cc3	517937	>10000
CN(C1CCNCC1)C(=O)N2CC(=C[C@@]2(CO)c3ccccc3)c4cc(F)ccc4F	518148	19200
O=C1OCCN1C2CCN(Cc3ccc(Oc4nc5ccccc5s4)cc3)CC2	518155	24000
O=C1N(C=Nc2ccccc12)c3ccc(OCCCN4CCCC4)cc3	518431	710
CC1(CCN(C[C@@H]2CCc3cccnc3[C@@H](O)C2)CC1)c4ccccc4	518922	11000
CC1=Nc2ccccc2C(=O)N1c3ccc(OC4CCCN(CC4)C5CCCC5)cc3	519018	6800
CCN1C(=O)c2ccccc2N=C1c3ccc(OCCCN4CCCCC4)cc3	519067	1700
CC(C)NC(=O)C1=CN(c2cccc(c2)c3ccc(cc3)C(=O)C)c4ncccc4C1=O	519193	8950
FC(F)(F)c1ccc(cc1)[C@@H]2C[C@H]2C(=O)N3CCN(CC3)S(=O)(=O)c4cc(cc(c4)C(F)(F)F)c5cn[nH]c5	519252	500
O=C(NC1CC1)C2=CN(c3cccc(c3)c4cccnc4)c5ncccc5C2=O	519355	34000
OCC(F)(F)c1cc(cc(c1)S(=O)(=O)N2CCN(CC2)C(=O)[C@@H]3C[C@H]3c4ccc(cc4)C(F)(F)F)C(F)(F)F	519389	2500
CN(C)[C@@H]1CCC[C@H]1Nc2nc(Nc3ccc(cc3)S(=O)(=O)C)ncc2C(F)(F)F	519418	4700
CCOc1cc2ncc(C(=O)N)c(Nc3ccc(F)cc3F)c2cc1N4CCCN(C)CC4	520431	6000
CC(C)(O)c1ccc(c[n+]1[O-])C#Cc2cccc(c2)N3C=C(C(=O)NC4CC4)C(=O)c5cccnc35	520463	89400
CC(C)(O)c1ccc(cn1)c2cccc(c2)N3C=C(C(=O)NC4CC4)C(=O)c5cccnc35	520502	36600
OC(c1cc(cc(c1)S(=O)(=O)N2CCN(CC2)C(=O)[C@@H]3C[C@H]3c4ccc(cc4)C(F)(F)F)C(F)(F)F)C(F)(F)F	520543	60
COc1cccc2N=C(C)N(C(=O)c12)c3ccc(OC4CCN(CC4)C5CCC5)cc3	520629	>10000
CC(=O)NC1CCN(CCc2ccc(Oc3nc4ccccc4s3)cc2)CC1	520942	9000
CC1=Nc2ccccc2C(=O)N1c3ccc(O[C@@H]4CC[C@@H](CC4)N5CCCC5)cc3	521022	8000
CCOc1cc2ncc(C(=O)N)c(Nc3ccc(C)cc3F)c2cc1N4CCN(C)CC4	521096	15000
CC1=Nc2cnccc2C(=O)N1c3ccc(OC4CCN(CC4)C5CCC5)cc3	521327	>10000
O=C(NC1CC1)C2=CN(c3cccc(c3)C#Cc4cccnc4)c5ncccc5C2=O	521509	16700
C[C@H]1CN(Cc2cccc(c2)c3cc(CNC(=O)c4cccc(CC5CCNCC5)c4)ccc3F)CCN1	521523	10000
CN(C)C(=O)Oc1cc(OC(=O)N(C)C)cc(c1)C(O)CNC(C)(C)C	521589	Not active
CC(C)(C)CCN1CC[C@@H](CNC(=O)c2cc(Cl)cc(Cl)c2)[C@H](F)C1	521833	3034
CS(=O)(=O)N1CCN(Cc2cc3nc(nc(N4CCOCC4)c3s2)c5cccc6[nH]ncc56)CC1	521851	64000
C[C@@H]1NC(=NC1(c2ccc(F)nc2)c3ccc(F)nc3)c4cc(ccn4)C#N	521932	>10000
C[C@@H]1NC(=N[C@@]1(c2ccc(F)cc2)c3ccc(F)nc3)c4cccc(c4)C#N	521947	4330
Clc1ccc(cc1)n2c(nc3c(ncnc23)N4CCCCC4)c5ccccc5Cl	522235	>3000
Fc1ccc(cc1)C2(CNC(=N2)c3cc(ccn3)C#N)c4ccc(F)cc4	522456	101
O=C1[C@H](CCN1Cc2ccccc2)N(CCN3CCNCC3)Cc4cncn4Cc5ccc(cc5)C#N	522568	1100
CCC(C)C(C)CN1CCC(CNC(=O)c2cc(Cl)cc(Cl)c2)CC1	522697	883
CC[C@@H]1NC(=NC1(c2ccc(F)cc2)c3ccc(F)cc3)c4cc(ccn4)C#N	522793	490
CC(C)(C)OCCN1CCC(CNC(=O)c2cc(Cl)cc(Cl)c2)CC1	522843	1260
C[C@@H]1CN(CC2(CC2)c3ccncc3)CCN1S(=O)(=O)c4ccc(cc4)C(C)(O)C(F)(F)F	522964	440
O=C1Cc2cncn2Cc3ccc(C#N)c(Oc4ccc5cccc(N6CC[C@H](N1)C6=O)c5c4)c3	523080	10000
C[C@@H]1NC(=NC1(c2ccc(F)cc2)c3ccc(F)cc3)c4cc(ccn4)C#N	523134	1730
CN(CCc1ccc(Cl)c(Cl)c1)C[C@H](O)COc2ccc(NS(=O)(=O)C)cc2	523167	370
CCN(CC)C(=O)c1cccc(c1)C2=CC3(CCNCC3)Oc4ccccc24	523204	303
OC[C@@H]1NC(=NC1(c2ccc(F)cc2)c3ccc(F)cc3)c4cc(ccn4)C#N	523305	6100
CNc1noc2c(c(C)ccc12)c3ccc4c(nncc4c3)N5CCOC[C@@H]5C	523374	13000
COc1ccc(CC(C)(C)NCC(O)COc2cccc(Cl)c2C#N)cc1	523475	3600
CCN(CC)C(=O)c1ccc(cc1)C2=CC3(CCNCC3)Oc4c(O)cccc24	523507	18310
CC(C)(C)CCN1CCC(CNC(=O)Cc2ccc(cc2)C(C)(C)C)CC1	523508	1021
FC(F)(F)c1cccc(CN2CCC(CNC(=O)c3cc(Cl)cc(Cl)c3)CC2)c1	523525	483
Clc1cc(Cl)cc(c1)C(=O)NCC2CCN(Cc3ccc(Br)nc3)CC2	523535	655
O=C1[C@@H]2CCN1[C@H]3CCc4ccc(Oc5cc(Cn6cncc6CN2)ccc5C#N)cc34	523570	2700
CS(=O)(=O)Nc1ccc(OC[C@@H](O)CNCCc2ccc(F)c(F)c2)cc1	523671	1630
C[C@@H]1NC(=N[C@@]1(c2ccc(F)cc2)c3ccc(F)nc3)c4cnccn4	523776	>10000
C[C@@H]1NC(=N[C@@]1(c2ccc(F)cc2)c3ccc(F)nc3)c4cccc(n4)C#N	523821	6930
C[C@@H]1NC(=N[C@@]1(c2ccc(F)cc2)c3ccc(F)nc3)c4cnsn4	523945	>10000
CCCN(CCc1ccc(Cl)c(Cl)c1)C[C@H](O)COc2ccc(NS(=O)(=O)C)cc2	524038	130
O=C1Cc2cncn2Cc3ccc(C#N)c(Oc4ccc5cccc(N6CC[C@@H](N1)C6=O)c5c4)c3	524082	9900
Clc1ccc(cc1)n2c(nc3c(NC4CCCCC4)ncnc23)c5ccc(Cl)cc5Cl	524087	>3000
Clc1cc2CN3CC[C@@H](NCc4cncn4Cc5ccc(C#N)c(Oc(c1)c2)c5)C3=O	524352	220
O=C1[C@H]2CCN1c3ccccc3c4cccc(Oc5cc(Cn6cncc6CN2)ccc5C#N)c4	524862	2600
O=C1[C@@H]2CCN1Cc3cccc(Oc4cc(Cn5cncc5CN2)ccc4C#N)c3	524909	11000
Brc1ccc2Oc3cc(Cn4cncc4CN[C@@H]5CCN(Cc1c2)C5=O)ccc3C#N	524997	4600
CN1CCc2cncn2Cc3ccc(C#N)c(Oc4ccc5cccc(N6CC[C@H]1C6=O)c5c4)c3	525368	4900
O=C1[C@H]2CCN1[C@@H]3CCCc4ccc(Oc5cc(Cn6cncc6CN2)ccc5C#N)cc34	525369	7000
Clc1cccc(c1)C2N3CC[C@@H](NCc4cncn4Cc5ccc(C#N)c(Oc6cccc2c6)c5)C3=O	525413	82
O=C1[C@H](CCN1Cc2ccccc2)N(CCN3CCOCC3)Cc4cncn4Cc5ccc(cc5)C#N	526277	190
O=C1[C@H]2CCN1[C@@H]3CCc4ccc(Oc5cc(Cn6cncc6CN2)ccc5C#N)cc34	526466	80
O=C1[C@@H]2CCN1[C@@H]3CCCc4ccc(Oc5cc(Cn6cncc6CN2)ccc5C#N)cc34	526521	12000
O=C1[C@H]2CCN1[C@H]3CCc4ccc(Oc5cc(Cn6cncc6CN2)ccc5C#N)cc34	526656	4700
CNC(C)c1ccc(OC)cc1Oc2ccc(Cl)c(Cl)c2	527094	785
Clc1ccc(cc1Cl)C23CNCC2C3	528995	10000
FC(F)(F)c1ccc(cc1)[C@@H]2C[C@H]2C(=O)N3CCN(CC3)S(=O)(=O)c4cc(cc(c4)C(F)(F)F)c5cn[nH]n5	528997	3500
FC(F)(F)c1ccc(cc1)[C@@H]2C[C@H]2C(=O)N3CCN(CC3)S(=O)(=O)c4cc(cc(c4)C(F)(F)F)c5nnc[nH]5	529213	1000
FC(F)(F)c1ccc(cc1)[C@@H]2C[C@H]2C(=O)N3CCN(CC3)S(=O)(=O)c4cc(cc(c4)C(F)(F)F)C5=NC(=O)CS5	529214	4000
CC1(C)CC(CN2CCC(F)(CNC(=O)c3cc(Cl)cc(Cl)c3)CC2)CCO1	529445	8410
COc1ccc(cn1)c2cc(cnc2N)c3ccc(cc3)S(=O)(=O)C	531475	3000
Cl.CCOc1ccccc1C[C@@H](N2CCNCC2)c3ccccc3	534723	16000
Cl.OC(C1CCCCN1)c2cc(nc3c(cccc23)C(F)(F)F)C(F)(F)F	535650	5623.41
Cl.Cl.Cc1cccc(CCN2CCC(CC2)C(=O)c3ccc(NS(=O)(=O)C)cc3)n1	536480	18.1
Cl.Cc1ccc(cc1)C(=O)N2CCN(C(=O)C2)c3ccc(OCCCN4CCCCC4)cc3	536991	31622.8
Cl.CC(C)(C)C(=O)N1CCN(C(=O)C1)c2ccc(OCCCN3CCCCC3)cc2	537218	63095.7
Cl.Fc1ccc(cc1)C(=O)N2CCN(C(=O)C2)c3ccc(OC4CCN(CC4)C5CCC5)cc3	537219	31622.8
Cl.CN1CCN(CCCCN2C(=O)CN(\N=C\c3oc(cc3)c4ccc(Cl)cc4)C2=O)CC1	537847	562.34
COc1ccc(cc1)[C@H](N[C@@H]2CC[C@@H](C(=O)N3CCC(CC3)(C(=O)N4CCCC4)c5ccccc5)C(C)(C)C2)C(F)(F)F	538380	7400
Fc1ccc(cc1)C(NC(=O)CC2CCN(Cc3ccn(c3)c4ccc(cn4)C(F)(F)F)CC2)c5ccc(F)cc5	538936	800
[O-][n+]1cccc(c1)C(NC(=O)CC2CCN(Cc3ccn(c3)c4ccc(cc4)C(F)(F)F)CC2)c5ccc(F)cc5	538993	>31600
Cc1cc(C)n(CC(NC(=O)NC2CCN(Cc3ccn(c3)c4ccc(cc4)C(F)(F)F)CC2)c5ccccc5)n1	539475	2840
Cl.Cc1cccc(NC(=N)c2oc(cc2)c3ccc(Cl)cc3)c1	539863	2100
CC(C)c1cccc(c1)N2CCN(CCN3Cc4ccccc4C3)C2=O	540241	5011.87
[I-].CC(C)OC(=O)c1ccc(NC(=O)N[C@@H](Cc2ccc(O)cc2)C(=O)N[C@H]3CCC[N+](C)(Cc4cccc(O)c4)C3)cc1	540359	2511.89
C\C\1=C/CC[C@@]2(C)O[C@H]2[C@H]3OC(=O)C(=C)[C@@H]3CC1	540445	Not active
COc1ccc(cc1)[C@H](N[C@@H]2CC[C@@H](C(=O)N3CCC(CC3)(C(=O)N4CCCC4)c5ccccc5)C(C)(C)C2)C(F)F	540466	>10000
Cl.O=C(N1CCN(C(=O)C1)c2ccc(OC3CCN(CC3)C4CCC4)cc2)c5ccccc5	540633	63095.7
Cl.Clc1ccc(cc1)C(=O)N2CCN(C(=O)C2)c3ccc(OC4CCN(CC4)C5CCC5)cc3	540634	31622.8
CSc1ccccc1C(=O)N(C2CCC2)[C@H]3CCNC3	541196	>20000
Clc1cccc(OC(C2CCNCC2)c3ccccc3)c1Cl	541226	950
COCC1[C@@H]2CC[C@H]1CN(CCN3CCN(C3=O)c4cccc(Cl)c4)C2	541435	1000
N[C@H]1Cn2c(C[C@@H]1c3cc(F)c(F)cc3F)nc4cnc(cc24)C(F)(F)F.OC(=O)C(F)(F)F.OC(=O)C(F)(F)F	541438	57000
Fc1ccc(cc1)C(NC(=O)CN2CCN(Cc3ccn(c3)c4ccc(cn4)C(F)(F)F)CC2)c5ccc(F)cc5	541944	800
COc1ccc2nccc([C@@H](O)CN3CCC(CC3)NCc4ccc5OCCOc5c4)c2c1	548279	39800
COc1ccccc1[C@@H](C)N[C@@H]2CC[C@@H](C(=O)N3CCC(CC3)(C(=O)N4CCCC4)c5ccccc5)C(C)(C)C2	549377	>10000
CC[C@@H]1Sc2ccccc2O[C@@H]1c3ccc(OCCCN4CCCC4)cc3	549433	11
CN(CCN1CCN(C1=O)c2cccc(Cl)c2)Cc3onc(C)c3	549438	50118.7
CCCN([C@H]1CCNC1)C(=O)c2ccccc2SC	549509	>20000
CSc1ccccc1C(=O)N(C2CCCC2)[C@H]3CCNC3	549510	>18700
O=C(N(CC1CCC1)[C@H]2CCNC2)c3ccccc3Oc4ccccc4	549584	760
Cc1nccn1CC(NC(=O)NC2CCN(Cc3ccn(c3)c4ccc(cc4)C(F)(F)F)CC2)c5ccccc5	549595	>31600
OCCCN(Cc1ccc(F)cc1)C(=O)CC2CCN(Cc3ccn(c3)c4ccc(cc4)C(F)(F)F)CC2	549635	630
COCC(O)CN(Cc1ccc(F)cc1)C(=O)CC2CCN(Cc3oc(cc3)c4ccc(Cl)cc4)CC2	549636	1090
COc1cccc2OC(C(C)S(=O)(=O)c12)c3ccc(OCCCN4CCCC4)cc3	549639	6300
Cc1nc(SCc2cc(cc(NCC#N)n2)N3CCOCC3)n(C)c1C	549699	>10000
CC(=O)n1ccc2cc(ccc12)N3CCN(CCN4Cc5ccccc5C4)C3=O	549759	10000
Clc1cccc(OC([C@@H]2CCCNC2)c3cccnc3)c1Cl	549825	6610
COc1ccc(cc1)[C@@H](C)N[C@@H]2CC[C@@H](C(=O)N3CCC(CC3)(c4ccccc4)c5ccccc5)C(C)(C)C2	549851	530
CC(C)N1CCN(CCN2CCN(C2=O)c3cccc(OC(F)(F)F)c3)CC1	549894	1584.89
C[C@H]1[C@H](Oc2ccccc2S1(=O)=O)c3ccc(OCCCN4CCCC4)cc3	549908	440
C[C@@H](N[C@@H]1CC[C@@H](C(=O)N2CCC(CC2)(C(=O)N3CCCC3)c4ccccc4)C(C)(C)C1)c5ccc(F)cc5	549917	>10000
CC(Cn1ccnc1)NC(=O)NC2CCN(Cc3ccn(c3)c4ccc(cc4)C(F)(F)F)CC2	549930	>31600
CCCCC(NC(=O)CC1CCN(Cc2ccn(c2)c3ccc(cc3)C(F)(F)F)CC1)c4ccc(OC)nc4	549984	1000
COc1cccc2c1OC(C(C)S2(=O)=O)c3ccc(OCCCN4CCCCC4)cc3	550050	4800
NC(=O)c1ccc(cc1)C2=CC3(CCNCC3)Oc4ccccc24	550063	11589
FC(F)(F)c1ccc(cc1)n2ccc(CN3CCC(CC3)NC(=O)N4CCn5cccc5C4c6ccccc6)c2	550068	1300
O=C(NC1CCc2ccccc2C1)N3CCC(CC3)c4onc(n4)c5ccccn5	550242	6000
O=C(N1CCCCC1)c2ccc(cc2)C3=CC4(CCNCC4)Oc5ccccc35	550261	3027
Oc1ccc(CNC(=O)C2CCN(Cc3ccn(c3)c4ccc(cc4)C(F)(F)F)CC2)c(Cl)c1	550308	1550
COc1cccc(c1)N2CCN(CCN3CCN(CC3)C(C)C)C2=O	550358	63095.7
Fc1ccccc1C(=O)N[C@@H]2CCCc3c2[nH]c4ccc(Cl)cc34	550359	>20000
C[C@H]1Sc2ccccc2O[C@@H]1c3ccc(OCCCN4CCCC4)cc3	550393	25
CC(C)c1ccccc1C(=O)N(C2CCCC2)[C@H]3CCNC3	550401	>18500
CC(C)c1ccccc1C(=O)N(CC2CCCC2)[C@H]3CCNC3	550402	2350
COCCNS(=O)(=O)c1ccc(cc1)c2ccc(CCN3CCC[C@H]3C)cc2	550405	7344.83
Fc1cccc(CNC(=O)NC2CCN(Cc3ccn(c3)c4ccc(cc4)C(F)(F)F)CC2)c1	550410	1200
Cn1cccc1CNC(=O)CC2CCN(Cc3ccn(c3)c4ccc(cc4)C(F)(F)F)CC2	550455	2400
CCN(CC)C(=O)c1ccc(cc1)[C@@H]2CC3(CCNCC3)Oc4ccccc24	550471	18471
CCN(CC)C(=O)c1ccc(s1)C2=CC3(CCNCC3)Oc4ccccc24	550472	1261
Clc1ccc(cc1Cl)N2CCN(CCN3Cc4ccccc4C3)C2=O	550502	1000
CN(CCC(=O)N1CCCC1)C(=O)CC2CCN(Cc3ccn(c3)c4ccc(cc4)C(F)(F)F)CC2	550513	28000
COc1cccc2c1OC(C(C)S2(=O)=O)c3ccc(OCCCN4CCC[C@H](C)C4)cc3	550517	2500
FC(F)(F)C1CCN(CC1)C2CN(C2)C(=O)NC3CCN(Cc4ccn(c4)c5ccc(cc5)C(F)(F)F)CC3	550535	3870
Cn1cnnc1C2CCN(CC2)C(=O)NC3CC3c4ccccc4	550652	>30000
CCN(CC)C(=O)c1oc(cc1)C2=CC3(CCNCC3)Oc4ccccc24	550669	5132
FC(F)(F)c1ccc(cc1)n2ccc(CN3CCC(CC3)NC(=O)NC(CN4CCOCC4)c5ccccc5)c2	550816	6900
CN(CC1CCOCC1)C2CCN(CC2)c3nc4ccccc4n3Cc5ccc(F)cc5	550818	18
Fc1c(Cl)cccc1N2CCN(CCN3CCC(CC3)C(F)(F)F)C2=O	550849	12589.2
Fc1ccc(cc1)C2CCCN2C(=O)NC3CCN(Cc4ccn(c4)c5ccc(cc5)C(F)(F)F)CC3	550876	1810
OCc1cc(Cl)ccc1NC(=O)NC2CCN(Cc3ccn(c3)c4ccc(cc4)C(F)(F)F)CC2	550943	3330
Clc1ccc2[nH]c3[C@@H](CCCc3c2c1)NC(=O)c4ccccn4	551051	>20000
CS(=O)(=O)c1ccc(cc1)c2noc(n2)C3CCN(CC3)C(=O)NC4CC4c5ccccc5	551058	9000
COc1ccc(cc1)[C@@H](C)N[C@@H]2CC[C@@H](C(=O)N3CCC(CC3)(c4ccccc4)c5ocnn5)C(C)(C)C2	551132	>10000
CCc1oc(SCc2cc(cc(NCC#N)n2)N3CCOCC3)nc1C	551197	8300
COc1ccc(cc1)[C@@H](C)N[C@@H]2CC[C@@H](C(=O)N3CCC(CC3)(c4ccccc4)c5ccc(Cl)nc5)C(C)(C)C2	551206	2100
Cc1ccc(cn1)n2c(C)c(CN[C@H]3CC[C@@H](F)C3)nc2c4ncccc4Cl	551208	31000
FC(F)(F)c1ccc(cc1)n2ccc(CN3CCC(CC3)NC(=O)N4CC(C4)N5CCCOCC5)c2	551281	3000
Brc1ccc2[nH]c3C(CCCc3c2c1)Nc4ccccc4	551308	>30000
Clc1ccccc1CN2CCN(CCN3Cc4ccccc4C3)C2=O	551386	1995.26
CCNC(=O)c1ccc(cc1)C2=CC3(CCNCC3)Oc4ccccc24	551412	11989
CNC(=O)c1ccc(cc1)C2=CC3(CCNCC3)Oc4ccccc24	551413	>100000
O=C(N1CCOCC1)c2ccc(cc2)C3=CC4(CCNCC4)Oc5ccccc35	551414	54256
CCOc1ccccc1C(=O)N(CC2CCC2)[C@H]3CCNC3	551471	>16800
O=C(NC1CC1c2ccccc2)N3CCC(CC3)c4onc(n4)c5ncccn5	551517	>30000
CN(Cc1ccccc1)C(=O)c2ccc(cc2)C3=CC4(CCNCC4)Oc5ccccc35	551536	1571
OCC1CCCN(C1)C(=O)NC2CCN(Cc3ccn(c3)c4ccc(cc4)C(F)(F)F)CC2	551543	4890
COc1ccc(cc1)[C@@H](C)N[C@@H]2CC[C@@H](C(=O)N3CCC(CC3)(c4ccccc4)c5oc(C)nn5)C(C)(C)C2	551608	>10000
O=C(N1Cc2ccccc2C1)c3ccc(cc3)C4=CC5(CCNCC5)Oc6ccccc46	551613	3501
CCN1CCc2cc(ccc2C1=O)C3=CC4(CCNCC4)Oc5ccccc35	551615	13500
FC(F)(F)c1ccc(cc1)n2ccc(CN3CCC(CC3)NC(=O)N4CCCC(C4)C(=O)N5CCCC5)c2	551684	11700
O[C@@H]1CCN(C1)C(=O)NC2CCN(Cc3ccn(c3)c4ccc(cc4)C(F)(F)F)CC2	551826	>31600
C[C@@H](N[C@@H]1CC[C@@H](C(=O)N2CCC(CC2)(C(=O)N3CCCC3)c4ccccc4)C(C)(C)C1)c5ccc(Cl)cc5	551876	1300
Oc1ccccc1C2CCN(CC2)C(=O)NC3CCN(Cc4ccn(c4)c5ccc(cc5)C(F)(F)F)CC3	551886	4120
CC1CCN(CCN2CCN(C2=O)c3cccc(Cl)c3)CC1	551914	1584.89
O=C(NC1CC1c2ccccc2)N3CCC(CC3)c4onc(n4)c5ccc6ccccc6n5	551921	2600
FC(F)(F)c1ccc(cc1)n2ccc(CN3CCC(CC(=O)NC(c4ccncc4)c5ccc(Cl)cc5)CC3)c2	551924	1700
C[C@]12C[C@H](CC(C1)c3ccccc3)N(CCN4CCN(C4=O)c5cccc(Cl)c5)C2	551927	63.1
COc1ccc(cc1)[C@@H](C)N[C@@H]2CC[C@@H](C(=O)N3CCC(CC3)(N4CCCNC4=O)c5ccccc5)C(C)(C)C2	551933	>10000
Cc1ccccc1C(=O)N(CC2CCC2)[C@H]3CCNC3	551935	>20000
Cc1oc2ccc(cc2c1)\N=C(\NC#N)/N[C@H]3CCCCN(CC(=O)N4CCCC4)C3=O	551991	>80000
CCN1C[C@H](CC1=O)N(Cc2cc(F)ccc2Cl)c3ccc(C#N)c(Cl)c3	552023	3100
O=C(NC1CC1c2ccccc2)N3CCC(CC3)c4onc(n4)c5nccc6ccccc56	552061	7000
OC1(CNC(=O)NC2CCN(Cc3ccn(c3)c4ccc(cc4)C(F)(F)F)CC2)CCCCC1	552143	>31600
[truncated: 6,338 more rows]
