# Supplementary material for: Structure-Based Prediction of hERG-Related Cardiotoxicity: A Benchmark Study
Source: J Chem Inf Model. 2021 Sep 10;61(9):4758–70. doi: 10.1021/acs.jcim.1c00744 (PMC9282647; doi:10.1021/acs.jcim.1c00744)
Supplement: Supplementary file 4 — ci1c00744_si_004.zip [file ci1c00744_si_004.zip]

Archive with 11 entries (11 files):
- 5VA1.csv
- 5VA1-IFD-1.csv
- 5VA1-IFD-2.csv
- 5VA1-IFD-3.csv
- 5VA1-IFD-4.csv
- 5VA1-IFD-5.csv
- 5VA1-MD-a.csv
- 5VA1-MD-b.csv
- 7cn1.csv
- Kvap-Homo.csv
- Mthk-Homo.csv
