# Supplementary material for: Structure-Based Prediction of hERG-Related Cardiotoxicity: A Benchmark Study
Source: J Chem Inf Model. 2021 Sep 10;61(9):4758–70. doi: 10.1021/acs.jcim.1c00744 (PMC9282647; doi:10.1021/acs.jcim.1c00744)
Supplement: Supplementary file 6 — ci1c00744_si_006.zip [file ci1c00744_si_006.zip]

Archive with 5 entries (5 files):
- 5VA1_IFD-1.pdb
- 5VA1_IFD-2.pdb
- 5VA1_IFD-3.pdb
- 5VA1_IFD-4.pdb
- 5VA1_IFD-5.pdb
