# Supplementary material for: Structure-Based Prediction of hERG-Related Cardiotoxicity: A Benchmark Study
Source: J Chem Inf Model. 2021 Sep 10;61(9):4758–70. doi: 10.1021/acs.jcim.1c00744 (PMC9282647; doi:10.1021/acs.jcim.1c00744)
Supplement: Supplementary file 6 — ci1c00744_si_006.zip [file ci1c00744_si_006.zip › 5VA1_IFD-4.pdb]

REMARK   4      COMPLIES WITH FORMAT V. 3.0, 1-DEC-2006
REMARK 888
REMARK 888 WRITTEN BY MAESTRO (A PRODUCT OF SCHRODINGER, LLC)
TITLE     5VA1-IFD-4
MODEL        1
ATOM      1  N   VAL A   3      94.895  56.601  59.007  1.00  0.00           N1+
ATOM      2  CA  VAL A   3      96.218  57.230  58.825  1.00  0.00           C  
ATOM      3  C   VAL A   3      96.571  57.247  57.333  1.00  0.00           C  
ATOM      4  O   VAL A   3      96.288  56.282  56.622  1.00  0.00           O  
ATOM      5  CB  VAL A   3      97.311  56.508  59.662  1.00  0.00           C  
ATOM      6  CG1 VAL A   3      98.675  57.225  59.623  1.00  0.00           C  
ATOM      7  CG2 VAL A   3      96.891  56.320  61.126  1.00  0.00           C  
ATOM      8  H1  VAL A   3      94.636  56.605  59.983  1.00  0.00           H  
ATOM      9  H2  VAL A   3      94.201  57.108  58.477  1.00  0.00           H  
ATOM     10  H3  VAL A   3      94.919  55.646  58.677  1.00  0.00           H  
ATOM     11  HA  VAL A   3      96.123  58.260  59.176  1.00  0.00           H  
ATOM     12  HB  VAL A   3      97.458  55.510  59.246  1.00  0.00           H  
ATOM     13 HG11 VAL A   3      99.402  56.722  60.262  1.00  0.00           H  
ATOM     14 HG12 VAL A   3      99.102  57.237  58.622  1.00  0.00           H  
ATOM     15 HG13 VAL A   3      98.592  58.257  59.966  1.00  0.00           H  
ATOM     16 HG21 VAL A   3      97.692  55.856  61.701  1.00  0.00           H  
ATOM     17 HG22 VAL A   3      96.660  57.278  61.594  1.00  0.00           H  
ATOM     18 HG23 VAL A   3      96.020  55.671  61.220  1.00  0.00           H  
ATOM     19  N   ARG A   4      97.214  58.333  56.875  1.00  0.00           N  
ATOM     20  CA  ARG A   4      97.710  58.485  55.510  1.00  0.00           C  
ATOM     21  C   ARG A   4      98.978  57.646  55.291  1.00  0.00           C  
ATOM     22  O   ARG A   4      99.848  57.556  56.158  1.00  0.00           O  
ATOM     23  CB  ARG A   4      98.022  59.978  55.253  1.00  0.00           C  
ATOM     24  CG  ARG A   4      98.587  60.291  53.848  1.00  0.00           C  
ATOM     25  CD  ARG A   4      98.603  61.790  53.529  1.00  0.00           C  
ATOM     26  NE  ARG A   4      99.785  62.438  54.110  1.00  0.00           N  
ATOM     27  CZ  ARG A   4     100.125  63.728  53.956  1.00  0.00           C  
ATOM     28  NH1 ARG A   4     101.245  64.179  54.536  1.00  0.00           N1+
ATOM     29  NH2 ARG A   4      99.367  64.567  53.235  1.00  0.00           N  
ATOM     30  H   ARG A   4      97.429  59.076  57.524  1.00  0.00           H  
ATOM     31  HA  ARG A   4      96.936  58.154  54.815  1.00  0.00           H  
ATOM     32  HB3 ARG A   4      98.719  60.349  56.007  1.00  0.00           H  
ATOM     33  HB2 ARG A   4      97.102  60.545  55.397  1.00  0.00           H  
ATOM     34  HG3 ARG A   4      98.003  59.779  53.086  1.00  0.00           H  
ATOM     35  HG2 ARG A   4      99.598  59.892  53.749  1.00  0.00           H  
ATOM     36  HD3 ARG A   4      97.694  62.280  53.879  1.00  0.00           H  
ATOM     37  HD2 ARG A   4      98.643  61.928  52.448  1.00  0.00           H  
ATOM     38  HE  ARG A   4     100.384  61.846  54.668  1.00  0.00           H  
ATOM     39 HH12 ARG A   4     101.519  65.145  54.430  1.00  0.00           H  
ATOM     40 HH11 ARG A   4     101.829  63.559  55.078  1.00  0.00           H  
ATOM     41 HH22 ARG A   4      99.633  65.533  53.111  1.00  0.00           H  
ATOM     42 HH21 ARG A   4      98.525  64.230  52.790  1.00  0.00           H  
ATOM     43  N   ARG A   5      99.078  57.087  54.082  1.00  0.00           N  
ATOM     44  CA  ARG A   5     100.259  56.449  53.529  1.00  0.00           C  
ATOM     45  C   ARG A   5     100.353  56.876  52.065  1.00  0.00           C  
ATOM     46  O   ARG A   5      99.400  56.699  51.305  1.00  0.00           O  
ATOM     47  CB  ARG A   5     100.239  54.930  53.796  1.00  0.00           C  
ATOM     48  CG  ARG A   5      99.102  54.147  53.116  1.00  0.00           C  
ATOM     49  CD  ARG A   5      99.124  52.673  53.526  1.00  0.00           C  
ATOM     50  NE  ARG A   5      98.108  51.889  52.815  1.00  0.00           N  
ATOM     51  CZ  ARG A   5      98.285  51.245  51.649  1.00  0.00           C  
ATOM     52  NH1 ARG A   5      97.301  50.467  51.182  1.00  0.00           N1+
ATOM     53  NH2 ARG A   5      99.422  51.357  50.947  1.00  0.00           N  
ATOM     54  H   ARG A   5      98.306  57.208  53.441  1.00  0.00           H  
ATOM     55  HA  ARG A   5     101.139  56.846  54.034  1.00  0.00           H  
ATOM     56  HB3 ARG A   5     100.185  54.764  54.872  1.00  0.00           H  
ATOM     57  HB2 ARG A   5     101.195  54.508  53.480  1.00  0.00           H  
ATOM     58  HG3 ARG A   5      99.194  54.214  52.032  1.00  0.00           H  
ATOM     59  HG2 ARG A   5      98.136  54.581  53.374  1.00  0.00           H  
ATOM     60  HD3 ARG A   5      98.925  52.591  54.593  1.00  0.00           H  
ATOM     61  HD2 ARG A   5     100.108  52.239  53.355  1.00  0.00           H  
ATOM     62  HE  ARG A   5      97.205  51.830  53.265  1.00  0.00           H  
ATOM     63 HH12 ARG A   5      97.421  49.961  50.315  1.00  0.00           H  
ATOM     64 HH11 ARG A   5      96.432  50.381  51.689  1.00  0.00           H  
ATOM     65 HH22 ARG A   5      99.540  50.858  50.076  1.00  0.00           H  
ATOM     66 HH21 ARG A   5     100.168  51.948  51.284  1.00  0.00           H  
ATOM     67  N   GLY A   6     101.497  57.455  51.678  1.00  0.00           N  
ATOM     68  CA  GLY A   6     101.779  57.846  50.304  1.00  0.00           C  
ATOM     69  C   GLY A   6     102.189  56.641  49.451  1.00  0.00           C  
ATOM     70  O   GLY A   6     102.518  55.578  49.983  1.00  0.00           O  
ATOM     71  H   GLY A   6     102.241  57.573  52.351  1.00  0.00           H  
ATOM     72  HA3 GLY A   6     102.579  58.583  50.322  1.00  0.00           H  
ATOM     73  HA2 GLY A   6     100.912  58.339  49.859  1.00  0.00           H  
ATOM     74  N   HIS A   7     102.183  56.815  48.121  1.00  0.00           N  
ATOM     75  CA  HIS A   7     102.585  55.786  47.162  1.00  0.00           C  
ATOM     76  C   HIS A   7     104.111  55.608  47.192  1.00  0.00           C  
ATOM     77  O   HIS A   7     104.851  56.566  47.404  1.00  0.00           O  
ATOM     78  CB  HIS A   7     102.147  56.212  45.743  1.00  0.00           C  
ATOM     79  CG  HIS A   7     102.029  55.059  44.777  1.00  0.00           C  
ATOM     80  ND1 HIS A   7     103.086  54.615  44.004  1.00  0.00           N  
ATOM     81  CD2 HIS A   7     100.982  54.212  44.486  1.00  0.00           C  
ATOM     82  CE1 HIS A   7     102.658  53.561  43.308  1.00  0.00           C  
ATOM     83  NE2 HIS A   7     101.390  53.254  43.553  1.00  0.00           N  
ATOM     84  H   HIS A   7     101.904  57.711  47.745  1.00  0.00           H  
ATOM     85  HA  HIS A   7     102.089  54.851  47.431  1.00  0.00           H  
ATOM     86  HB3 HIS A   7     102.822  56.958  45.322  1.00  0.00           H  
ATOM     87  HB2 HIS A   7     101.177  56.701  45.773  1.00  0.00           H  
ATOM     88  HD1 HIS A   7     104.029  54.989  44.005  1.00  0.00           H  
ATOM     89  HD2 HIS A   7      99.979  54.212  44.887  1.00  0.00           H  
ATOM     90  HE1 HIS A   7     103.285  53.001  42.630  1.00  0.00           H  
ATOM     91  N   VAL A   8     104.594  54.381  46.952  1.00  0.00           N  
ATOM     92  CA  VAL A   8     106.019  54.085  46.782  1.00  0.00           C  
ATOM     93  C   VAL A   8     106.569  54.796  45.529  1.00  0.00           C  
ATOM     94  O   VAL A   8     105.849  54.953  44.542  1.00  0.00           O  
ATOM     95  CB  VAL A   8     106.238  52.551  46.712  1.00  0.00           C  
ATOM     96  CG1 VAL A   8     105.868  51.876  48.044  1.00  0.00           C  
ATOM     97  CG2 VAL A   8     105.523  51.855  45.534  1.00  0.00           C  
ATOM     98  H   VAL A   8     103.940  53.631  46.781  1.00  0.00           H  
ATOM     99  HA  VAL A   8     106.552  54.474  47.653  1.00  0.00           H  
ATOM    100  HB  VAL A   8     107.308  52.385  46.570  1.00  0.00           H  
ATOM    101 HG11 VAL A   8     106.120  50.815  48.029  1.00  0.00           H  
ATOM    102 HG12 VAL A   8     106.407  52.328  48.877  1.00  0.00           H  
ATOM    103 HG13 VAL A   8     104.802  51.958  48.255  1.00  0.00           H  
ATOM    104 HG21 VAL A   8     105.722  50.783  45.538  1.00  0.00           H  
ATOM    105 HG22 VAL A   8     104.442  51.987  45.584  1.00  0.00           H  
ATOM    106 HG23 VAL A   8     105.859  52.235  44.569  1.00  0.00           H  
ATOM    107  N   ALA A   9     107.839  55.228  45.571  1.00  0.00           N  
ATOM    108  CA  ALA A   9     108.506  55.921  44.468  1.00  0.00           C  
ATOM    109  C   ALA A   9     108.600  54.994  43.236  1.00  0.00           C  
ATOM    110  O   ALA A   9     109.166  53.908  43.383  1.00  0.00           O  
ATOM    111  CB  ALA A   9     109.914  56.330  44.933  1.00  0.00           C  
ATOM    112  H   ALA A   9     108.375  55.070  46.411  1.00  0.00           H  
ATOM    113  HA  ALA A   9     107.948  56.833  44.262  1.00  0.00           H  
ATOM    114  HB1 ALA A   9     110.452  56.855  44.144  1.00  0.00           H  
ATOM    115  HB2 ALA A   9     109.862  57.002  45.790  1.00  0.00           H  
ATOM    116  HB3 ALA A   9     110.513  55.467  45.224  1.00  0.00           H  
ATOM    117  N   PRO A  10     108.035  55.365  42.056  1.00  0.00           N  
ATOM    118  CA  PRO A  10     108.093  54.580  40.806  1.00  0.00           C  
ATOM    119  C   PRO A  10     109.493  54.058  40.430  1.00  0.00           C  
ATOM    120  O   PRO A  10     110.501  54.678  40.772  1.00  0.00           O  
ATOM    121  CB  PRO A  10     107.553  55.516  39.712  1.00  0.00           C  
ATOM    122  CG  PRO A  10     106.642  56.485  40.445  1.00  0.00           C  
ATOM    123  CD  PRO A  10     107.208  56.564  41.863  1.00  0.00           C  
ATOM    124  HA  PRO A  10     107.416  53.733  40.928  1.00  0.00           H  
ATOM    125  HB3 PRO A  10     107.027  54.973  38.926  1.00  0.00           H  
ATOM    126  HB2 PRO A  10     108.359  56.076  39.235  1.00  0.00           H  
ATOM    127  HG3 PRO A  10     105.633  56.073  40.484  1.00  0.00           H  
ATOM    128  HG2 PRO A  10     106.580  57.461  39.962  1.00  0.00           H  
ATOM    129  HD2 PRO A  10     107.813  57.462  41.976  1.00  0.00           H  
ATOM    130  HD3 PRO A  10     106.394  56.623  42.586  1.00  0.00           H  
ATOM    131  N   GLN A  11     109.557  52.923  39.716  1.00  0.00           N  
ATOM    132  CA  GLN A  11     110.805  52.260  39.310  1.00  0.00           C  
ATOM    133  C   GLN A  11     111.717  53.090  38.378  1.00  0.00           C  
ATOM    134  O   GLN A  11     112.863  52.700  38.177  1.00  0.00           O  
ATOM    135  CB  GLN A  11     110.495  50.879  38.682  1.00  0.00           C  
ATOM    136  CG  GLN A  11     109.665  50.899  37.372  1.00  0.00           C  
ATOM    137  CD  GLN A  11     108.166  50.664  37.575  1.00  0.00           C  
ATOM    138  OE1 GLN A  11     107.346  51.456  37.119  1.00  0.00           O  
ATOM    139  NE2 GLN A  11     107.795  49.581  38.264  1.00  0.00           N  
ATOM    140  H   GLN A  11     108.692  52.470  39.458  1.00  0.00           H  
ATOM    141  HA  GLN A  11     111.379  52.083  40.221  1.00  0.00           H  
ATOM    142  HB3 GLN A  11     110.032  50.245  39.438  1.00  0.00           H  
ATOM    143  HB2 GLN A  11     111.444  50.385  38.466  1.00  0.00           H  
ATOM    144  HG3 GLN A  11     110.019  50.099  36.722  1.00  0.00           H  
ATOM    145  HG2 GLN A  11     109.817  51.820  36.809  1.00  0.00           H  
ATOM    146 HE22 GLN A  11     106.813  49.398  38.410  1.00  0.00           H  
ATOM    147 HE21 GLN A  11     108.491  48.944  38.621  1.00  0.00           H  
ATOM    148  N   ASN A  12     111.224  54.215  37.830  1.00  0.00           N  
ATOM    149  CA  ASN A  12     111.929  55.116  36.915  1.00  0.00           C  
ATOM    150  C   ASN A  12     112.292  56.466  37.572  1.00  0.00           C  
ATOM    151  O   ASN A  12     112.725  57.376  36.866  1.00  0.00           O  
ATOM    152  CB  ASN A  12     111.058  55.348  35.654  1.00  0.00           C  
ATOM    153  CG  ASN A  12     110.711  54.079  34.864  1.00  0.00           C  
ATOM    154  OD1 ASN A  12     109.570  53.908  34.443  1.00  0.00           O  
ATOM    155  ND2 ASN A  12     111.692  53.207  34.617  1.00  0.00           N  
ATOM    156  H   ASN A  12     110.272  54.459  38.062  1.00  0.00           H  
ATOM    157  HA  ASN A  12     112.875  54.675  36.604  1.00  0.00           H  
ATOM    158  HB3 ASN A  12     111.564  56.017  34.961  1.00  0.00           H  
ATOM    159  HB2 ASN A  12     110.128  55.848  35.933  1.00  0.00           H  
ATOM    160 HD22 ASN A  12     111.489  52.371  34.088  1.00  0.00           H  
ATOM    161 HD21 ASN A  12     112.624  53.376  34.966  1.00  0.00           H  
ATOM    162  N   THR A  13     112.163  56.607  38.907  1.00  0.00           N  
ATOM    163  CA  THR A  13     112.552  57.811  39.663  1.00  0.00           C  
ATOM    164  C   THR A  13     114.076  58.014  39.786  1.00  0.00           C  
ATOM    165  O   THR A  13     114.495  59.114  40.147  1.00  0.00           O  
ATOM    166  CB  THR A  13     111.928  57.799  41.080  1.00  0.00           C  
ATOM    167  OG1 THR A  13     112.292  56.647  41.820  1.00  0.00           O  
ATOM    168  CG2 THR A  13     110.408  57.986  41.073  1.00  0.00           C  
ATOM    169  H   THR A  13     111.796  55.828  39.436  1.00  0.00           H  
ATOM    170  HA  THR A  13     112.166  58.684  39.132  1.00  0.00           H  
ATOM    171  HB  THR A  13     112.329  58.646  41.641  1.00  0.00           H  
ATOM    172  HG1 THR A  13     111.814  55.903  41.479  1.00  0.00           H  
ATOM    173 HG21 THR A  13     110.019  58.020  42.090  1.00  0.00           H  
ATOM    174 HG22 THR A  13     110.131  58.922  40.586  1.00  0.00           H  
ATOM    175 HG23 THR A  13     109.904  57.184  40.541  1.00  0.00           H  
ATOM    176  N   PHE A  14     114.906  57.009  39.442  1.00  0.00           N  
ATOM    177  CA  PHE A  14     116.366  57.134  39.359  1.00  0.00           C  
ATOM    178  C   PHE A  14     116.818  58.128  38.271  1.00  0.00           C  
ATOM    179  O   PHE A  14     117.903  58.692  38.375  1.00  0.00           O  
ATOM    180  CB  PHE A  14     117.013  55.747  39.133  1.00  0.00           C  
ATOM    181  CG  PHE A  14     116.762  55.077  37.787  1.00  0.00           C  
ATOM    182  CD1 PHE A  14     117.611  55.334  36.690  1.00  0.00           C  
ATOM    183  CD2 PHE A  14     115.686  54.182  37.633  1.00  0.00           C  
ATOM    184  CE1 PHE A  14     117.372  54.723  35.443  1.00  0.00           C  
ATOM    185  CE2 PHE A  14     115.452  53.561  36.390  1.00  0.00           C  
ATOM    186  CZ  PHE A  14     116.288  53.838  35.292  1.00  0.00           C  
ATOM    187  H   PHE A  14     114.498  56.132  39.154  1.00  0.00           H  
ATOM    188  HA  PHE A  14     116.712  57.513  40.321  1.00  0.00           H  
ATOM    189  HB3 PHE A  14     116.692  55.068  39.924  1.00  0.00           H  
ATOM    190  HB2 PHE A  14     118.093  55.838  39.261  1.00  0.00           H  
ATOM    191  HD1 PHE A  14     118.447  56.007  36.800  1.00  0.00           H  
ATOM    192  HD2 PHE A  14     115.041  53.971  38.472  1.00  0.00           H  
ATOM    193  HE1 PHE A  14     118.021  54.933  34.606  1.00  0.00           H  
ATOM    194  HE2 PHE A  14     114.629  52.872  36.273  1.00  0.00           H  
ATOM    195  HZ  PHE A  14     116.104  53.368  34.337  1.00  0.00           H  
ATOM    196  N   LEU A  15     115.978  58.362  37.249  1.00  0.00           N  
ATOM    197  CA  LEU A  15     116.218  59.303  36.160  1.00  0.00           C  
ATOM    198  C   LEU A  15     116.106  60.756  36.634  1.00  0.00           C  
ATOM    199  O   LEU A  15     116.893  61.586  36.187  1.00  0.00           O  
ATOM    200  CB  LEU A  15     115.181  59.047  35.046  1.00  0.00           C  
ATOM    201  CG  LEU A  15     115.351  57.673  34.367  1.00  0.00           C  
ATOM    202  CD1 LEU A  15     114.096  57.251  33.599  1.00  0.00           C  
ATOM    203  CD2 LEU A  15     116.573  57.655  33.444  1.00  0.00           C  
ATOM    204  H   LEU A  15     115.100  57.862  37.236  1.00  0.00           H  
ATOM    205  HA  LEU A  15     117.227  59.155  35.776  1.00  0.00           H  
ATOM    206  HB3 LEU A  15     115.247  59.828  34.288  1.00  0.00           H  
ATOM    207  HB2 LEU A  15     114.177  59.132  35.465  1.00  0.00           H  
ATOM    208  HG  LEU A  15     115.496  56.918  35.139  1.00  0.00           H  
ATOM    209 HD11 LEU A  15     114.159  56.214  33.276  1.00  0.00           H  
ATOM    210 HD12 LEU A  15     113.219  57.323  34.235  1.00  0.00           H  
ATOM    211 HD13 LEU A  15     113.937  57.874  32.720  1.00  0.00           H  
ATOM    212 HD21 LEU A  15     116.669  56.672  33.000  1.00  0.00           H  
ATOM    213 HD22 LEU A  15     116.480  58.382  32.637  1.00  0.00           H  
ATOM    214 HD23 LEU A  15     117.501  57.857  33.977  1.00  0.00           H  
ATOM    215  N   ASP A  16     115.186  61.051  37.571  1.00  0.00           N  
ATOM    216  CA  ASP A  16     115.031  62.370  38.183  1.00  0.00           C  
ATOM    217  C   ASP A  16     116.228  62.722  39.088  1.00  0.00           C  
ATOM    218  O   ASP A  16     116.695  63.856  39.038  1.00  0.00           O  
ATOM    219  CB  ASP A  16     113.689  62.430  38.957  1.00  0.00           C  
ATOM    220  CG  ASP A  16     113.424  63.766  39.664  1.00  0.00           C  
ATOM    221  OD1 ASP A  16     113.484  64.803  38.968  1.00  0.00           O1-
ATOM    222  OD2 ASP A  16     113.170  63.728  40.888  1.00  0.00           O  
ATOM    223  H   ASP A  16     114.594  60.308  37.915  1.00  0.00           H  
ATOM    224  HA  ASP A  16     114.992  63.109  37.379  1.00  0.00           H  
ATOM    225  HB3 ASP A  16     113.643  61.628  39.694  1.00  0.00           H  
ATOM    226  HB2 ASP A  16     112.864  62.260  38.267  1.00  0.00           H  
ATOM    227  N   THR A  17     116.753  61.760  39.871  1.00  0.00           N  
ATOM    228  CA  THR A  17     117.904  61.964  40.760  1.00  0.00           C  
ATOM    229  C   THR A  17     119.233  62.122  39.990  1.00  0.00           C  
ATOM    230  O   THR A  17     120.108  62.845  40.463  1.00  0.00           O  
ATOM    231  CB  THR A  17     118.001  60.815  41.797  1.00  0.00           C  
ATOM    232  OG1 THR A  17     118.297  59.567  41.203  1.00  0.00           O  
ATOM    233  CG2 THR A  17     116.750  60.674  42.677  1.00  0.00           C  
ATOM    234  H   THR A  17     116.332  60.841  39.860  1.00  0.00           H  
ATOM    235  HA  THR A  17     117.736  62.892  41.311  1.00  0.00           H  
ATOM    236  HB  THR A  17     118.837  61.038  42.462  1.00  0.00           H  
ATOM    237  HG1 THR A  17     118.405  58.925  41.888  1.00  0.00           H  
ATOM    238 HG21 THR A  17     116.892  59.917  43.449  1.00  0.00           H  
ATOM    239 HG22 THR A  17     116.519  61.615  43.179  1.00  0.00           H  
ATOM    240 HG23 THR A  17     115.874  60.389  42.094  1.00  0.00           H  
ATOM    241  N   ILE A  18     119.370  61.508  38.799  1.00  0.00           N  
ATOM    242  CA  ILE A  18     120.499  61.695  37.879  1.00  0.00           C  
ATOM    243  C   ILE A  18     120.455  63.109  37.269  1.00  0.00           C  
ATOM    244  O   ILE A  18     121.480  63.789  37.261  1.00  0.00           O  
ATOM    245  CB  ILE A  18     120.475  60.587  36.780  1.00  0.00           C  
ATOM    246  CG1 ILE A  18     120.890  59.222  37.380  1.00  0.00           C  
ATOM    247  CG2 ILE A  18     121.353  60.900  35.545  1.00  0.00           C  
ATOM    248  CD1 ILE A  18     120.510  58.015  36.511  1.00  0.00           C  
ATOM    249  H   ILE A  18     118.619  60.905  38.491  1.00  0.00           H  
ATOM    250  HA  ILE A  18     121.430  61.609  38.442  1.00  0.00           H  
ATOM    251  HB  ILE A  18     119.448  60.500  36.424  1.00  0.00           H  
ATOM    252 HG13 ILE A  18     120.429  59.090  38.358  1.00  0.00           H  
ATOM    253 HG12 ILE A  18     121.965  59.212  37.569  1.00  0.00           H  
ATOM    254 HG21 ILE A  18     121.302  60.100  34.810  1.00  0.00           H  
ATOM    255 HG22 ILE A  18     121.027  61.796  35.016  1.00  0.00           H  
ATOM    256 HG23 ILE A  18     122.399  61.037  35.823  1.00  0.00           H  
ATOM    257 HD11 ILE A  18     120.704  57.082  37.041  1.00  0.00           H  
ATOM    258 HD12 ILE A  18     119.453  58.035  36.247  1.00  0.00           H  
ATOM    259 HD13 ILE A  18     121.081  57.984  35.585  1.00  0.00           H  
ATOM    260  N   ILE A  19     119.279  63.553  36.788  1.00  0.00           N  
ATOM    261  CA  ILE A  19     119.064  64.880  36.201  1.00  0.00           C  
ATOM    262  C   ILE A  19     119.248  65.994  37.248  1.00  0.00           C  
ATOM    263  O   ILE A  19     119.843  67.017  36.923  1.00  0.00           O  
ATOM    264  CB  ILE A  19     117.666  64.942  35.512  1.00  0.00           C  
ATOM    265  CG1 ILE A  19     117.630  64.028  34.264  1.00  0.00           C  
ATOM    266  CG2 ILE A  19     117.235  66.375  35.117  1.00  0.00           C  
ATOM    267  CD1 ILE A  19     116.214  63.717  33.758  1.00  0.00           C  
ATOM    268  H   ILE A  19     118.480  62.934  36.828  1.00  0.00           H  
ATOM    269  HA  ILE A  19     119.831  65.028  35.440  1.00  0.00           H  
ATOM    270  HB  ILE A  19     116.930  64.568  36.226  1.00  0.00           H  
ATOM    271 HG13 ILE A  19     118.120  63.079  34.479  1.00  0.00           H  
ATOM    272 HG12 ILE A  19     118.214  64.475  33.459  1.00  0.00           H  
ATOM    273 HG21 ILE A  19     116.281  66.383  34.591  1.00  0.00           H  
ATOM    274 HG22 ILE A  19     117.098  67.020  35.985  1.00  0.00           H  
ATOM    275 HG23 ILE A  19     117.974  66.842  34.466  1.00  0.00           H  
ATOM    276 HD11 ILE A  19     116.245  62.979  32.957  1.00  0.00           H  
ATOM    277 HD12 ILE A  19     115.587  63.313  34.553  1.00  0.00           H  
ATOM    278 HD13 ILE A  19     115.721  64.602  33.359  1.00  0.00           H  
ATOM    279  N   ARG A  20     118.774  65.790  38.489  1.00  0.00           N  
ATOM    280  CA  ARG A  20     118.830  66.768  39.576  1.00  0.00           C  
ATOM    281  C   ARG A  20     120.245  66.902  40.176  1.00  0.00           C  
ATOM    282  O   ARG A  20     120.588  67.981  40.659  1.00  0.00           O  
ATOM    283  CB  ARG A  20     117.819  66.342  40.662  1.00  0.00           C  
ATOM    284  CG  ARG A  20     117.618  67.371  41.787  1.00  0.00           C  
ATOM    285  CD  ARG A  20     116.425  67.022  42.686  1.00  0.00           C  
ATOM    286  NE  ARG A  20     116.157  68.098  43.650  1.00  0.00           N  
ATOM    287  CZ  ARG A  20     115.103  68.155  44.482  1.00  0.00           C  
ATOM    288  NH1 ARG A  20     114.177  67.185  44.502  1.00  0.00           N1+
ATOM    289  NH2 ARG A  20     114.977  69.201  45.309  1.00  0.00           N  
ATOM    290  H   ARG A  20     118.274  64.929  38.672  1.00  0.00           H  
ATOM    291  HA  ARG A  20     118.524  67.738  39.180  1.00  0.00           H  
ATOM    292  HB3 ARG A  20     118.101  65.377  41.088  1.00  0.00           H  
ATOM    293  HB2 ARG A  20     116.853  66.190  40.179  1.00  0.00           H  
ATOM    294  HG3 ARG A  20     117.461  68.357  41.347  1.00  0.00           H  
ATOM    295  HG2 ARG A  20     118.519  67.443  42.397  1.00  0.00           H  
ATOM    296  HD3 ARG A  20     116.610  66.091  43.222  1.00  0.00           H  
ATOM    297  HD2 ARG A  20     115.533  66.873  42.077  1.00  0.00           H  
ATOM    298  HE  ARG A  20     116.835  68.845  43.675  1.00  0.00           H  
ATOM    299 HH12 ARG A  20     113.393  67.230  45.136  1.00  0.00           H  
ATOM    300 HH11 ARG A  20     114.261  66.396  43.877  1.00  0.00           H  
ATOM    301 HH22 ARG A  20     114.194  69.259  45.943  1.00  0.00           H  
ATOM    302 HH21 ARG A  20     115.665  69.940  45.307  1.00  0.00           H  
ATOM    303  N   LYS A  21     121.082  65.849  40.106  1.00  0.00           N  
ATOM    304  CA  LYS A  21     122.486  65.899  40.519  1.00  0.00           C  
ATOM    305  C   LYS A  21     123.330  66.625  39.454  1.00  0.00           C  
ATOM    306  O   LYS A  21     124.152  67.466  39.812  1.00  0.00           O  
ATOM    307  CB  LYS A  21     123.027  64.465  40.713  1.00  0.00           C  
ATOM    308  CG  LYS A  21     124.400  64.424  41.415  1.00  0.00           C  
ATOM    309  CD  LYS A  21     125.014  63.020  41.509  1.00  0.00           C  
ATOM    310  CE  LYS A  21     125.606  62.537  40.176  1.00  0.00           C  
ATOM    311  NZ  LYS A  21     126.300  61.248  40.334  1.00  0.00           N1+
ATOM    312  H   LYS A  21     120.739  64.985  39.707  1.00  0.00           H  
ATOM    313  HA  LYS A  21     122.560  66.437  41.466  1.00  0.00           H  
ATOM    314  HB3 LYS A  21     123.068  63.948  39.753  1.00  0.00           H  
ATOM    315  HB2 LYS A  21     122.326  63.899  41.326  1.00  0.00           H  
ATOM    316  HG3 LYS A  21     124.281  64.823  42.423  1.00  0.00           H  
ATOM    317  HG2 LYS A  21     125.114  65.084  40.920  1.00  0.00           H  
ATOM    318  HD3 LYS A  21     124.271  62.312  41.878  1.00  0.00           H  
ATOM    319  HD2 LYS A  21     125.809  63.045  42.255  1.00  0.00           H  
ATOM    320  HE3 LYS A  21     126.318  63.265  39.787  1.00  0.00           H  
ATOM    321  HE2 LYS A  21     124.823  62.421  39.427  1.00  0.00           H  
ATOM    322  HZ1 LYS A  21     126.681  60.957  39.445  1.00  0.00           H  
ATOM    323  HZ2 LYS A  21     127.050  61.349  41.003  1.00  0.00           H  
ATOM    324  HZ3 LYS A  21     125.647  60.551  40.664  1.00  0.00           H  
ATOM    325  N   PHE A  22     123.100  66.339  38.159  1.00  0.00           N  
ATOM    326  CA  PHE A  22     123.788  66.966  37.025  1.00  0.00           C  
ATOM    327  C   PHE A  22     123.317  68.413  36.768  1.00  0.00           C  
ATOM    328  O   PHE A  22     124.066  69.186  36.171  1.00  0.00           O  
ATOM    329  CB  PHE A  22     123.558  66.124  35.750  1.00  0.00           C  
ATOM    330  CG  PHE A  22     124.535  64.973  35.548  1.00  0.00           C  
ATOM    331  CD1 PHE A  22     124.667  63.951  36.513  1.00  0.00           C  
ATOM    332  CD2 PHE A  22     125.317  64.918  34.373  1.00  0.00           C  
ATOM    333  CE1 PHE A  22     125.571  62.890  36.308  1.00  0.00           C  
ATOM    334  CE2 PHE A  22     126.217  63.855  34.166  1.00  0.00           C  
ATOM    335  CZ  PHE A  22     126.347  62.843  35.135  1.00  0.00           C  
ATOM    336  H   PHE A  22     122.401  65.641  37.942  1.00  0.00           H  
ATOM    337  HA  PHE A  22     124.858  67.006  37.234  1.00  0.00           H  
ATOM    338  HB3 PHE A  22     123.648  66.765  34.873  1.00  0.00           H  
ATOM    339  HB2 PHE A  22     122.538  65.738  35.717  1.00  0.00           H  
ATOM    340  HD1 PHE A  22     124.079  63.971  37.417  1.00  0.00           H  
ATOM    341  HD2 PHE A  22     125.223  65.683  33.616  1.00  0.00           H  
ATOM    342  HE1 PHE A  22     125.665  62.110  37.047  1.00  0.00           H  
ATOM    343  HE2 PHE A  22     126.798  63.810  33.258  1.00  0.00           H  
ATOM    344  HZ  PHE A  22     127.035  62.026  34.973  1.00  0.00           H  
ATOM    345  N   GLU A  23     122.123  68.794  37.261  1.00  0.00           N  
ATOM    346  CA  GLU A  23     121.605  70.164  37.298  1.00  0.00           C  
ATOM    347  C   GLU A  23     122.405  71.028  38.290  1.00  0.00           C  
ATOM    348  O   GLU A  23     122.665  72.197  38.006  1.00  0.00           O  
ATOM    349  CB  GLU A  23     120.103  70.123  37.675  1.00  0.00           C  
ATOM    350  CG  GLU A  23     119.434  71.483  37.987  1.00  0.00           C  
ATOM    351  CD  GLU A  23     117.935  71.389  38.301  1.00  0.00           C  
ATOM    352  OE1 GLU A  23     117.302  72.468  38.323  1.00  0.00           O1-
ATOM    353  OE2 GLU A  23     117.443  70.262  38.532  1.00  0.00           O  
ATOM    354  H   GLU A  23     121.549  68.085  37.697  1.00  0.00           H  
ATOM    355  HA  GLU A  23     121.705  70.605  36.304  1.00  0.00           H  
ATOM    356  HB2 GLU A  23     119.555  69.641  36.863  1.00  0.00           H  
ATOM    357  HB3 GLU A  23     119.980  69.478  38.544  1.00  0.00           H  
ATOM    358  HG2 GLU A  23     119.904  71.957  38.848  1.00  0.00           H  
ATOM    359  HG3 GLU A  23     119.568  72.158  37.141  1.00  0.00           H  
ATOM    360  N   GLY A  24     122.835  70.435  39.418  1.00  0.00           N  
ATOM    361  CA  GLY A  24     123.692  71.064  40.419  1.00  0.00           C  
ATOM    362  C   GLY A  24     125.149  71.225  39.965  1.00  0.00           C  
ATOM    363  O   GLY A  24     125.812  72.169  40.392  1.00  0.00           O  
ATOM    364  H   GLY A  24     122.573  69.472  39.577  1.00  0.00           H  
ATOM    365  HA3 GLY A  24     123.677  70.448  41.319  1.00  0.00           H  
ATOM    366  HA2 GLY A  24     123.283  72.037  40.697  1.00  0.00           H  
ATOM    367  N   GLN A  25     125.634  70.341  39.075  1.00  0.00           N  
ATOM    368  CA  GLN A  25     126.971  70.409  38.483  1.00  0.00           C  
ATOM    369  C   GLN A  25     127.029  71.412  37.312  1.00  0.00           C  
ATOM    370  O   GLN A  25     128.117  71.886  36.991  1.00  0.00           O  
ATOM    371  CB  GLN A  25     127.340  69.024  37.910  1.00  0.00           C  
ATOM    372  CG  GLN A  25     127.525  67.914  38.963  1.00  0.00           C  
ATOM    373  CD  GLN A  25     127.876  66.538  38.378  1.00  0.00           C  
ATOM    374  OE1 GLN A  25     127.622  65.519  39.015  1.00  0.00           O  
ATOM    375  NE2 GLN A  25     128.434  66.473  37.167  1.00  0.00           N  
ATOM    376  H   GLN A  25     125.030  69.587  38.777  1.00  0.00           H  
ATOM    377  HA  GLN A  25     127.704  70.703  39.238  1.00  0.00           H  
ATOM    378  HB3 GLN A  25     128.271  69.116  37.352  1.00  0.00           H  
ATOM    379  HB2 GLN A  25     126.574  68.714  37.200  1.00  0.00           H  
ATOM    380  HG3 GLN A  25     126.629  67.812  39.570  1.00  0.00           H  
ATOM    381  HG2 GLN A  25     128.323  68.197  39.651  1.00  0.00           H  
ATOM    382 HE22 GLN A  25     128.645  65.568  36.771  1.00  0.00           H  
ATOM    383 HE21 GLN A  25     128.634  67.318  36.654  1.00  0.00           H  
ATOM    384  N   SER A  26     125.884  71.703  36.665  1.00  0.00           N  
ATOM    385  CA  SER A  26     125.699  72.627  35.538  1.00  0.00           C  
ATOM    386  C   SER A  26     126.184  72.047  34.193  1.00  0.00           C  
ATOM    387  O   SER A  26     126.545  72.794  33.283  1.00  0.00           O  
ATOM    388  CB  SER A  26     126.137  74.080  35.865  1.00  0.00           C  
ATOM    389  OG  SER A  26     127.521  74.319  35.695  1.00  0.00           O  
ATOM    390  H   SER A  26     125.044  71.253  37.003  1.00  0.00           H  
ATOM    391  HA  SER A  26     124.615  72.670  35.432  1.00  0.00           H  
ATOM    392  HB3 SER A  26     125.850  74.347  36.882  1.00  0.00           H  
ATOM    393  HB2 SER A  26     125.610  74.772  35.207  1.00  0.00           H  
ATOM    394  HG  SER A  26     127.992  73.707  36.244  1.00  0.00           H  
ATOM    395  N   ARG A  27     126.188  70.707  34.069  1.00  0.00           N  
ATOM    396  CA  ARG A  27     126.604  69.963  32.880  1.00  0.00           C  
ATOM    397  C   ARG A  27     125.553  70.056  31.761  1.00  0.00           C  
ATOM    398  O   ARG A  27     124.417  70.474  31.983  1.00  0.00           O  
ATOM    399  CB  ARG A  27     126.783  68.473  33.250  1.00  0.00           C  
ATOM    400  CG  ARG A  27     127.861  68.189  34.307  1.00  0.00           C  
ATOM    401  CD  ARG A  27     129.294  68.584  33.917  1.00  0.00           C  
ATOM    402  NE  ARG A  27     130.253  68.098  34.925  1.00  0.00           N  
ATOM    403  CZ  ARG A  27     130.777  68.806  35.943  1.00  0.00           C  
ATOM    404  NH1 ARG A  27     130.477  70.098  36.132  1.00  0.00           N1+
ATOM    405  NH2 ARG A  27     131.613  68.202  36.798  1.00  0.00           N  
ATOM    406  H   ARG A  27     125.844  70.168  34.850  1.00  0.00           H  
ATOM    407  HA  ARG A  27     127.543  70.373  32.504  1.00  0.00           H  
ATOM    408  HB2 ARG A  27     125.833  68.081  33.618  1.00  0.00           H  
ATOM    409  HB3 ARG A  27     127.013  67.889  32.360  1.00  0.00           H  
ATOM    410  HG2 ARG A  27     127.593  68.710  35.220  1.00  0.00           H  
ATOM    411  HG3 ARG A  27     127.830  67.125  34.543  1.00  0.00           H  
ATOM    412  HD2 ARG A  27     129.555  68.134  32.959  1.00  0.00           H  
ATOM    413  HD3 ARG A  27     129.387  69.662  33.784  1.00  0.00           H  
ATOM    414  HE  ARG A  27     130.544  67.137  34.820  1.00  0.00           H  
ATOM    415 HH12 ARG A  27     130.877  70.617  36.901  1.00  0.00           H  
ATOM    416 HH11 ARG A  27     129.846  70.572  35.502  1.00  0.00           H  
ATOM    417 HH22 ARG A  27     132.018  68.718  37.566  1.00  0.00           H  
ATOM    418 HH21 ARG A  27     131.860  67.230  36.676  1.00  0.00           H  
ATOM    419  N   LYS A  28     125.959  69.640  30.556  1.00  0.00           N  
ATOM    420  CA  LYS A  28     125.185  69.659  29.321  1.00  0.00           C  
ATOM    421  C   LYS A  28     125.223  68.249  28.728  1.00  0.00           C  
ATOM    422  O   LYS A  28     126.297  67.731  28.424  1.00  0.00           O  
ATOM    423  CB  LYS A  28     125.696  70.793  28.405  1.00  0.00           C  
ATOM    424  CG  LYS A  28     127.215  70.804  28.147  1.00  0.00           C  
ATOM    425  CD  LYS A  28     127.705  72.087  27.470  1.00  0.00           C  
ATOM    426  CE  LYS A  28     129.221  72.058  27.234  1.00  0.00           C  
ATOM    427  NZ  LYS A  28     129.699  73.326  26.660  1.00  0.00           N1+
ATOM    428  H   LYS A  28     126.901  69.284  30.476  1.00  0.00           H  
ATOM    429  HA  LYS A  28     124.143  69.883  29.544  1.00  0.00           H  
ATOM    430  HB3 LYS A  28     125.417  71.743  28.864  1.00  0.00           H  
ATOM    431  HB2 LYS A  28     125.167  70.759  27.453  1.00  0.00           H  
ATOM    432  HG3 LYS A  28     127.482  69.948  27.533  1.00  0.00           H  
ATOM    433  HG2 LYS A  28     127.764  70.691  29.082  1.00  0.00           H  
ATOM    434  HD3 LYS A  28     127.451  72.940  28.101  1.00  0.00           H  
ATOM    435  HD2 LYS A  28     127.175  72.235  26.529  1.00  0.00           H  
ATOM    436  HE3 LYS A  28     129.487  71.242  26.561  1.00  0.00           H  
ATOM    437  HE2 LYS A  28     129.750  71.883  28.172  1.00  0.00           H  
ATOM    438  HZ1 LYS A  28     130.700  73.280  26.529  1.00  0.00           H  
ATOM    439  HZ2 LYS A  28     129.246  73.490  25.773  1.00  0.00           H  
ATOM    440  HZ3 LYS A  28     129.482  74.082  27.294  1.00  0.00           H  
ATOM    441  N   PHE A  29     124.048  67.603  28.664  1.00  0.00           N  
ATOM    442  CA  PHE A  29     123.905  66.166  28.451  1.00  0.00           C  
ATOM    443  C   PHE A  29     122.562  65.789  27.815  1.00  0.00           C  
ATOM    444  O   PHE A  29     121.629  66.591  27.761  1.00  0.00           O  
ATOM    445  CB  PHE A  29     124.198  65.396  29.767  1.00  0.00           C  
ATOM    446  CG  PHE A  29     123.143  65.558  30.852  1.00  0.00           C  
ATOM    447  CD1 PHE A  29     123.109  66.731  31.635  1.00  0.00           C  
ATOM    448  CD2 PHE A  29     122.172  64.554  31.058  1.00  0.00           C  
ATOM    449  CE1 PHE A  29     122.096  66.915  32.594  1.00  0.00           C  
ATOM    450  CE2 PHE A  29     121.166  64.732  32.027  1.00  0.00           C  
ATOM    451  CZ  PHE A  29     121.125  65.915  32.791  1.00  0.00           C  
ATOM    452  H   PHE A  29     123.203  68.106  28.903  1.00  0.00           H  
ATOM    453  HA  PHE A  29     124.657  65.891  27.714  1.00  0.00           H  
ATOM    454  HB3 PHE A  29     125.161  65.701  30.179  1.00  0.00           H  
ATOM    455  HB2 PHE A  29     124.309  64.332  29.551  1.00  0.00           H  
ATOM    456  HD1 PHE A  29     123.848  67.505  31.488  1.00  0.00           H  
ATOM    457  HD2 PHE A  29     122.185  63.652  30.463  1.00  0.00           H  
ATOM    458  HE1 PHE A  29     122.064  67.823  33.178  1.00  0.00           H  
ATOM    459  HE2 PHE A  29     120.418  63.969  32.178  1.00  0.00           H  
ATOM    460  HZ  PHE A  29     120.345  66.063  33.521  1.00  0.00           H  
ATOM    461  N   ILE A  30     122.477  64.523  27.383  1.00  0.00           N  
ATOM    462  CA  ILE A  30     121.280  63.845  26.890  1.00  0.00           C  
ATOM    463  C   ILE A  30     121.211  62.431  27.485  1.00  0.00           C  
ATOM    464  O   ILE A  30     122.240  61.852  27.839  1.00  0.00           O  
ATOM    465  CB  ILE A  30     121.195  63.886  25.337  1.00  0.00           C  
ATOM    466  CG1 ILE A  30     122.372  63.149  24.650  1.00  0.00           C  
ATOM    467  CG2 ILE A  30     121.025  65.323  24.808  1.00  0.00           C  
ATOM    468  CD1 ILE A  30     122.289  63.106  23.118  1.00  0.00           C  
ATOM    469  H   ILE A  30     123.303  63.947  27.469  1.00  0.00           H  
ATOM    470  HA  ILE A  30     120.413  64.371  27.292  1.00  0.00           H  
ATOM    471  HB  ILE A  30     120.285  63.354  25.060  1.00  0.00           H  
ATOM    472 HG13 ILE A  30     122.415  62.119  25.005  1.00  0.00           H  
ATOM    473 HG12 ILE A  30     123.316  63.606  24.941  1.00  0.00           H  
ATOM    474 HG21 ILE A  30     120.722  65.333  23.761  1.00  0.00           H  
ATOM    475 HG22 ILE A  30     120.259  65.859  25.365  1.00  0.00           H  
ATOM    476 HG23 ILE A  30     121.951  65.891  24.890  1.00  0.00           H  
ATOM    477 HD11 ILE A  30     123.075  62.473  22.706  1.00  0.00           H  
ATOM    478 HD12 ILE A  30     121.333  62.706  22.785  1.00  0.00           H  
ATOM    479 HD13 ILE A  30     122.411  64.097  22.681  1.00  0.00           H  
ATOM    480  N   ILE A  31     119.991  61.877  27.564  1.00  0.00           N  
ATOM    481  CA  ILE A  31     119.705  60.501  27.976  1.00  0.00           C  
ATOM    482  C   ILE A  31     119.027  59.804  26.786  1.00  0.00           C  
ATOM    483  O   ILE A  31     118.214  60.420  26.099  1.00  0.00           O  
ATOM    484  CB  ILE A  31     118.828  60.471  29.266  1.00  0.00           C  
ATOM    485  CG1 ILE A  31     119.468  61.286  30.421  1.00  0.00           C  
ATOM    486  CG2 ILE A  31     118.540  59.024  29.732  1.00  0.00           C  
ATOM    487  CD1 ILE A  31     118.575  61.440  31.660  1.00  0.00           C  
ATOM    488  H   ILE A  31     119.205  62.420  27.233  1.00  0.00           H  
ATOM    489  HA  ILE A  31     120.634  59.978  28.195  1.00  0.00           H  
ATOM    490  HB  ILE A  31     117.868  60.929  29.026  1.00  0.00           H  
ATOM    491 HG13 ILE A  31     119.705  62.294  30.082  1.00  0.00           H  
ATOM    492 HG12 ILE A  31     120.419  60.836  30.708  1.00  0.00           H  
ATOM    493 HG21 ILE A  31     117.869  58.999  30.589  1.00  0.00           H  
ATOM    494 HG22 ILE A  31     118.057  58.424  28.963  1.00  0.00           H  
ATOM    495 HG23 ILE A  31     119.461  58.513  30.015  1.00  0.00           H  
ATOM    496 HD11 ILE A  31     119.039  62.103  32.387  1.00  0.00           H  
ATOM    497 HD12 ILE A  31     117.608  61.865  31.393  1.00  0.00           H  
ATOM    498 HD13 ILE A  31     118.401  60.490  32.165  1.00  0.00           H  
ATOM    499  N   ALA A  32     119.339  58.517  26.572  1.00  0.00           N  
ATOM    500  CA  ALA A  32     118.730  57.646  25.569  1.00  0.00           C  
ATOM    501  C   ALA A  32     118.548  56.234  26.132  1.00  0.00           C  
ATOM    502  O   ALA A  32     119.416  55.743  26.853  1.00  0.00           O  
ATOM    503  CB  ALA A  32     119.541  57.681  24.267  1.00  0.00           C  
ATOM    504  H   ALA A  32     120.028  58.091  27.176  1.00  0.00           H  
ATOM    505  HA  ALA A  32     117.730  58.025  25.348  1.00  0.00           H  
ATOM    506  HB1 ALA A  32     119.083  57.053  23.502  1.00  0.00           H  
ATOM    507  HB2 ALA A  32     119.598  58.694  23.869  1.00  0.00           H  
ATOM    508  HB3 ALA A  32     120.560  57.326  24.424  1.00  0.00           H  
ATOM    509  N   ASN A  33     117.419  55.588  25.799  1.00  0.00           N  
ATOM    510  CA  ASN A  33     117.032  54.260  26.283  1.00  0.00           C  
ATOM    511  C   ASN A  33     117.679  53.157  25.420  1.00  0.00           C  
ATOM    512  O   ASN A  33     117.928  53.353  24.232  1.00  0.00           O  
ATOM    513  CB  ASN A  33     115.488  54.178  26.199  1.00  0.00           C  
ATOM    514  CG  ASN A  33     114.887  52.931  26.855  1.00  0.00           C  
ATOM    515  OD1 ASN A  33     114.211  52.148  26.193  1.00  0.00           O  
ATOM    516  ND2 ASN A  33     115.117  52.745  28.155  1.00  0.00           N  
ATOM    517  H   ASN A  33     116.775  56.052  25.175  1.00  0.00           H  
ATOM    518  HA  ASN A  33     117.362  54.145  27.316  1.00  0.00           H  
ATOM    519  HB3 ASN A  33     115.153  54.239  25.163  1.00  0.00           H  
ATOM    520  HB2 ASN A  33     115.051  55.044  26.699  1.00  0.00           H  
ATOM    521 HD22 ASN A  33     114.727  51.940  28.622  1.00  0.00           H  
ATOM    522 HD21 ASN A  33     115.686  53.405  28.669  1.00  0.00           H  
ATOM    523  N   ALA A  34     117.955  52.000  26.044  1.00  0.00           N  
ATOM    524  CA  ALA A  34     118.611  50.845  25.433  1.00  0.00           C  
ATOM    525  C   ALA A  34     117.622  49.784  24.912  1.00  0.00           C  
ATOM    526  O   ALA A  34     117.956  49.090  23.953  1.00  0.00           O  
ATOM    527  CB  ALA A  34     119.465  50.175  26.521  1.00  0.00           C  
ATOM    528  H   ALA A  34     117.751  51.936  27.033  1.00  0.00           H  
ATOM    529  HA  ALA A  34     119.256  51.161  24.612  1.00  0.00           H  
ATOM    530  HB1 ALA A  34     120.022  49.324  26.127  1.00  0.00           H  
ATOM    531  HB2 ALA A  34     120.195  50.873  26.932  1.00  0.00           H  
ATOM    532  HB3 ALA A  34     118.854  49.818  27.351  1.00  0.00           H  
ATOM    533  N   ARG A  35     116.430  49.641  25.526  1.00  0.00           N  
ATOM    534  CA  ARG A  35     115.429  48.622  25.176  1.00  0.00           C  
ATOM    535  C   ARG A  35     114.701  48.941  23.854  1.00  0.00           C  
ATOM    536  O   ARG A  35     114.291  48.014  23.155  1.00  0.00           O  
ATOM    537  CB  ARG A  35     114.415  48.500  26.342  1.00  0.00           C  
ATOM    538  CG  ARG A  35     113.252  47.495  26.162  1.00  0.00           C  
ATOM    539  CD  ARG A  35     113.689  46.027  26.009  1.00  0.00           C  
ATOM    540  NE  ARG A  35     112.522  45.134  25.917  1.00  0.00           N  
ATOM    541  CZ  ARG A  35     112.555  43.803  25.724  1.00  0.00           C  
ATOM    542  NH1 ARG A  35     113.716  43.145  25.595  1.00  0.00           N1+
ATOM    543  NH2 ARG A  35     111.404  43.121  25.660  1.00  0.00           N  
ATOM    544  H   ARG A  35     116.212  50.260  26.293  1.00  0.00           H  
ATOM    545  HA  ARG A  35     115.943  47.666  25.055  1.00  0.00           H  
ATOM    546  HB2 ARG A  35     114.958  48.239  27.252  1.00  0.00           H  
ATOM    547  HB3 ARG A  35     113.979  49.481  26.537  1.00  0.00           H  
ATOM    548  HG2 ARG A  35     112.603  47.574  27.035  1.00  0.00           H  
ATOM    549  HG3 ARG A  35     112.627  47.785  25.317  1.00  0.00           H  
ATOM    550  HD2 ARG A  35     114.293  45.902  25.111  1.00  0.00           H  
ATOM    551  HD3 ARG A  35     114.301  45.723  26.859  1.00  0.00           H  
ATOM    552  HE  ARG A  35     111.622  45.582  26.011  1.00  0.00           H  
ATOM    553 HH12 ARG A  35     113.730  42.146  25.450  1.00  0.00           H  
ATOM    554 HH11 ARG A  35     114.588  43.652  25.638  1.00  0.00           H  
ATOM    555 HH22 ARG A  35     111.407  42.122  25.515  1.00  0.00           H  
ATOM    556 HH21 ARG A  35     110.520  43.600  25.755  1.00  0.00           H  
ATOM    557  N   VAL A  36     114.578  50.232  23.495  1.00  0.00           N  
ATOM    558  CA  VAL A  36     114.066  50.705  22.206  1.00  0.00           C  
ATOM    559  C   VAL A  36     115.111  50.449  21.096  1.00  0.00           C  
ATOM    560  O   VAL A  36     116.314  50.450  21.360  1.00  0.00           O  
ATOM    561  CB  VAL A  36     113.704  52.212  22.336  1.00  0.00           C  
ATOM    562  CG1 VAL A  36     114.916  53.145  22.502  1.00  0.00           C  
ATOM    563  CG2 VAL A  36     112.811  52.704  21.184  1.00  0.00           C  
ATOM    564  H   VAL A  36     114.940  50.932  24.127  1.00  0.00           H  
ATOM    565  HA  VAL A  36     113.158  50.141  21.978  1.00  0.00           H  
ATOM    566  HB  VAL A  36     113.107  52.313  23.243  1.00  0.00           H  
ATOM    567 HG11 VAL A  36     114.601  54.158  22.756  1.00  0.00           H  
ATOM    568 HG12 VAL A  36     115.573  52.794  23.294  1.00  0.00           H  
ATOM    569 HG13 VAL A  36     115.497  53.207  21.584  1.00  0.00           H  
ATOM    570 HG21 VAL A  36     112.468  53.723  21.365  1.00  0.00           H  
ATOM    571 HG22 VAL A  36     113.341  52.703  20.232  1.00  0.00           H  
ATOM    572 HG23 VAL A  36     111.926  52.077  21.075  1.00  0.00           H  
ATOM    573  N   GLU A  37     114.623  50.216  19.865  1.00  0.00           N  
ATOM    574  CA  GLU A  37     115.355  49.800  18.663  1.00  0.00           C  
ATOM    575  C   GLU A  37     116.649  50.579  18.365  1.00  0.00           C  
ATOM    576  O   GLU A  37     117.738  50.016  18.461  1.00  0.00           O  
ATOM    577  CB  GLU A  37     114.408  49.796  17.444  1.00  0.00           C  
ATOM    578  CG  GLU A  37     113.217  48.822  17.573  1.00  0.00           C  
ATOM    579  CD  GLU A  37     112.238  48.885  16.395  1.00  0.00           C  
ATOM    580  OE1 GLU A  37     112.600  49.473  15.352  1.00  0.00           O1-
ATOM    581  OE2 GLU A  37     111.129  48.336  16.566  1.00  0.00           O  
ATOM    582  H   GLU A  37     113.619  50.253  19.765  1.00  0.00           H  
ATOM    583  HA  GLU A  37     115.657  48.766  18.841  1.00  0.00           H  
ATOM    584  HB3 GLU A  37     114.978  49.536  16.550  1.00  0.00           H  
ATOM    585  HB2 GLU A  37     114.027  50.805  17.276  1.00  0.00           H  
ATOM    586  HG3 GLU A  37     112.653  49.030  18.482  1.00  0.00           H  
ATOM    587  HG2 GLU A  37     113.582  47.798  17.660  1.00  0.00           H  
ATOM    588  N   ASN A  38     116.520  51.858  17.974  1.00  0.00           N  
ATOM    589  CA  ASN A  38     117.615  52.685  17.446  1.00  0.00           C  
ATOM    590  C   ASN A  38     118.194  53.654  18.496  1.00  0.00           C  
ATOM    591  O   ASN A  38     119.010  54.506  18.143  1.00  0.00           O  
ATOM    592  CB  ASN A  38     117.090  53.506  16.237  1.00  0.00           C  
ATOM    593  CG  ASN A  38     116.537  52.672  15.071  1.00  0.00           C  
ATOM    594  OD1 ASN A  38     115.610  53.108  14.394  1.00  0.00           O  
ATOM    595  ND2 ASN A  38     117.107  51.495  14.802  1.00  0.00           N  
ATOM    596  H   ASN A  38     115.589  52.246  17.932  1.00  0.00           H  
ATOM    597  HA  ASN A  38     118.444  52.057  17.114  1.00  0.00           H  
ATOM    598  HB3 ASN A  38     117.886  54.128  15.827  1.00  0.00           H  
ATOM    599  HB2 ASN A  38     116.308  54.192  16.568  1.00  0.00           H  
ATOM    600 HD22 ASN A  38     116.755  50.939  14.036  1.00  0.00           H  
ATOM    601 HD21 ASN A  38     117.874  51.157  15.366  1.00  0.00           H  
ATOM    602  N   CYS A  39     117.781  53.532  19.770  1.00  0.00           N  
ATOM    603  CA  CYS A  39     118.240  54.308  20.927  1.00  0.00           C  
ATOM    604  C   CYS A  39     117.819  55.782  20.818  1.00  0.00           C  
ATOM    605  O   CYS A  39     118.661  56.665  20.653  1.00  0.00           O  
ATOM    606  CB  CYS A  39     119.748  54.117  21.219  1.00  0.00           C  
ATOM    607  SG  CYS A  39     120.068  52.441  21.831  1.00  0.00           S  
ATOM    608  H   CYS A  39     117.124  52.790  19.965  1.00  0.00           H  
ATOM    609  HA  CYS A  39     117.695  53.919  21.783  1.00  0.00           H  
ATOM    610  HB3 CYS A  39     120.067  54.804  22.003  1.00  0.00           H  
ATOM    611  HB2 CYS A  39     120.371  54.315  20.348  1.00  0.00           H  
ATOM    612  HG  CYS A  39     119.225  52.515  22.867  1.00  0.00           H  
ATOM    613  N   ALA A  40     116.501  56.028  20.881  1.00  0.00           N  
ATOM    614  CA  ALA A  40     115.888  57.351  20.810  1.00  0.00           C  
ATOM    615  C   ALA A  40     116.228  58.180  22.058  1.00  0.00           C  
ATOM    616  O   ALA A  40     116.189  57.654  23.170  1.00  0.00           O  
ATOM    617  CB  ALA A  40     114.364  57.174  20.720  1.00  0.00           C  
ATOM    618  H   ALA A  40     115.879  55.243  21.009  1.00  0.00           H  
ATOM    619  HA  ALA A  40     116.242  57.854  19.911  1.00  0.00           H  
ATOM    620  HB1 ALA A  40     113.856  58.138  20.678  1.00  0.00           H  
ATOM    621  HB2 ALA A  40     114.086  56.621  19.822  1.00  0.00           H  
ATOM    622  HB3 ALA A  40     113.968  56.631  21.580  1.00  0.00           H  
ATOM    623  N   VAL A  41     116.556  59.469  21.864  1.00  0.00           N  
ATOM    624  CA  VAL A  41     116.845  60.434  22.928  1.00  0.00           C  
ATOM    625  C   VAL A  41     115.540  60.794  23.661  1.00  0.00           C  
ATOM    626  O   VAL A  41     114.518  61.074  23.030  1.00  0.00           O  
ATOM    627  CB  VAL A  41     117.540  61.688  22.325  1.00  0.00           C  
ATOM    628  CG1 VAL A  41     117.686  62.858  23.323  1.00  0.00           C  
ATOM    629  CG2 VAL A  41     118.935  61.329  21.779  1.00  0.00           C  
ATOM    630  H   VAL A  41     116.611  59.806  20.912  1.00  0.00           H  
ATOM    631  HA  VAL A  41     117.530  59.964  23.634  1.00  0.00           H  
ATOM    632  HB  VAL A  41     116.937  62.048  21.488  1.00  0.00           H  
ATOM    633 HG11 VAL A  41     118.279  63.667  22.897  1.00  0.00           H  
ATOM    634 HG12 VAL A  41     116.722  63.288  23.598  1.00  0.00           H  
ATOM    635 HG13 VAL A  41     118.182  62.534  24.237  1.00  0.00           H  
ATOM    636 HG21 VAL A  41     119.392  62.181  21.274  1.00  0.00           H  
ATOM    637 HG22 VAL A  41     119.602  61.022  22.585  1.00  0.00           H  
ATOM    638 HG23 VAL A  41     118.902  60.512  21.062  1.00  0.00           H  
ATOM    639  N   ILE A  42     115.613  60.767  25.000  1.00  0.00           N  
ATOM    640  CA  ILE A  42     114.499  60.882  25.940  1.00  0.00           C  
ATOM    641  C   ILE A  42     114.646  62.090  26.883  1.00  0.00           C  
ATOM    642  O   ILE A  42     113.709  62.385  27.618  1.00  0.00           O  
ATOM    643  CB  ILE A  42     114.281  59.531  26.691  1.00  0.00           C  
ATOM    644  CG1 ILE A  42     115.304  59.242  27.817  1.00  0.00           C  
ATOM    645  CG2 ILE A  42     114.214  58.334  25.720  1.00  0.00           C  
ATOM    646  CD1 ILE A  42     114.951  58.022  28.680  1.00  0.00           C  
ATOM    647  H   ILE A  42     116.514  60.547  25.407  1.00  0.00           H  
ATOM    648  HA  ILE A  42     113.589  61.082  25.372  1.00  0.00           H  
ATOM    649  HB  ILE A  42     113.305  59.609  27.170  1.00  0.00           H  
ATOM    650 HG13 ILE A  42     115.391  60.095  28.489  1.00  0.00           H  
ATOM    651 HG12 ILE A  42     116.292  59.095  27.385  1.00  0.00           H  
ATOM    652 HG21 ILE A  42     113.697  57.489  26.167  1.00  0.00           H  
ATOM    653 HG22 ILE A  42     113.697  58.577  24.793  1.00  0.00           H  
ATOM    654 HG23 ILE A  42     115.213  57.993  25.459  1.00  0.00           H  
ATOM    655 HD11 ILE A  42     115.669  57.905  29.492  1.00  0.00           H  
ATOM    656 HD12 ILE A  42     113.968  58.135  29.130  1.00  0.00           H  
ATOM    657 HD13 ILE A  42     114.959  57.097  28.105  1.00  0.00           H  
ATOM    658  N   TYR A  43     115.785  62.804  26.860  1.00  0.00           N  
ATOM    659  CA  TYR A  43     116.019  64.027  27.627  1.00  0.00           C  
ATOM    660  C   TYR A  43     117.043  64.920  26.924  1.00  0.00           C  
ATOM    661  O   TYR A  43     117.993  64.424  26.318  1.00  0.00           O  
ATOM    662  CB  TYR A  43     116.403  63.712  29.089  1.00  0.00           C  
ATOM    663  CG  TYR A  43     116.504  64.933  29.991  1.00  0.00           C  
ATOM    664  CD1 TYR A  43     115.337  65.628  30.363  1.00  0.00           C  
ATOM    665  CD2 TYR A  43     117.760  65.403  30.428  1.00  0.00           C  
ATOM    666  CE1 TYR A  43     115.414  66.792  31.150  1.00  0.00           C  
ATOM    667  CE2 TYR A  43     117.840  66.564  31.221  1.00  0.00           C  
ATOM    668  CZ  TYR A  43     116.669  67.265  31.575  1.00  0.00           C  
ATOM    669  OH  TYR A  43     116.747  68.400  32.327  1.00  0.00           O  
ATOM    670  H   TYR A  43     116.515  62.520  26.222  1.00  0.00           H  
ATOM    671  HA  TYR A  43     115.079  64.584  27.637  1.00  0.00           H  
ATOM    672  HB3 TYR A  43     117.353  63.178  29.110  1.00  0.00           H  
ATOM    673  HB2 TYR A  43     115.672  63.037  29.529  1.00  0.00           H  
ATOM    674  HD1 TYR A  43     114.382  65.272  30.025  1.00  0.00           H  
ATOM    675  HD2 TYR A  43     118.665  64.884  30.149  1.00  0.00           H  
ATOM    676  HE1 TYR A  43     114.512  67.319  31.420  1.00  0.00           H  
ATOM    677  HE2 TYR A  43     118.805  66.915  31.550  1.00  0.00           H  
ATOM    678  HH  TYR A  43     117.625  68.601  32.612  1.00  0.00           H  
ATOM    679  N   CYS A  44     116.860  66.239  27.063  1.00  0.00           N  
ATOM    680  CA  CYS A  44     117.779  67.286  26.637  1.00  0.00           C  
ATOM    681  C   CYS A  44     117.543  68.535  27.495  1.00  0.00           C  
ATOM    682  O   CYS A  44     116.470  69.137  27.428  1.00  0.00           O  
ATOM    683  CB  CYS A  44     117.715  67.515  25.107  1.00  0.00           C  
ATOM    684  SG  CYS A  44     116.018  67.757  24.498  1.00  0.00           S  
ATOM    685  H   CYS A  44     116.044  66.548  27.573  1.00  0.00           H  
ATOM    686  HA  CYS A  44     118.791  66.945  26.865  1.00  0.00           H  
ATOM    687  HB3 CYS A  44     118.138  66.661  24.580  1.00  0.00           H  
ATOM    688  HB2 CYS A  44     118.315  68.382  24.830  1.00  0.00           H  
ATOM    689  HG  CYS A  44     115.741  68.792  25.296  1.00  0.00           H  
ATOM    690  N   ASN A  45     118.544  68.917  28.307  1.00  0.00           N  
ATOM    691  CA  ASN A  45     118.504  70.101  29.170  1.00  0.00           C  
ATOM    692  C   ASN A  45     118.791  71.385  28.366  1.00  0.00           C  
ATOM    693  O   ASN A  45     119.220  71.327  27.212  1.00  0.00           O  
ATOM    694  CB  ASN A  45     119.519  69.948  30.336  1.00  0.00           C  
ATOM    695  CG  ASN A  45     121.012  69.957  29.974  1.00  0.00           C  
ATOM    696  OD1 ASN A  45     121.453  69.282  29.048  1.00  0.00           O  
ATOM    697  ND2 ASN A  45     121.788  70.761  30.699  1.00  0.00           N  
ATOM    698  H   ASN A  45     119.403  68.385  28.298  1.00  0.00           H  
ATOM    699  HA  ASN A  45     117.504  70.184  29.601  1.00  0.00           H  
ATOM    700  HB3 ASN A  45     119.321  69.018  30.866  1.00  0.00           H  
ATOM    701  HB2 ASN A  45     119.330  70.735  31.069  1.00  0.00           H  
ATOM    702 HD22 ASN A  45     122.786  70.786  30.538  1.00  0.00           H  
ATOM    703 HD21 ASN A  45     121.393  71.298  31.457  1.00  0.00           H  
ATOM    704  N   ASP A  46     118.568  72.549  28.997  1.00  0.00           N  
ATOM    705  CA  ASP A  46     118.769  73.881  28.412  1.00  0.00           C  
ATOM    706  C   ASP A  46     120.232  74.174  28.024  1.00  0.00           C  
ATOM    707  O   ASP A  46     120.460  74.887  27.049  1.00  0.00           O  
ATOM    708  CB  ASP A  46     118.251  74.974  29.376  1.00  0.00           C  
ATOM    709  CG  ASP A  46     116.790  74.782  29.804  1.00  0.00           C  
ATOM    710  OD1 ASP A  46     115.956  74.521  28.908  1.00  0.00           O1-
ATOM    711  OD2 ASP A  46     116.534  74.880  31.023  1.00  0.00           O  
ATOM    712  H   ASP A  46     118.205  72.521  29.939  1.00  0.00           H  
ATOM    713  HA  ASP A  46     118.180  73.923  27.493  1.00  0.00           H  
ATOM    714  HB3 ASP A  46     118.336  75.957  28.910  1.00  0.00           H  
ATOM    715  HB2 ASP A  46     118.874  75.006  30.271  1.00  0.00           H  
ATOM    716  N   GLY A  47     121.211  73.581  28.730  1.00  0.00           N  
ATOM    717  CA  GLY A  47     122.640  73.716  28.447  1.00  0.00           C  
ATOM    718  C   GLY A  47     123.101  72.993  27.172  1.00  0.00           C  
ATOM    719  O   GLY A  47     124.071  73.429  26.552  1.00  0.00           O  
ATOM    720  H   GLY A  47     120.946  72.996  29.509  1.00  0.00           H  
ATOM    721  HA3 GLY A  47     123.198  73.313  29.291  1.00  0.00           H  
ATOM    722  HA2 GLY A  47     122.898  74.774  28.378  1.00  0.00           H  
ATOM    723  N   PHE A  48     122.397  71.924  26.756  1.00  0.00           N  
ATOM    724  CA  PHE A  48     122.646  71.213  25.500  1.00  0.00           C  
ATOM    725  C   PHE A  48     122.040  71.979  24.308  1.00  0.00           C  
ATOM    726  O   PHE A  48     122.656  72.019  23.243  1.00  0.00           O  
ATOM    727  CB  PHE A  48     122.013  69.804  25.573  1.00  0.00           C  
ATOM    728  CG  PHE A  48     122.264  68.950  24.340  1.00  0.00           C  
ATOM    729  CD1 PHE A  48     123.536  68.379  24.127  1.00  0.00           C  
ATOM    730  CD2 PHE A  48     121.247  68.770  23.377  1.00  0.00           C  
ATOM    731  CE1 PHE A  48     123.793  67.644  22.953  1.00  0.00           C  
ATOM    732  CE2 PHE A  48     121.506  68.034  22.205  1.00  0.00           C  
ATOM    733  CZ  PHE A  48     122.778  67.470  21.994  1.00  0.00           C  
ATOM    734  H   PHE A  48     121.603  71.627  27.306  1.00  0.00           H  
ATOM    735  HA  PHE A  48     123.722  71.112  25.347  1.00  0.00           H  
ATOM    736  HB3 PHE A  48     120.939  69.872  25.749  1.00  0.00           H  
ATOM    737  HB2 PHE A  48     122.418  69.269  26.434  1.00  0.00           H  
ATOM    738  HD1 PHE A  48     124.323  68.518  24.855  1.00  0.00           H  
ATOM    739  HD2 PHE A  48     120.273  69.214  23.523  1.00  0.00           H  
ATOM    740  HE1 PHE A  48     124.771  67.221  22.782  1.00  0.00           H  
ATOM    741  HE2 PHE A  48     120.733  67.909  21.462  1.00  0.00           H  
ATOM    742  HZ  PHE A  48     122.975  66.907  21.094  1.00  0.00           H  
ATOM    743  N   CYS A  49     120.867  72.610  24.491  1.00  0.00           N  
ATOM    744  CA  CYS A  49     120.172  73.402  23.471  1.00  0.00           C  
ATOM    745  C   CYS A  49     120.895  74.724  23.152  1.00  0.00           C  
ATOM    746  O   CYS A  49     120.780  75.217  22.032  1.00  0.00           O  
ATOM    747  CB  CYS A  49     118.742  73.712  23.960  1.00  0.00           C  
ATOM    748  SG  CYS A  49     117.715  72.215  23.884  1.00  0.00           S  
ATOM    749  H   CYS A  49     120.418  72.532  25.394  1.00  0.00           H  
ATOM    750  HA  CYS A  49     120.121  72.824  22.546  1.00  0.00           H  
ATOM    751  HB3 CYS A  49     118.268  74.462  23.325  1.00  0.00           H  
ATOM    752  HB2 CYS A  49     118.743  74.104  24.977  1.00  0.00           H  
ATOM    753  HG  CYS A  49     117.852  72.029  22.566  1.00  0.00           H  
ATOM    754  N   GLU A  50     121.676  75.263  24.106  1.00  0.00           N  
ATOM    755  CA  GLU A  50     122.534  76.438  23.934  1.00  0.00           C  
ATOM    756  C   GLU A  50     123.834  76.081  23.187  1.00  0.00           C  
ATOM    757  O   GLU A  50     124.382  76.943  22.499  1.00  0.00           O  
ATOM    758  CB  GLU A  50     122.929  76.963  25.330  1.00  0.00           C  
ATOM    759  CG  GLU A  50     121.805  77.755  26.024  1.00  0.00           C  
ATOM    760  CD  GLU A  50     122.101  78.040  27.499  1.00  0.00           C  
ATOM    761  OE1 GLU A  50     123.290  78.255  27.824  1.00  0.00           O1-
ATOM    762  OE2 GLU A  50     121.125  78.048  28.281  1.00  0.00           O  
ATOM    763  H   GLU A  50     121.692  74.817  25.012  1.00  0.00           H  
ATOM    764  HA  GLU A  50     122.009  77.215  23.376  1.00  0.00           H  
ATOM    765  HB3 GLU A  50     123.796  77.622  25.250  1.00  0.00           H  
ATOM    766  HB2 GLU A  50     123.247  76.130  25.961  1.00  0.00           H  
ATOM    767  HG3 GLU A  50     120.862  77.212  25.957  1.00  0.00           H  
ATOM    768  HG2 GLU A  50     121.647  78.704  25.511  1.00  0.00           H  
ATOM    769  N   LEU A  51     124.321  74.831  23.306  1.00  0.00           N  
ATOM    770  CA  LEU A  51     125.543  74.354  22.660  1.00  0.00           C  
ATOM    771  C   LEU A  51     125.313  74.117  21.159  1.00  0.00           C  
ATOM    772  O   LEU A  51     126.056  74.672  20.354  1.00  0.00           O  
ATOM    773  CB  LEU A  51     126.016  73.049  23.350  1.00  0.00           C  
ATOM    774  CG  LEU A  51     127.323  72.423  22.798  1.00  0.00           C  
ATOM    775  CD1 LEU A  51     128.526  73.373  22.925  1.00  0.00           C  
ATOM    776  CD2 LEU A  51     127.616  71.079  23.482  1.00  0.00           C  
ATOM    777  H   LEU A  51     123.815  74.176  23.886  1.00  0.00           H  
ATOM    778  HA  LEU A  51     126.312  75.119  22.783  1.00  0.00           H  
ATOM    779  HB3 LEU A  51     125.226  72.301  23.291  1.00  0.00           H  
ATOM    780  HB2 LEU A  51     126.146  73.245  24.415  1.00  0.00           H  
ATOM    781  HG  LEU A  51     127.188  72.201  21.739  1.00  0.00           H  
ATOM    782 HD11 LEU A  51     129.454  72.879  22.637  1.00  0.00           H  
ATOM    783 HD12 LEU A  51     128.416  74.245  22.281  1.00  0.00           H  
ATOM    784 HD13 LEU A  51     128.645  73.725  23.949  1.00  0.00           H  
ATOM    785 HD21 LEU A  51     128.504  70.605  23.063  1.00  0.00           H  
ATOM    786 HD22 LEU A  51     127.784  71.201  24.550  1.00  0.00           H  
ATOM    787 HD23 LEU A  51     126.786  70.383  23.356  1.00  0.00           H  
ATOM    788  N   CYS A  52     124.305  73.308  20.786  1.00  0.00           N  
ATOM    789  CA  CYS A  52     124.041  72.915  19.397  1.00  0.00           C  
ATOM    790  C   CYS A  52     123.107  73.894  18.653  1.00  0.00           C  
ATOM    791  O   CYS A  52     123.199  74.000  17.430  1.00  0.00           O  
ATOM    792  CB  CYS A  52     123.436  71.489  19.384  1.00  0.00           C  
ATOM    793  SG  CYS A  52     121.817  71.339  20.206  1.00  0.00           S  
ATOM    794  H   CYS A  52     123.728  72.899  21.508  1.00  0.00           H  
ATOM    795  HA  CYS A  52     124.984  72.874  18.849  1.00  0.00           H  
ATOM    796  HB3 CYS A  52     124.124  70.793  19.865  1.00  0.00           H  
ATOM    797  HB2 CYS A  52     123.333  71.143  18.355  1.00  0.00           H  
ATOM    798  HG  CYS A  52     122.243  71.631  21.441  1.00  0.00           H  
ATOM    799  N   GLY A  53     122.226  74.610  19.372  1.00  0.00           N  
ATOM    800  CA  GLY A  53     121.253  75.559  18.830  1.00  0.00           C  
ATOM    801  C   GLY A  53     119.878  74.961  18.482  1.00  0.00           C  
ATOM    802  O   GLY A  53     118.952  75.725  18.210  1.00  0.00           O  
ATOM    803  H   GLY A  53     122.218  74.483  20.375  1.00  0.00           H  
ATOM    804  HA3 GLY A  53     121.655  76.051  17.943  1.00  0.00           H  
ATOM    805  HA2 GLY A  53     121.106  76.346  19.570  1.00  0.00           H  
ATOM    806  N   TYR A  54     119.727  73.625  18.491  1.00  0.00           N  
ATOM    807  CA  TYR A  54     118.473  72.917  18.211  1.00  0.00           C  
ATOM    808  C   TYR A  54     117.609  72.837  19.478  1.00  0.00           C  
ATOM    809  O   TYR A  54     118.127  72.666  20.583  1.00  0.00           O  
ATOM    810  CB  TYR A  54     118.785  71.481  17.734  1.00  0.00           C  
ATOM    811  CG  TYR A  54     119.431  71.396  16.359  1.00  0.00           C  
ATOM    812  CD1 TYR A  54     118.630  71.276  15.205  1.00  0.00           C  
ATOM    813  CD2 TYR A  54     120.834  71.435  16.226  1.00  0.00           C  
ATOM    814  CE1 TYR A  54     119.222  71.214  13.930  1.00  0.00           C  
ATOM    815  CE2 TYR A  54     121.431  71.360  14.951  1.00  0.00           C  
ATOM    816  CZ  TYR A  54     120.624  71.255  13.801  1.00  0.00           C  
ATOM    817  OH  TYR A  54     121.196  71.191  12.565  1.00  0.00           O  
ATOM    818  H   TYR A  54     120.525  73.060  18.745  1.00  0.00           H  
ATOM    819  HA  TYR A  54     117.901  73.432  17.442  1.00  0.00           H  
ATOM    820  HB3 TYR A  54     117.858  70.908  17.685  1.00  0.00           H  
ATOM    821  HB2 TYR A  54     119.414  70.962  18.457  1.00  0.00           H  
ATOM    822  HD1 TYR A  54     117.556  71.233  15.294  1.00  0.00           H  
ATOM    823  HD2 TYR A  54     121.457  71.528  17.101  1.00  0.00           H  
ATOM    824  HE1 TYR A  54     118.598  71.130  13.051  1.00  0.00           H  
ATOM    825  HE2 TYR A  54     122.507  71.395  14.862  1.00  0.00           H  
ATOM    826  HH  TYR A  54     122.141  71.179  12.590  1.00  0.00           H  
ATOM    827  N   SER A  55     116.284  72.955  19.296  1.00  0.00           N  
ATOM    828  CA  SER A  55     115.267  72.882  20.348  1.00  0.00           C  
ATOM    829  C   SER A  55     114.951  71.419  20.719  1.00  0.00           C  
ATOM    830  O   SER A  55     115.424  70.487  20.066  1.00  0.00           O  
ATOM    831  CB  SER A  55     113.996  73.598  19.831  1.00  0.00           C  
ATOM    832  OG  SER A  55     113.302  72.883  18.825  1.00  0.00           O  
ATOM    833  H   SER A  55     115.939  73.044  18.349  1.00  0.00           H  
ATOM    834  HA  SER A  55     115.635  73.401  21.235  1.00  0.00           H  
ATOM    835  HB3 SER A  55     114.245  74.588  19.446  1.00  0.00           H  
ATOM    836  HB2 SER A  55     113.303  73.761  20.657  1.00  0.00           H  
ATOM    837  HG  SER A  55     112.545  73.399  18.576  1.00  0.00           H  
ATOM    838  N   ARG A  56     114.137  71.222  21.772  1.00  0.00           N  
ATOM    839  CA  ARG A  56     113.734  69.902  22.265  1.00  0.00           C  
ATOM    840  C   ARG A  56     112.918  69.097  21.241  1.00  0.00           C  
ATOM    841  O   ARG A  56     113.121  67.893  21.135  1.00  0.00           O  
ATOM    842  CB  ARG A  56     112.913  70.023  23.566  1.00  0.00           C  
ATOM    843  CG  ARG A  56     113.668  70.654  24.748  1.00  0.00           C  
ATOM    844  CD  ARG A  56     113.003  70.323  26.093  1.00  0.00           C  
ATOM    845  NE  ARG A  56     113.747  70.912  27.215  1.00  0.00           N  
ATOM    846  CZ  ARG A  56     113.793  70.445  28.475  1.00  0.00           C  
ATOM    847  NH1 ARG A  56     113.128  69.342  28.847  1.00  0.00           N1+
ATOM    848  NH2 ARG A  56     114.517  71.108  29.387  1.00  0.00           N  
ATOM    849  H   ARG A  56     113.783  72.028  22.266  1.00  0.00           H  
ATOM    850  HA  ARG A  56     114.644  69.338  22.473  1.00  0.00           H  
ATOM    851  HB3 ARG A  56     112.596  69.020  23.860  1.00  0.00           H  
ATOM    852  HB2 ARG A  56     111.995  70.583  23.385  1.00  0.00           H  
ATOM    853  HG3 ARG A  56     113.726  71.735  24.612  1.00  0.00           H  
ATOM    854  HG2 ARG A  56     114.697  70.300  24.764  1.00  0.00           H  
ATOM    855  HD3 ARG A  56     112.959  69.241  26.218  1.00  0.00           H  
ATOM    856  HD2 ARG A  56     111.977  70.691  26.114  1.00  0.00           H  
ATOM    857  HE  ARG A  56     114.225  71.779  27.017  1.00  0.00           H  
ATOM    858 HH12 ARG A  56     112.480  68.907  28.206  1.00  0.00           H  
ATOM    859 HH11 ARG A  56     113.174  69.013  29.799  1.00  0.00           H  
ATOM    860 HH22 ARG A  56     114.558  70.785  30.342  1.00  0.00           H  
ATOM    861 HH21 ARG A  56     114.993  71.966  29.137  1.00  0.00           H  
ATOM    862  N   ALA A  57     112.037  69.749  20.463  1.00  0.00           N  
ATOM    863  CA  ALA A  57     111.183  69.113  19.456  1.00  0.00           C  
ATOM    864  C   ALA A  57     111.971  68.463  18.300  1.00  0.00           C  
ATOM    865  O   ALA A  57     111.519  67.460  17.750  1.00  0.00           O  
ATOM    866  CB  ALA A  57     110.220  70.173  18.899  1.00  0.00           C  
ATOM    867  H   ALA A  57     111.948  70.749  20.577  1.00  0.00           H  
ATOM    868  HA  ALA A  57     110.598  68.334  19.949  1.00  0.00           H  
ATOM    869  HB1 ALA A  57     109.532  69.739  18.172  1.00  0.00           H  
ATOM    870  HB2 ALA A  57     109.617  70.610  19.695  1.00  0.00           H  
ATOM    871  HB3 ALA A  57     110.757  70.986  18.407  1.00  0.00           H  
ATOM    872  N   GLU A  58     113.152  69.011  17.962  1.00  0.00           N  
ATOM    873  CA  GLU A  58     114.033  68.530  16.897  1.00  0.00           C  
ATOM    874  C   GLU A  58     114.997  67.435  17.399  1.00  0.00           C  
ATOM    875  O   GLU A  58     115.318  66.527  16.632  1.00  0.00           O  
ATOM    876  CB  GLU A  58     114.882  69.723  16.399  1.00  0.00           C  
ATOM    877  CG  GLU A  58     114.045  70.838  15.735  1.00  0.00           C  
ATOM    878  CD  GLU A  58     114.902  72.018  15.271  1.00  0.00           C  
ATOM    879  OE1 GLU A  58     115.475  72.702  16.150  1.00  0.00           O1-
ATOM    880  OE2 GLU A  58     114.985  72.215  14.039  1.00  0.00           O  
ATOM    881  H   GLU A  58     113.454  69.831  18.469  1.00  0.00           H  
ATOM    882  HA  GLU A  58     113.443  68.131  16.069  1.00  0.00           H  
ATOM    883  HB3 GLU A  58     115.618  69.368  15.674  1.00  0.00           H  
ATOM    884  HB2 GLU A  58     115.456  70.142  17.228  1.00  0.00           H  
ATOM    885  HG3 GLU A  58     113.300  71.224  16.431  1.00  0.00           H  
ATOM    886  HG2 GLU A  58     113.494  70.433  14.885  1.00  0.00           H  
ATOM    887  N   VAL A  59     115.458  67.512  18.663  1.00  0.00           N  
ATOM    888  CA  VAL A  59     116.444  66.602  19.263  1.00  0.00           C  
ATOM    889  C   VAL A  59     115.783  65.315  19.803  1.00  0.00           C  
ATOM    890  O   VAL A  59     116.381  64.245  19.689  1.00  0.00           O  
ATOM    891  CB  VAL A  59     117.181  67.357  20.412  1.00  0.00           C  
ATOM    892  CG1 VAL A  59     118.058  66.464  21.318  1.00  0.00           C  
ATOM    893  CG2 VAL A  59     118.055  68.496  19.853  1.00  0.00           C  
ATOM    894  H   VAL A  59     115.149  68.290  19.229  1.00  0.00           H  
ATOM    895  HA  VAL A  59     117.177  66.310  18.508  1.00  0.00           H  
ATOM    896  HB  VAL A  59     116.425  67.812  21.055  1.00  0.00           H  
ATOM    897 HG11 VAL A  59     118.597  67.065  22.050  1.00  0.00           H  
ATOM    898 HG12 VAL A  59     117.464  65.752  21.891  1.00  0.00           H  
ATOM    899 HG13 VAL A  59     118.793  65.905  20.738  1.00  0.00           H  
ATOM    900 HG21 VAL A  59     118.481  69.098  20.657  1.00  0.00           H  
ATOM    901 HG22 VAL A  59     118.881  68.105  19.258  1.00  0.00           H  
ATOM    902 HG23 VAL A  59     117.486  69.168  19.215  1.00  0.00           H  
ATOM    903  N   MET A  60     114.572  65.403  20.381  1.00  0.00           N  
ATOM    904  CA  MET A  60     113.833  64.271  20.951  1.00  0.00           C  
ATOM    905  C   MET A  60     113.295  63.375  19.825  1.00  0.00           C  
ATOM    906  O   MET A  60     112.866  63.876  18.785  1.00  0.00           O  
ATOM    907  CB  MET A  60     112.639  64.789  21.784  1.00  0.00           C  
ATOM    908  CG  MET A  60     113.044  65.542  23.065  1.00  0.00           C  
ATOM    909  SD  MET A  60     113.569  64.539  24.478  1.00  0.00           S  
ATOM    910  CE  MET A  60     111.986  63.831  25.003  1.00  0.00           C  
ATOM    911  H   MET A  60     114.129  66.312  20.431  1.00  0.00           H  
ATOM    912  HA  MET A  60     114.500  63.690  21.593  1.00  0.00           H  
ATOM    913  HB3 MET A  60     111.977  63.966  22.056  1.00  0.00           H  
ATOM    914  HB2 MET A  60     112.034  65.451  21.161  1.00  0.00           H  
ATOM    915  HG3 MET A  60     112.215  66.169  23.394  1.00  0.00           H  
ATOM    916  HG2 MET A  60     113.866  66.224  22.854  1.00  0.00           H  
ATOM    917  HE1 MET A  60     111.993  63.658  26.078  1.00  0.00           H  
ATOM    918  HE2 MET A  60     111.154  64.496  24.773  1.00  0.00           H  
ATOM    919  HE3 MET A  60     111.833  62.874  24.507  1.00  0.00           H  
ATOM    920  N   GLN A  61     113.355  62.049  20.040  1.00  0.00           N  
ATOM    921  CA  GLN A  61     112.914  60.991  19.121  1.00  0.00           C  
ATOM    922  C   GLN A  61     113.899  60.752  17.957  1.00  0.00           C  
ATOM    923  O   GLN A  61     113.482  60.357  16.869  1.00  0.00           O  
ATOM    924  CB  GLN A  61     111.436  61.135  18.674  1.00  0.00           C  
ATOM    925  CG  GLN A  61     110.421  61.102  19.830  1.00  0.00           C  
ATOM    926  CD  GLN A  61     108.979  61.142  19.315  1.00  0.00           C  
ATOM    927  OE1 GLN A  61     108.636  61.961  18.466  1.00  0.00           O  
ATOM    928  NE2 GLN A  61     108.125  60.249  19.819  1.00  0.00           N  
ATOM    929  H   GLN A  61     113.725  61.743  20.930  1.00  0.00           H  
ATOM    930  HA  GLN A  61     112.969  60.076  19.711  1.00  0.00           H  
ATOM    931  HB3 GLN A  61     111.191  60.310  18.002  1.00  0.00           H  
ATOM    932  HB2 GLN A  61     111.301  62.037  18.077  1.00  0.00           H  
ATOM    933  HG3 GLN A  61     110.573  61.958  20.488  1.00  0.00           H  
ATOM    934  HG2 GLN A  61     110.574  60.209  20.437  1.00  0.00           H  
ATOM    935 HE22 GLN A  61     107.164  60.256  19.508  1.00  0.00           H  
ATOM    936 HE21 GLN A  61     108.433  59.594  20.521  1.00  0.00           H  
ATOM    937  N   ARG A  62     115.200  61.005  18.180  1.00  0.00           N  
ATOM    938  CA  ARG A  62     116.290  60.810  17.219  1.00  0.00           C  
ATOM    939  C   ARG A  62     117.353  59.864  17.807  1.00  0.00           C  
ATOM    940  O   ARG A  62     117.522  59.870  19.026  1.00  0.00           O  
ATOM    941  CB  ARG A  62     116.934  62.172  16.887  1.00  0.00           C  
ATOM    942  CG  ARG A  62     116.010  63.158  16.153  1.00  0.00           C  
ATOM    943  CD  ARG A  62     115.713  62.736  14.706  1.00  0.00           C  
ATOM    944  NE  ARG A  62     114.955  63.771  13.994  1.00  0.00           N  
ATOM    945  CZ  ARG A  62     115.473  64.867  13.413  1.00  0.00           C  
ATOM    946  NH1 ARG A  62     116.787  65.133  13.461  1.00  0.00           N1+
ATOM    947  NH2 ARG A  62     114.657  65.718  12.779  1.00  0.00           N  
ATOM    948  H   ARG A  62     115.462  61.351  19.092  1.00  0.00           H  
ATOM    949  HA  ARG A  62     115.889  60.375  16.307  1.00  0.00           H  
ATOM    950  HB3 ARG A  62     117.831  62.023  16.284  1.00  0.00           H  
ATOM    951  HB2 ARG A  62     117.283  62.637  17.810  1.00  0.00           H  
ATOM    952  HG3 ARG A  62     116.499  64.133  16.145  1.00  0.00           H  
ATOM    953  HG2 ARG A  62     115.081  63.300  16.707  1.00  0.00           H  
ATOM    954  HD3 ARG A  62     115.121  61.821  14.694  1.00  0.00           H  
ATOM    955  HD2 ARG A  62     116.634  62.520  14.164  1.00  0.00           H  
ATOM    956  HE  ARG A  62     113.952  63.645  13.979  1.00  0.00           H  
ATOM    957 HH12 ARG A  62     117.161  65.967  13.033  1.00  0.00           H  
ATOM    958 HH11 ARG A  62     117.406  64.508  13.955  1.00  0.00           H  
ATOM    959 HH22 ARG A  62     115.023  66.553  12.346  1.00  0.00           H  
ATOM    960 HH21 ARG A  62     113.663  65.540  12.743  1.00  0.00           H  
ATOM    961  N   PRO A  63     118.100  59.089  16.978  1.00  0.00           N  
ATOM    962  CA  PRO A  63     119.257  58.274  17.399  1.00  0.00           C  
ATOM    963  C   PRO A  63     120.303  59.054  18.219  1.00  0.00           C  
ATOM    964  O   PRO A  63     120.633  60.192  17.880  1.00  0.00           O  
ATOM    965  CB  PRO A  63     119.897  57.769  16.095  1.00  0.00           C  
ATOM    966  CG  PRO A  63     118.784  57.809  15.067  1.00  0.00           C  
ATOM    967  CD  PRO A  63     117.835  58.906  15.547  1.00  0.00           C  
ATOM    968  HA  PRO A  63     118.876  57.430  17.976  1.00  0.00           H  
ATOM    969  HB3 PRO A  63     120.322  56.770  16.204  1.00  0.00           H  
ATOM    970  HB2 PRO A  63     120.701  58.428  15.762  1.00  0.00           H  
ATOM    971  HG3 PRO A  63     118.260  56.851  15.074  1.00  0.00           H  
ATOM    972  HG2 PRO A  63     119.148  57.977  14.053  1.00  0.00           H  
ATOM    973  HD2 PRO A  63     118.037  59.839  15.019  1.00  0.00           H  
ATOM    974  HD3 PRO A  63     116.802  58.615  15.352  1.00  0.00           H  
ATOM    975  N   CYS A  64     120.826  58.428  19.285  1.00  0.00           N  
ATOM    976  CA  CYS A  64     121.799  59.009  20.217  1.00  0.00           C  
ATOM    977  C   CYS A  64     123.210  59.213  19.627  1.00  0.00           C  
ATOM    978  O   CYS A  64     124.003  59.949  20.214  1.00  0.00           O  
ATOM    979  CB  CYS A  64     121.865  58.130  21.485  1.00  0.00           C  
ATOM    980  SG  CYS A  64     122.481  56.450  21.164  1.00  0.00           S  
ATOM    981  H   CYS A  64     120.489  57.499  19.501  1.00  0.00           H  
ATOM    982  HA  CYS A  64     121.429  59.993  20.511  1.00  0.00           H  
ATOM    983  HB3 CYS A  64     120.871  58.050  21.920  1.00  0.00           H  
ATOM    984  HB2 CYS A  64     122.500  58.594  22.240  1.00  0.00           H  
ATOM    985  HG  CYS A  64     122.404  56.026  22.429  1.00  0.00           H  
ATOM    986  N   THR A  65     123.510  58.612  18.460  1.00  0.00           N  
ATOM    987  CA  THR A  65     124.736  58.819  17.682  1.00  0.00           C  
ATOM    988  C   THR A  65     124.777  60.218  17.032  1.00  0.00           C  
ATOM    989  O   THR A  65     125.864  60.772  16.870  1.00  0.00           O  
ATOM    990  CB  THR A  65     124.848  57.713  16.600  1.00  0.00           C  
ATOM    991  OG1 THR A  65     123.750  57.731  15.701  1.00  0.00           O  
ATOM    992  CG2 THR A  65     124.996  56.301  17.188  1.00  0.00           C  
ATOM    993  H   THR A  65     122.808  58.017  18.043  1.00  0.00           H  
ATOM    994  HA  THR A  65     125.592  58.737  18.355  1.00  0.00           H  
ATOM    995  HB  THR A  65     125.741  57.906  16.002  1.00  0.00           H  
ATOM    996  HG1 THR A  65     123.812  58.501  15.155  1.00  0.00           H  
ATOM    997 HG21 THR A  65     125.140  55.561  16.400  1.00  0.00           H  
ATOM    998 HG22 THR A  65     125.858  56.243  17.853  1.00  0.00           H  
ATOM    999 HG23 THR A  65     124.115  56.006  17.759  1.00  0.00           H  
ATOM   1000  N   CYS A  66     123.599  60.786  16.707  1.00  0.00           N  
ATOM   1001  CA  CYS A  66     123.345  62.167  16.286  1.00  0.00           C  
ATOM   1002  C   CYS A  66     123.998  62.504  14.935  1.00  0.00           C  
ATOM   1003  O   CYS A  66     125.078  63.096  14.893  1.00  0.00           O  
ATOM   1004  CB  CYS A  66     123.738  63.173  17.389  1.00  0.00           C  
ATOM   1005  SG  CYS A  66     122.656  63.017  18.838  1.00  0.00           S  
ATOM   1006  H   CYS A  66     122.772  60.233  16.886  1.00  0.00           H  
ATOM   1007  HA  CYS A  66     122.267  62.249  16.137  1.00  0.00           H  
ATOM   1008  HB3 CYS A  66     123.625  64.188  17.013  1.00  0.00           H  
ATOM   1009  HB2 CYS A  66     124.778  63.059  17.698  1.00  0.00           H  
ATOM   1010  HG  CYS A  66     123.007  61.763  19.138  1.00  0.00           H  
ATOM   1011  N   ASP A  67     123.333  62.132  13.830  1.00  0.00           N  
ATOM   1012  CA  ASP A  67     123.807  62.359  12.459  1.00  0.00           C  
ATOM   1013  C   ASP A  67     123.739  63.836  12.031  1.00  0.00           C  
ATOM   1014  O   ASP A  67     124.540  64.256  11.196  1.00  0.00           O  
ATOM   1015  CB  ASP A  67     122.986  61.509  11.460  1.00  0.00           C  
ATOM   1016  CG  ASP A  67     123.019  60.003  11.747  1.00  0.00           C  
ATOM   1017  OD1 ASP A  67     124.118  59.500  12.069  1.00  0.00           O1-
ATOM   1018  OD2 ASP A  67     121.940  59.382  11.637  1.00  0.00           O  
ATOM   1019  H   ASP A  67     122.465  61.627  13.937  1.00  0.00           H  
ATOM   1020  HA  ASP A  67     124.849  62.051  12.404  1.00  0.00           H  
ATOM   1021  HB3 ASP A  67     123.360  61.658  10.446  1.00  0.00           H  
ATOM   1022  HB2 ASP A  67     121.946  61.840  11.456  1.00  0.00           H  
ATOM   1023  N   PHE A  68     122.824  64.625  12.621  1.00  0.00           N  
ATOM   1024  CA  PHE A  68     122.649  66.055  12.357  1.00  0.00           C  
ATOM   1025  C   PHE A  68     123.739  66.942  12.995  1.00  0.00           C  
ATOM   1026  O   PHE A  68     123.911  68.076  12.549  1.00  0.00           O  
ATOM   1027  CB  PHE A  68     121.247  66.493  12.849  1.00  0.00           C  
ATOM   1028  CG  PHE A  68     120.931  66.291  14.326  1.00  0.00           C  
ATOM   1029  CD1 PHE A  68     120.290  65.110  14.757  1.00  0.00           C  
ATOM   1030  CD2 PHE A  68     121.254  67.290  15.269  1.00  0.00           C  
ATOM   1031  CE1 PHE A  68     119.982  64.925  16.119  1.00  0.00           C  
ATOM   1032  CE2 PHE A  68     120.948  67.104  16.632  1.00  0.00           C  
ATOM   1033  CZ  PHE A  68     120.314  65.921  17.057  1.00  0.00           C  
ATOM   1034  H   PHE A  68     122.216  64.208  13.310  1.00  0.00           H  
ATOM   1035  HA  PHE A  68     122.692  66.212  11.278  1.00  0.00           H  
ATOM   1036  HB3 PHE A  68     120.491  65.962  12.267  1.00  0.00           H  
ATOM   1037  HB2 PHE A  68     121.092  67.547  12.611  1.00  0.00           H  
ATOM   1038  HD1 PHE A  68     120.035  64.339  14.044  1.00  0.00           H  
ATOM   1039  HD2 PHE A  68     121.736  68.203  14.951  1.00  0.00           H  
ATOM   1040  HE1 PHE A  68     119.497  64.017  16.446  1.00  0.00           H  
ATOM   1041  HE2 PHE A  68     121.199  67.871  17.350  1.00  0.00           H  
ATOM   1042  HZ  PHE A  68     120.081  65.778  18.102  1.00  0.00           H  
ATOM   1043  N   LEU A  69     124.484  66.442  14.001  1.00  0.00           N  
ATOM   1044  CA  LEU A  69     125.594  67.161  14.635  1.00  0.00           C  
ATOM   1045  C   LEU A  69     126.922  66.968  13.879  1.00  0.00           C  
ATOM   1046  O   LEU A  69     127.827  67.781  14.066  1.00  0.00           O  
ATOM   1047  CB  LEU A  69     125.811  66.638  16.075  1.00  0.00           C  
ATOM   1048  CG  LEU A  69     124.675  66.922  17.080  1.00  0.00           C  
ATOM   1049  CD1 LEU A  69     125.035  66.340  18.457  1.00  0.00           C  
ATOM   1050  CD2 LEU A  69     124.349  68.419  17.217  1.00  0.00           C  
ATOM   1051  H   LEU A  69     124.300  65.499  14.314  1.00  0.00           H  
ATOM   1052  HA  LEU A  69     125.388  68.232  14.658  1.00  0.00           H  
ATOM   1053  HB3 LEU A  69     126.717  67.088  16.482  1.00  0.00           H  
ATOM   1054  HB2 LEU A  69     126.002  65.564  16.044  1.00  0.00           H  
ATOM   1055  HG  LEU A  69     123.776  66.420  16.726  1.00  0.00           H  
ATOM   1056 HD11 LEU A  69     124.189  66.402  19.141  1.00  0.00           H  
ATOM   1057 HD12 LEU A  69     125.326  65.292  18.389  1.00  0.00           H  
ATOM   1058 HD13 LEU A  69     125.870  66.877  18.907  1.00  0.00           H  
ATOM   1059 HD21 LEU A  69     123.602  68.585  17.993  1.00  0.00           H  
ATOM   1060 HD22 LEU A  69     125.235  68.998  17.480  1.00  0.00           H  
ATOM   1061 HD23 LEU A  69     123.942  68.831  16.293  1.00  0.00           H  
ATOM   1062  N   HIS A  70     127.051  65.935  13.026  1.00  0.00           N  
ATOM   1063  CA  HIS A  70     128.240  65.694  12.203  1.00  0.00           C  
ATOM   1064  C   HIS A  70     128.289  66.657  11.003  1.00  0.00           C  
ATOM   1065  O   HIS A  70     127.263  67.184  10.570  1.00  0.00           O  
ATOM   1066  CB  HIS A  70     128.240  64.242  11.677  1.00  0.00           C  
ATOM   1067  CG  HIS A  70     128.380  63.170  12.732  1.00  0.00           C  
ATOM   1068  ND1 HIS A  70     129.323  63.241  13.765  1.00  0.00           N1+
ATOM   1069  CD2 HIS A  70     127.700  61.974  12.837  1.00  0.00           C  
ATOM   1070  CE1 HIS A  70     129.151  62.124  14.461  1.00  0.00           C  
ATOM   1071  NE2 HIS A  70     128.197  61.339  13.961  1.00  0.00           N  
ATOM   1072  H   HIS A  70     126.263  65.315  12.899  1.00  0.00           H  
ATOM   1073  HA  HIS A  70     129.132  65.859  12.810  1.00  0.00           H  
ATOM   1074  HB3 HIS A  70     129.072  64.100  10.985  1.00  0.00           H  
ATOM   1075  HB2 HIS A  70     127.333  64.047  11.103  1.00  0.00           H  
ATOM   1076  HD2 HIS A  70     126.935  61.532  12.220  1.00  0.00           H  
ATOM   1077  HE1 HIS A  70     129.723  61.876  15.343  1.00  0.00           H  
ATOM   1078  HE2 HIS A  70     127.896  60.448  14.331  1.00  0.00           H  
ATOM   1079  N   GLY A  71     129.500  66.881  10.473  1.00  0.00           N  
ATOM   1080  CA  GLY A  71     129.750  67.756   9.333  1.00  0.00           C  
ATOM   1081  C   GLY A  71     131.069  67.416   8.622  1.00  0.00           C  
ATOM   1082  O   GLY A  71     131.598  66.324   8.819  1.00  0.00           O  
ATOM   1083  H   GLY A  71     130.294  66.381  10.851  1.00  0.00           H  
ATOM   1084  HA3 GLY A  71     129.758  68.786   9.685  1.00  0.00           H  
ATOM   1085  HA2 GLY A  71     128.942  67.667   8.606  1.00  0.00           H  
ATOM   1086  N   PRO A  72     131.593  68.317   7.762  1.00  0.00           N  
ATOM   1087  CA  PRO A  72     132.847  68.135   7.005  1.00  0.00           C  
ATOM   1088  C   PRO A  72     134.100  67.767   7.831  1.00  0.00           C  
ATOM   1089  O   PRO A  72     134.882  66.926   7.390  1.00  0.00           O  
ATOM   1090  CB  PRO A  72     133.077  69.478   6.293  1.00  0.00           C  
ATOM   1091  CG  PRO A  72     131.701  70.108   6.179  1.00  0.00           C  
ATOM   1092  CD  PRO A  72     130.908  69.547   7.358  1.00  0.00           C  
ATOM   1093  HA  PRO A  72     132.669  67.356   6.262  1.00  0.00           H  
ATOM   1094  HB3 PRO A  72     133.556  69.356   5.321  1.00  0.00           H  
ATOM   1095  HB2 PRO A  72     133.711  70.140   6.887  1.00  0.00           H  
ATOM   1096  HG3 PRO A  72     131.236  69.782   5.248  1.00  0.00           H  
ATOM   1097  HG2 PRO A  72     131.730  71.198   6.170  1.00  0.00           H  
ATOM   1098  HD2 PRO A  72     130.921  70.254   8.188  1.00  0.00           H  
ATOM   1099  HD3 PRO A  72     129.869  69.372   7.078  1.00  0.00           H  
ATOM   1100  N   ARG A  73     134.296  68.396   9.007  1.00  0.00           N  
ATOM   1101  CA  ARG A  73     135.495  68.255   9.843  1.00  0.00           C  
ATOM   1102  C   ARG A  73     135.534  66.941  10.649  1.00  0.00           C  
ATOM   1103  O   ARG A  73     136.626  66.526  11.039  1.00  0.00           O  
ATOM   1104  CB  ARG A  73     135.564  69.471  10.805  1.00  0.00           C  
ATOM   1105  CG  ARG A  73     136.750  69.548  11.793  1.00  0.00           C  
ATOM   1106  CD  ARG A  73     138.133  69.638  11.128  1.00  0.00           C  
ATOM   1107  NE  ARG A  73     138.344  70.949  10.498  1.00  0.00           N  
ATOM   1108  CZ  ARG A  73     139.436  71.319   9.808  1.00  0.00           C  
ATOM   1109  NH1 ARG A  73     140.470  70.482   9.638  1.00  0.00           N1+
ATOM   1110  NH2 ARG A  73     139.494  72.548   9.280  1.00  0.00           N  
ATOM   1111  H   ARG A  73     133.613  69.081   9.297  1.00  0.00           H  
ATOM   1112  HA  ARG A  73     136.368  68.274   9.188  1.00  0.00           H  
ATOM   1113  HB2 ARG A  73     135.565  70.383  10.209  1.00  0.00           H  
ATOM   1114  HB3 ARG A  73     134.656  69.505  11.404  1.00  0.00           H  
ATOM   1115  HG2 ARG A  73     136.608  70.421  12.431  1.00  0.00           H  
ATOM   1116  HG3 ARG A  73     136.732  68.702  12.480  1.00  0.00           H  
ATOM   1117  HD2 ARG A  73     138.904  69.505  11.887  1.00  0.00           H  
ATOM   1118  HD3 ARG A  73     138.272  68.843  10.397  1.00  0.00           H  
ATOM   1119  HE  ARG A  73     137.593  71.615  10.608  1.00  0.00           H  
ATOM   1120 HH12 ARG A  73     141.287  70.768   9.119  1.00  0.00           H  
ATOM   1121 HH11 ARG A  73     140.436  69.554  10.035  1.00  0.00           H  
ATOM   1122 HH22 ARG A  73     140.306  72.844   8.758  1.00  0.00           H  
ATOM   1123 HH21 ARG A  73     138.725  73.192   9.399  1.00  0.00           H  
ATOM   1124  N   THR A  74     134.388  66.273  10.885  1.00  0.00           N  
ATOM   1125  CA  THR A  74     134.318  65.000  11.611  1.00  0.00           C  
ATOM   1126  C   THR A  74     134.882  63.852  10.754  1.00  0.00           C  
ATOM   1127  O   THR A  74     134.574  63.742   9.566  1.00  0.00           O  
ATOM   1128  CB  THR A  74     132.859  64.685  12.036  1.00  0.00           C  
ATOM   1129  OG1 THR A  74     131.980  64.488  10.949  1.00  0.00           O  
ATOM   1130  CG2 THR A  74     132.256  65.732  12.976  1.00  0.00           C  
ATOM   1131  H   THR A  74     133.525  66.633  10.502  1.00  0.00           H  
ATOM   1132  HA  THR A  74     134.923  65.090  12.516  1.00  0.00           H  
ATOM   1133  HB  THR A  74     132.873  63.739  12.575  1.00  0.00           H  
ATOM   1134  HG1 THR A  74     132.362  63.852  10.361  1.00  0.00           H  
ATOM   1135 HG21 THR A  74     131.302  65.396  13.380  1.00  0.00           H  
ATOM   1136 HG22 THR A  74     132.920  65.906  13.820  1.00  0.00           H  
ATOM   1137 HG23 THR A  74     132.092  66.685  12.471  1.00  0.00           H  
ATOM   1138  N   GLN A  75     135.703  62.995  11.380  1.00  0.00           N  
ATOM   1139  CA  GLN A  75     136.330  61.832  10.758  1.00  0.00           C  
ATOM   1140  C   GLN A  75     135.368  60.635  10.816  1.00  0.00           C  
ATOM   1141  O   GLN A  75     134.557  60.515  11.738  1.00  0.00           O  
ATOM   1142  CB  GLN A  75     137.604  61.434  11.545  1.00  0.00           C  
ATOM   1143  CG  GLN A  75     138.772  62.442  11.467  1.00  0.00           C  
ATOM   1144  CD  GLN A  75     138.628  63.662  12.385  1.00  0.00           C  
ATOM   1145  OE1 GLN A  75     138.048  63.577  13.466  1.00  0.00           O  
ATOM   1146  NE2 GLN A  75     139.147  64.810  11.948  1.00  0.00           N  
ATOM   1147  H   GLN A  75     135.913  63.159  12.355  1.00  0.00           H  
ATOM   1148  HA  GLN A  75     136.589  62.050   9.719  1.00  0.00           H  
ATOM   1149  HB3 GLN A  75     137.979  60.491  11.144  1.00  0.00           H  
ATOM   1150  HB2 GLN A  75     137.360  61.218  12.584  1.00  0.00           H  
ATOM   1151  HG3 GLN A  75     138.916  62.763  10.434  1.00  0.00           H  
ATOM   1152  HG2 GLN A  75     139.693  61.937  11.760  1.00  0.00           H  
ATOM   1153 HE22 GLN A  75     139.053  65.642  12.513  1.00  0.00           H  
ATOM   1154 HE21 GLN A  75     139.606  64.853  11.051  1.00  0.00           H  
ATOM   1155  N   ARG A  76     135.509  59.721   9.843  1.00  0.00           N  
ATOM   1156  CA  ARG A  76     134.766  58.461   9.757  1.00  0.00           C  
ATOM   1157  C   ARG A  76     135.205  57.466  10.851  1.00  0.00           C  
ATOM   1158  O   ARG A  76     134.376  56.701  11.340  1.00  0.00           O  
ATOM   1159  CB  ARG A  76     135.026  57.813   8.376  1.00  0.00           C  
ATOM   1160  CG  ARG A  76     134.594  58.648   7.154  1.00  0.00           C  
ATOM   1161  CD  ARG A  76     133.073  58.779   6.986  1.00  0.00           C  
ATOM   1162  NE  ARG A  76     132.739  59.435   5.713  1.00  0.00           N  
ATOM   1163  CZ  ARG A  76     131.501  59.635   5.227  1.00  0.00           C  
ATOM   1164  NH1 ARG A  76     130.414  59.234   5.901  1.00  0.00           N1+
ATOM   1165  NH2 ARG A  76     131.351  60.247   4.046  1.00  0.00           N  
ATOM   1166  H   ARG A  76     136.192  59.899   9.121  1.00  0.00           H  
ATOM   1167  HA  ARG A  76     133.700  58.662   9.878  1.00  0.00           H  
ATOM   1168  HB2 ARG A  76     136.092  57.600   8.279  1.00  0.00           H  
ATOM   1169  HB3 ARG A  76     134.529  56.842   8.326  1.00  0.00           H  
ATOM   1170  HG2 ARG A  76     135.048  59.639   7.193  1.00  0.00           H  
ATOM   1171  HG3 ARG A  76     135.001  58.174   6.260  1.00  0.00           H  
ATOM   1172  HD2 ARG A  76     132.608  57.792   7.003  1.00  0.00           H  
ATOM   1173  HD3 ARG A  76     132.645  59.356   7.807  1.00  0.00           H  
ATOM   1174  HE  ARG A  76     133.524  59.768   5.172  1.00  0.00           H  
ATOM   1175 HH12 ARG A  76     129.489  59.391   5.529  1.00  0.00           H  
ATOM   1176 HH11 ARG A  76     130.515  58.775   6.795  1.00  0.00           H  
ATOM   1177 HH22 ARG A  76     130.429  60.407   3.666  1.00  0.00           H  
ATOM   1178 HH21 ARG A  76     132.158  60.558   3.524  1.00  0.00           H  
ATOM   1179  N   ARG A  77     136.490  57.503  11.252  1.00  0.00           N  
ATOM   1180  CA  ARG A  77     137.076  56.638  12.277  1.00  0.00           C  
ATOM   1181  C   ARG A  77     136.722  57.105  13.701  1.00  0.00           C  
ATOM   1182  O   ARG A  77     136.599  56.263  14.589  1.00  0.00           O  
ATOM   1183  CB  ARG A  77     138.617  56.666  12.154  1.00  0.00           C  
ATOM   1184  CG  ARG A  77     139.158  56.141  10.811  1.00  0.00           C  
ATOM   1185  CD  ARG A  77     140.688  55.974  10.807  1.00  0.00           C  
ATOM   1186  NE  ARG A  77     141.377  57.273  10.883  1.00  0.00           N  
ATOM   1187  CZ  ARG A  77     142.606  57.494  11.383  1.00  0.00           C  
ATOM   1188  NH1 ARG A  77     143.357  56.496  11.873  1.00  0.00           N1+
ATOM   1189  NH2 ARG A  77     143.094  58.741  11.392  1.00  0.00           N  
ATOM   1190  H   ARG A  77     137.102  58.172  10.809  1.00  0.00           H  
ATOM   1191  HA  ARG A  77     136.718  55.615  12.142  1.00  0.00           H  
ATOM   1192  HB2 ARG A  77     138.986  57.680  12.319  1.00  0.00           H  
ATOM   1193  HB3 ARG A  77     139.044  56.059  12.954  1.00  0.00           H  
ATOM   1194  HG2 ARG A  77     138.704  55.173  10.595  1.00  0.00           H  
ATOM   1195  HG3 ARG A  77     138.857  56.803   9.998  1.00  0.00           H  
ATOM   1196  HD2 ARG A  77     140.987  55.338  11.640  1.00  0.00           H  
ATOM   1197  HD3 ARG A  77     141.006  55.472   9.893  1.00  0.00           H  
ATOM   1198  HE  ARG A  77     140.882  58.054  10.477  1.00  0.00           H  
ATOM   1199 HH12 ARG A  77     144.277  56.678  12.246  1.00  0.00           H  
ATOM   1200 HH11 ARG A  77     143.005  55.550  11.867  1.00  0.00           H  
ATOM   1201 HH22 ARG A  77     144.015  58.927  11.763  1.00  0.00           H  
ATOM   1202 HH21 ARG A  77     142.548  59.508  11.027  1.00  0.00           H  
ATOM   1203  N   ALA A  78     136.544  58.421  13.922  1.00  0.00           N  
ATOM   1204  CA  ALA A  78     136.217  59.008  15.225  1.00  0.00           C  
ATOM   1205  C   ALA A  78     134.732  58.827  15.579  1.00  0.00           C  
ATOM   1206  O   ALA A  78     134.406  58.650  16.752  1.00  0.00           O  
ATOM   1207  CB  ALA A  78     136.510  60.517  15.178  1.00  0.00           C  
ATOM   1208  H   ALA A  78     136.642  59.055  13.142  1.00  0.00           H  
ATOM   1209  HA  ALA A  78     136.830  58.546  16.002  1.00  0.00           H  
ATOM   1210  HB1 ALA A  78     136.305  60.990  16.140  1.00  0.00           H  
ATOM   1211  HB2 ALA A  78     137.558  60.705  14.946  1.00  0.00           H  
ATOM   1212  HB3 ALA A  78     135.903  61.026  14.428  1.00  0.00           H  
ATOM   1213  N   ALA A  79     133.843  58.836  14.570  1.00  0.00           N  
ATOM   1214  CA  ALA A  79     132.405  58.617  14.722  1.00  0.00           C  
ATOM   1215  C   ALA A  79     132.062  57.131  14.940  1.00  0.00           C  
ATOM   1216  O   ALA A  79     131.049  56.830  15.570  1.00  0.00           O  
ATOM   1217  CB  ALA A  79     131.713  59.099  13.437  1.00  0.00           C  
ATOM   1218  H   ALA A  79     134.187  58.999  13.634  1.00  0.00           H  
ATOM   1219  HA  ALA A  79     132.035  59.196  15.571  1.00  0.00           H  
ATOM   1220  HB1 ALA A  79     130.631  58.969  13.495  1.00  0.00           H  
ATOM   1221  HB2 ALA A  79     131.902  60.161  13.269  1.00  0.00           H  
ATOM   1222  HB3 ALA A  79     132.069  58.558  12.559  1.00  0.00           H  
ATOM   1223  N   ALA A  80     132.921  56.209  14.465  1.00  0.00           N  
ATOM   1224  CA  ALA A  80     132.780  54.761  14.626  1.00  0.00           C  
ATOM   1225  C   ALA A  80     133.107  54.284  16.053  1.00  0.00           C  
ATOM   1226  O   ALA A  80     132.591  53.249  16.471  1.00  0.00           O  
ATOM   1227  CB  ALA A  80     133.745  54.070  13.650  1.00  0.00           C  
ATOM   1228  H   ALA A  80     133.732  56.537  13.958  1.00  0.00           H  
ATOM   1229  HA  ALA A  80     131.755  54.471  14.384  1.00  0.00           H  
ATOM   1230  HB1 ALA A  80     133.668  52.984  13.717  1.00  0.00           H  
ATOM   1231  HB2 ALA A  80     133.520  54.346  12.619  1.00  0.00           H  
ATOM   1232  HB3 ALA A  80     134.783  54.342  13.845  1.00  0.00           H  
ATOM   1233  N   GLN A  81     133.914  55.047  16.814  1.00  0.00           N  
ATOM   1234  CA  GLN A  81     134.263  54.767  18.210  1.00  0.00           C  
ATOM   1235  C   GLN A  81     133.085  55.023  19.168  1.00  0.00           C  
ATOM   1236  O   GLN A  81     132.996  54.357  20.198  1.00  0.00           O  
ATOM   1237  CB  GLN A  81     135.435  55.679  18.628  1.00  0.00           C  
ATOM   1238  CG  GLN A  81     136.778  55.280  17.991  1.00  0.00           C  
ATOM   1239  CD  GLN A  81     137.891  56.295  18.269  1.00  0.00           C  
ATOM   1240  OE1 GLN A  81     137.913  56.942  19.314  1.00  0.00           O  
ATOM   1241  NE2 GLN A  81     138.822  56.444  17.326  1.00  0.00           N  
ATOM   1242  H   GLN A  81     134.296  55.888  16.403  1.00  0.00           H  
ATOM   1243  HA  GLN A  81     134.562  53.721  18.307  1.00  0.00           H  
ATOM   1244  HB3 GLN A  81     135.556  55.650  19.713  1.00  0.00           H  
ATOM   1245  HB2 GLN A  81     135.199  56.714  18.381  1.00  0.00           H  
ATOM   1246  HG3 GLN A  81     136.660  55.168  16.914  1.00  0.00           H  
ATOM   1247  HG2 GLN A  81     137.094  54.307  18.368  1.00  0.00           H  
ATOM   1248 HE22 GLN A  81     139.574  57.103  17.469  1.00  0.00           H  
ATOM   1249 HE21 GLN A  81     138.765  55.908  16.472  1.00  0.00           H  
ATOM   1250  N   ILE A  82     132.177  55.953  18.820  1.00  0.00           N  
ATOM   1251  CA  ILE A  82     130.975  56.292  19.590  1.00  0.00           C  
ATOM   1252  C   ILE A  82     129.890  55.216  19.374  1.00  0.00           C  
ATOM   1253  O   ILE A  82     129.188  54.873  20.323  1.00  0.00           O  
ATOM   1254  CB  ILE A  82     130.454  57.698  19.153  1.00  0.00           C  
ATOM   1255  CG1 ILE A  82     131.534  58.786  19.386  1.00  0.00           C  
ATOM   1256  CG2 ILE A  82     129.134  58.093  19.860  1.00  0.00           C  
ATOM   1257  CD1 ILE A  82     131.213  60.159  18.781  1.00  0.00           C  
ATOM   1258  H   ILE A  82     132.322  56.454  17.955  1.00  0.00           H  
ATOM   1259  HA  ILE A  82     131.227  56.322  20.652  1.00  0.00           H  
ATOM   1260  HB  ILE A  82     130.249  57.663  18.082  1.00  0.00           H  
ATOM   1261 HG13 ILE A  82     132.477  58.471  18.943  1.00  0.00           H  
ATOM   1262 HG12 ILE A  82     131.729  58.895  20.454  1.00  0.00           H  
ATOM   1263 HG21 ILE A  82     128.785  59.077  19.548  1.00  0.00           H  
ATOM   1264 HG22 ILE A  82     128.319  57.407  19.633  1.00  0.00           H  
ATOM   1265 HG23 ILE A  82     129.259  58.115  20.944  1.00  0.00           H  
ATOM   1266 HD11 ILE A  82     132.074  60.819  18.886  1.00  0.00           H  
ATOM   1267 HD12 ILE A  82     130.982  60.083  17.718  1.00  0.00           H  
ATOM   1268 HD13 ILE A  82     130.374  60.644  19.280  1.00  0.00           H  
ATOM   1269  N   ALA A  83     129.777  54.659  18.154  1.00  0.00           N  
ATOM   1270  CA  ALA A  83     128.812  53.617  17.798  1.00  0.00           C  
ATOM   1271  C   ALA A  83     129.142  52.259  18.448  1.00  0.00           C  
ATOM   1272  O   ALA A  83     128.228  51.539  18.850  1.00  0.00           O  
ATOM   1273  CB  ALA A  83     128.817  53.459  16.269  1.00  0.00           C  
ATOM   1274  H   ALA A  83     130.393  54.987  17.424  1.00  0.00           H  
ATOM   1275  HA  ALA A  83     127.818  53.930  18.120  1.00  0.00           H  
ATOM   1276  HB1 ALA A  83     128.095  52.708  15.946  1.00  0.00           H  
ATOM   1277  HB2 ALA A  83     128.550  54.396  15.780  1.00  0.00           H  
ATOM   1278  HB3 ALA A  83     129.797  53.160  15.896  1.00  0.00           H  
ATOM   1279  N   GLN A  84     130.440  51.941  18.596  1.00  0.00           N  
ATOM   1280  CA  GLN A  84     130.942  50.734  19.257  1.00  0.00           C  
ATOM   1281  C   GLN A  84     130.887  50.840  20.793  1.00  0.00           C  
ATOM   1282  O   GLN A  84     130.808  49.809  21.460  1.00  0.00           O  
ATOM   1283  CB  GLN A  84     132.416  50.528  18.848  1.00  0.00           C  
ATOM   1284  CG  GLN A  84     132.582  50.038  17.397  1.00  0.00           C  
ATOM   1285  CD  GLN A  84     134.050  49.968  16.965  1.00  0.00           C  
ATOM   1286  OE1 GLN A  84     134.931  49.655  17.764  1.00  0.00           O  
ATOM   1287  NE2 GLN A  84     134.323  50.266  15.694  1.00  0.00           N  
ATOM   1288  H   GLN A  84     131.128  52.585  18.232  1.00  0.00           H  
ATOM   1289  HA  GLN A  84     130.351  49.869  18.951  1.00  0.00           H  
ATOM   1290  HB3 GLN A  84     132.882  49.793  19.508  1.00  0.00           H  
ATOM   1291  HB2 GLN A  84     132.972  51.457  18.995  1.00  0.00           H  
ATOM   1292  HG3 GLN A  84     132.037  50.690  16.714  1.00  0.00           H  
ATOM   1293  HG2 GLN A  84     132.144  49.045  17.289  1.00  0.00           H  
ATOM   1294 HE22 GLN A  84     135.278  50.232  15.369  1.00  0.00           H  
ATOM   1295 HE21 GLN A  84     133.577  50.527  15.066  1.00  0.00           H  
ATOM   1296  N   ALA A  85     130.900  52.064  21.355  1.00  0.00           N  
ATOM   1297  CA  ALA A  85     130.842  52.329  22.796  1.00  0.00           C  
ATOM   1298  C   ALA A  85     129.453  52.061  23.402  1.00  0.00           C  
ATOM   1299  O   ALA A  85     129.367  51.758  24.592  1.00  0.00           O  
ATOM   1300  CB  ALA A  85     131.199  53.804  23.045  1.00  0.00           C  
ATOM   1301  H   ALA A  85     130.961  52.867  20.744  1.00  0.00           H  
ATOM   1302  HA  ALA A  85     131.569  51.694  23.305  1.00  0.00           H  
ATOM   1303  HB1 ALA A  85     131.180  54.042  24.110  1.00  0.00           H  
ATOM   1304  HB2 ALA A  85     132.200  54.033  22.683  1.00  0.00           H  
ATOM   1305  HB3 ALA A  85     130.505  54.482  22.550  1.00  0.00           H  
ATOM   1306  N   LEU A  86     128.383  52.135  22.589  1.00  0.00           N  
ATOM   1307  CA  LEU A  86     127.002  51.862  22.994  1.00  0.00           C  
ATOM   1308  C   LEU A  86     126.760  50.354  23.183  1.00  0.00           C  
ATOM   1309  O   LEU A  86     126.081  49.961  24.130  1.00  0.00           O  
ATOM   1310  CB  LEU A  86     126.035  52.375  21.902  1.00  0.00           C  
ATOM   1311  CG  LEU A  86     126.033  53.905  21.689  1.00  0.00           C  
ATOM   1312  CD1 LEU A  86     125.289  54.268  20.396  1.00  0.00           C  
ATOM   1313  CD2 LEU A  86     125.443  54.668  22.887  1.00  0.00           C  
ATOM   1314  H   LEU A  86     128.537  52.397  21.626  1.00  0.00           H  
ATOM   1315  HA  LEU A  86     126.800  52.365  23.939  1.00  0.00           H  
ATOM   1316  HB3 LEU A  86     125.016  52.058  22.134  1.00  0.00           H  
ATOM   1317  HB2 LEU A  86     126.284  51.888  20.957  1.00  0.00           H  
ATOM   1318  HG  LEU A  86     127.061  54.239  21.567  1.00  0.00           H  
ATOM   1319 HD11 LEU A  86     125.309  55.344  20.221  1.00  0.00           H  
ATOM   1320 HD12 LEU A  86     125.746  53.789  19.530  1.00  0.00           H  
ATOM   1321 HD13 LEU A  86     124.245  53.955  20.437  1.00  0.00           H  
ATOM   1322 HD21 LEU A  86     125.419  55.741  22.695  1.00  0.00           H  
ATOM   1323 HD22 LEU A  86     124.423  54.348  23.100  1.00  0.00           H  
ATOM   1324 HD23 LEU A  86     126.036  54.520  23.789  1.00  0.00           H  
ATOM   1325  N   LEU A  87     127.338  49.512  22.310  1.00  0.00           N  
ATOM   1326  CA  LEU A  87     127.217  48.054  22.361  1.00  0.00           C  
ATOM   1327  C   LEU A  87     128.226  47.433  23.346  1.00  0.00           C  
ATOM   1328  O   LEU A  87     127.937  46.383  23.920  1.00  0.00           O  
ATOM   1329  CB  LEU A  87     127.521  47.479  20.957  1.00  0.00           C  
ATOM   1330  CG  LEU A  87     126.562  47.933  19.833  1.00  0.00           C  
ATOM   1331  CD1 LEU A  87     127.062  47.432  18.470  1.00  0.00           C  
ATOM   1332  CD2 LEU A  87     125.112  47.481  20.071  1.00  0.00           C  
ATOM   1333  H   LEU A  87     127.891  49.905  21.561  1.00  0.00           H  
ATOM   1334  HA  LEU A  87     126.212  47.768  22.676  1.00  0.00           H  
ATOM   1335  HB3 LEU A  87     127.511  46.389  21.001  1.00  0.00           H  
ATOM   1336  HB2 LEU A  87     128.540  47.753  20.676  1.00  0.00           H  
ATOM   1337  HG  LEU A  87     126.567  49.023  19.789  1.00  0.00           H  
ATOM   1338 HD11 LEU A  87     126.419  47.781  17.662  1.00  0.00           H  
ATOM   1339 HD12 LEU A  87     128.070  47.795  18.264  1.00  0.00           H  
ATOM   1340 HD13 LEU A  87     127.085  46.342  18.431  1.00  0.00           H  
ATOM   1341 HD21 LEU A  87     124.470  47.775  19.240  1.00  0.00           H  
ATOM   1342 HD22 LEU A  87     125.045  46.397  20.174  1.00  0.00           H  
ATOM   1343 HD23 LEU A  87     124.692  47.930  20.970  1.00  0.00           H  
ATOM   1344  N   GLY A  88     129.390  48.076  23.545  1.00  0.00           N  
ATOM   1345  CA  GLY A  88     130.491  47.588  24.373  1.00  0.00           C  
ATOM   1346  C   GLY A  88     130.254  47.719  25.883  1.00  0.00           C  
ATOM   1347  O   GLY A  88     130.718  46.864  26.635  1.00  0.00           O  
ATOM   1348  H   GLY A  88     129.551  48.931  23.030  1.00  0.00           H  
ATOM   1349  HA3 GLY A  88     131.386  48.156  24.117  1.00  0.00           H  
ATOM   1350  HA2 GLY A  88     130.702  46.546  24.125  1.00  0.00           H  
ATOM   1351  N   ALA A  89     129.522  48.763  26.316  1.00  0.00           N  
ATOM   1352  CA  ALA A  89     129.009  48.962  27.677  1.00  0.00           C  
ATOM   1353  C   ALA A  89     130.086  49.379  28.696  1.00  0.00           C  
ATOM   1354  O   ALA A  89     130.139  48.827  29.796  1.00  0.00           O  
ATOM   1355  CB  ALA A  89     128.149  47.768  28.140  1.00  0.00           C  
ATOM   1356  H   ALA A  89     129.202  49.419  25.618  1.00  0.00           H  
ATOM   1357  HA  ALA A  89     128.336  49.818  27.603  1.00  0.00           H  
ATOM   1358  HB1 ALA A  89     127.643  47.996  29.078  1.00  0.00           H  
ATOM   1359  HB2 ALA A  89     127.388  47.522  27.400  1.00  0.00           H  
ATOM   1360  HB3 ALA A  89     128.745  46.871  28.309  1.00  0.00           H  
ATOM   1361  N   GLU A  90     130.953  50.334  28.322  1.00  0.00           N  
ATOM   1362  CA  GLU A  90     132.058  50.860  29.131  1.00  0.00           C  
ATOM   1363  C   GLU A  90     132.190  52.380  28.942  1.00  0.00           C  
ATOM   1364  O   GLU A  90     131.534  52.964  28.077  1.00  0.00           O  
ATOM   1365  CB  GLU A  90     133.366  50.090  28.831  1.00  0.00           C  
ATOM   1366  CG  GLU A  90     133.359  48.604  29.242  1.00  0.00           C  
ATOM   1367  CD  GLU A  90     134.683  47.915  28.918  1.00  0.00           C  
ATOM   1368  OE1 GLU A  90     135.715  48.376  29.450  1.00  0.00           O1-
ATOM   1369  OE2 GLU A  90     134.641  46.945  28.130  1.00  0.00           O  
ATOM   1370  H   GLU A  90     130.833  50.745  27.407  1.00  0.00           H  
ATOM   1371  HA  GLU A  90     131.817  50.722  30.187  1.00  0.00           H  
ATOM   1372  HB2 GLU A  90     133.579  50.151  27.766  1.00  0.00           H  
ATOM   1373  HB3 GLU A  90     134.200  50.585  29.332  1.00  0.00           H  
ATOM   1374  HG2 GLU A  90     133.164  48.508  30.310  1.00  0.00           H  
ATOM   1375  HG3 GLU A  90     132.563  48.067  28.726  1.00  0.00           H  
ATOM   1376  N   GLU A  91     133.048  53.018  29.757  1.00  0.00           N  
ATOM   1377  CA  GLU A  91     133.339  54.450  29.701  1.00  0.00           C  
ATOM   1378  C   GLU A  91     134.507  54.709  28.735  1.00  0.00           C  
ATOM   1379  O   GLU A  91     135.615  54.213  28.948  1.00  0.00           O  
ATOM   1380  CB  GLU A  91     133.688  54.938  31.126  1.00  0.00           C  
ATOM   1381  CG  GLU A  91     134.009  56.449  31.231  1.00  0.00           C  
ATOM   1382  CD  GLU A  91     134.165  56.949  32.672  1.00  0.00           C  
ATOM   1383  OE1 GLU A  91     133.493  56.390  33.567  1.00  0.00           O1-
ATOM   1384  OE2 GLU A  91     134.959  57.898  32.857  1.00  0.00           O  
ATOM   1385  H   GLU A  91     133.556  52.476  30.440  1.00  0.00           H  
ATOM   1386  HA  GLU A  91     132.457  54.987  29.362  1.00  0.00           H  
ATOM   1387  HB3 GLU A  91     134.528  54.365  31.525  1.00  0.00           H  
ATOM   1388  HB2 GLU A  91     132.838  54.707  31.770  1.00  0.00           H  
ATOM   1389  HG3 GLU A  91     133.212  57.028  30.763  1.00  0.00           H  
ATOM   1390  HG2 GLU A  91     134.923  56.683  30.684  1.00  0.00           H  
ATOM   1391  N   ARG A  92     134.243  55.502  27.682  1.00  0.00           N  
ATOM   1392  CA  ARG A  92     135.217  55.989  26.705  1.00  0.00           C  
ATOM   1393  C   ARG A  92     134.956  57.479  26.469  1.00  0.00           C  
ATOM   1394  O   ARG A  92     133.848  57.856  26.083  1.00  0.00           O  
ATOM   1395  CB  ARG A  92     135.166  55.198  25.375  1.00  0.00           C  
ATOM   1396  CG  ARG A  92     135.361  53.675  25.481  1.00  0.00           C  
ATOM   1397  CD  ARG A  92     134.030  52.913  25.454  1.00  0.00           C  
ATOM   1398  NE  ARG A  92     134.232  51.464  25.572  1.00  0.00           N  
ATOM   1399  CZ  ARG A  92     134.363  50.591  24.558  1.00  0.00           C  
ATOM   1400  NH1 ARG A  92     134.492  49.287  24.835  1.00  0.00           N1+
ATOM   1401  NH2 ARG A  92     134.372  50.996  23.279  1.00  0.00           N  
ATOM   1402  H   ARG A  92     133.304  55.867  27.597  1.00  0.00           H  
ATOM   1403  HA  ARG A  92     136.222  55.886  27.119  1.00  0.00           H  
ATOM   1404  HB3 ARG A  92     135.956  55.590  24.733  1.00  0.00           H  
ATOM   1405  HB2 ARG A  92     134.238  55.412  24.842  1.00  0.00           H  
ATOM   1406  HG3 ARG A  92     135.947  53.416  26.363  1.00  0.00           H  
ATOM   1407  HG2 ARG A  92     135.954  53.343  24.628  1.00  0.00           H  
ATOM   1408  HD3 ARG A  92     133.475  53.135  24.546  1.00  0.00           H  
ATOM   1409  HD2 ARG A  92     133.402  53.234  26.281  1.00  0.00           H  
ATOM   1410  HE  ARG A  92     134.290  51.110  26.516  1.00  0.00           H  
ATOM   1411 HH12 ARG A  92     134.599  48.612  24.092  1.00  0.00           H  
ATOM   1412 HH11 ARG A  92     134.498  48.961  25.793  1.00  0.00           H  
ATOM   1413 HH22 ARG A  92     134.468  50.328  22.528  1.00  0.00           H  
ATOM   1414 HH21 ARG A  92     134.280  51.978  23.061  1.00  0.00           H  
ATOM   1415  N   LYS A  93     135.987  58.312  26.674  1.00  0.00           N  
ATOM   1416  CA  LYS A  93     135.955  59.756  26.454  1.00  0.00           C  
ATOM   1417  C   LYS A  93     136.534  60.042  25.057  1.00  0.00           C  
ATOM   1418  O   LYS A  93     137.703  60.401  24.913  1.00  0.00           O  
ATOM   1419  CB  LYS A  93     136.791  60.439  27.557  1.00  0.00           C  
ATOM   1420  CG  LYS A  93     136.138  60.318  28.943  1.00  0.00           C  
ATOM   1421  CD  LYS A  93     136.909  61.063  30.039  1.00  0.00           C  
ATOM   1422  CE  LYS A  93     136.270  60.860  31.418  1.00  0.00           C  
ATOM   1423  NZ  LYS A  93     137.011  61.573  32.471  1.00  0.00           N1+
ATOM   1424  H   LYS A  93     136.864  57.920  26.984  1.00  0.00           H  
ATOM   1425  HA  LYS A  93     134.937  60.142  26.503  1.00  0.00           H  
ATOM   1426  HB3 LYS A  93     136.896  61.499  27.327  1.00  0.00           H  
ATOM   1427  HB2 LYS A  93     137.801  60.027  27.587  1.00  0.00           H  
ATOM   1428  HG3 LYS A  93     136.048  59.266  29.218  1.00  0.00           H  
ATOM   1429  HG2 LYS A  93     135.121  60.707  28.893  1.00  0.00           H  
ATOM   1430  HD3 LYS A  93     136.943  62.127  29.800  1.00  0.00           H  
ATOM   1431  HD2 LYS A  93     137.942  60.713  30.059  1.00  0.00           H  
ATOM   1432  HE3 LYS A  93     136.250  59.799  31.666  1.00  0.00           H  
ATOM   1433  HE2 LYS A  93     135.237  61.209  31.418  1.00  0.00           H  
ATOM   1434  HZ1 LYS A  93     137.005  62.564  32.277  1.00  0.00           H  
ATOM   1435  HZ2 LYS A  93     136.563  61.399  33.360  1.00  0.00           H  
ATOM   1436  HZ3 LYS A  93     137.962  61.235  32.501  1.00  0.00           H  
ATOM   1437  N   VAL A  94     135.698  59.845  24.025  1.00  0.00           N  
ATOM   1438  CA  VAL A  94     136.031  60.029  22.610  1.00  0.00           C  
ATOM   1439  C   VAL A  94     135.847  61.515  22.257  1.00  0.00           C  
ATOM   1440  O   VAL A  94     134.832  62.116  22.605  1.00  0.00           O  
ATOM   1441  CB  VAL A  94     135.070  59.163  21.743  1.00  0.00           C  
ATOM   1442  CG1 VAL A  94     135.320  59.326  20.228  1.00  0.00           C  
ATOM   1443  CG2 VAL A  94     135.149  57.667  22.109  1.00  0.00           C  
ATOM   1444  H   VAL A  94     134.748  59.569  24.237  1.00  0.00           H  
ATOM   1445  HA  VAL A  94     137.064  59.725  22.429  1.00  0.00           H  
ATOM   1446  HB  VAL A  94     134.045  59.483  21.937  1.00  0.00           H  
ATOM   1447 HG11 VAL A  94     134.691  58.648  19.653  1.00  0.00           H  
ATOM   1448 HG12 VAL A  94     135.093  60.333  19.878  1.00  0.00           H  
ATOM   1449 HG13 VAL A  94     136.357  59.109  19.971  1.00  0.00           H  
ATOM   1450 HG21 VAL A  94     134.465  57.078  21.497  1.00  0.00           H  
ATOM   1451 HG22 VAL A  94     136.154  57.275  21.955  1.00  0.00           H  
ATOM   1452 HG23 VAL A  94     134.874  57.487  23.148  1.00  0.00           H  
ATOM   1453  N   GLU A  95     136.828  62.095  21.552  1.00  0.00           N  
ATOM   1454  CA  GLU A  95     136.828  63.488  21.113  1.00  0.00           C  
ATOM   1455  C   GLU A  95     136.435  63.568  19.627  1.00  0.00           C  
ATOM   1456  O   GLU A  95     136.950  62.807  18.805  1.00  0.00           O  
ATOM   1457  CB  GLU A  95     138.251  64.040  21.333  1.00  0.00           C  
ATOM   1458  CG  GLU A  95     138.427  65.524  20.953  1.00  0.00           C  
ATOM   1459  CD  GLU A  95     139.757  66.089  21.452  1.00  0.00           C  
ATOM   1460  OE1 GLU A  95     140.791  65.427  21.213  1.00  0.00           O1-
ATOM   1461  OE2 GLU A  95     139.717  67.180  22.062  1.00  0.00           O  
ATOM   1462  H   GLU A  95     137.624  61.534  21.287  1.00  0.00           H  
ATOM   1463  HA  GLU A  95     136.130  64.080  21.706  1.00  0.00           H  
ATOM   1464  HB3 GLU A  95     138.972  63.437  20.778  1.00  0.00           H  
ATOM   1465  HB2 GLU A  95     138.506  63.915  22.387  1.00  0.00           H  
ATOM   1466  HG3 GLU A  95     137.613  66.114  21.377  1.00  0.00           H  
ATOM   1467  HG2 GLU A  95     138.381  65.653  19.872  1.00  0.00           H  
ATOM   1468  N   ILE A  96     135.524  64.499  19.294  1.00  0.00           N  
ATOM   1469  CA  ILE A  96     135.038  64.777  17.940  1.00  0.00           C  
ATOM   1470  C   ILE A  96     134.533  66.231  17.854  1.00  0.00           C  
ATOM   1471  O   ILE A  96     133.956  66.745  18.813  1.00  0.00           O  
ATOM   1472  CB  ILE A  96     134.017  63.691  17.488  1.00  0.00           C  
ATOM   1473  CG1 ILE A  96     133.788  63.703  15.961  1.00  0.00           C  
ATOM   1474  CG2 ILE A  96     132.684  63.788  18.255  1.00  0.00           C  
ATOM   1475  CD1 ILE A  96     133.063  62.451  15.445  1.00  0.00           C  
ATOM   1476  H   ILE A  96     135.155  65.088  20.030  1.00  0.00           H  
ATOM   1477  HA  ILE A  96     135.908  64.715  17.284  1.00  0.00           H  
ATOM   1478  HB  ILE A  96     134.450  62.718  17.724  1.00  0.00           H  
ATOM   1479 HG13 ILE A  96     134.751  63.766  15.454  1.00  0.00           H  
ATOM   1480 HG12 ILE A  96     133.229  64.592  15.673  1.00  0.00           H  
ATOM   1481 HG21 ILE A  96     132.016  62.964  18.014  1.00  0.00           H  
ATOM   1482 HG22 ILE A  96     132.846  63.766  19.332  1.00  0.00           H  
ATOM   1483 HG23 ILE A  96     132.155  64.711  18.018  1.00  0.00           H  
ATOM   1484 HD11 ILE A  96     133.064  62.411  14.358  1.00  0.00           H  
ATOM   1485 HD12 ILE A  96     133.547  61.543  15.803  1.00  0.00           H  
ATOM   1486 HD13 ILE A  96     132.024  62.427  15.772  1.00  0.00           H  
ATOM   1487  N   ALA A  97     134.744  66.889  16.701  1.00  0.00           N  
ATOM   1488  CA  ALA A  97     134.381  68.287  16.470  1.00  0.00           C  
ATOM   1489  C   ALA A  97     133.031  68.394  15.744  1.00  0.00           C  
ATOM   1490  O   ALA A  97     132.970  68.361  14.515  1.00  0.00           O  
ATOM   1491  CB  ALA A  97     135.486  68.929  15.613  1.00  0.00           C  
ATOM   1492  H   ALA A  97     135.207  66.402  15.947  1.00  0.00           H  
ATOM   1493  HA  ALA A  97     134.314  68.818  17.416  1.00  0.00           H  
ATOM   1494  HB1 ALA A  97     135.262  69.975  15.401  1.00  0.00           H  
ATOM   1495  HB2 ALA A  97     136.443  68.905  16.132  1.00  0.00           H  
ATOM   1496  HB3 ALA A  97     135.617  68.413  14.660  1.00  0.00           H  
ATOM   1497  N   PHE A  98     131.947  68.554  16.521  1.00  0.00           N  
ATOM   1498  CA  PHE A  98     130.574  68.708  16.033  1.00  0.00           C  
ATOM   1499  C   PHE A  98     130.309  70.129  15.504  1.00  0.00           C  
ATOM   1500  O   PHE A  98     131.044  71.073  15.798  1.00  0.00           O  
ATOM   1501  CB  PHE A  98     129.600  68.471  17.206  1.00  0.00           C  
ATOM   1502  CG  PHE A  98     129.572  67.064  17.771  1.00  0.00           C  
ATOM   1503  CD1 PHE A  98     129.239  65.963  16.951  1.00  0.00           C  
ATOM   1504  CD2 PHE A  98     129.839  66.859  19.139  1.00  0.00           C  
ATOM   1505  CE1 PHE A  98     129.153  64.670  17.503  1.00  0.00           C  
ATOM   1506  CE2 PHE A  98     129.757  65.568  19.686  1.00  0.00           C  
ATOM   1507  CZ  PHE A  98     129.407  64.472  18.874  1.00  0.00           C  
ATOM   1508  H   PHE A  98     132.085  68.594  17.520  1.00  0.00           H  
ATOM   1509  HA  PHE A  98     130.387  67.990  15.233  1.00  0.00           H  
ATOM   1510  HB3 PHE A  98     128.577  68.696  16.898  1.00  0.00           H  
ATOM   1511  HB2 PHE A  98     129.826  69.172  18.010  1.00  0.00           H  
ATOM   1512  HD1 PHE A  98     129.033  66.105  15.901  1.00  0.00           H  
ATOM   1513  HD2 PHE A  98     130.092  67.692  19.778  1.00  0.00           H  
ATOM   1514  HE1 PHE A  98     128.886  63.832  16.876  1.00  0.00           H  
ATOM   1515  HE2 PHE A  98     129.952  65.432  20.735  1.00  0.00           H  
ATOM   1516  HZ  PHE A  98     129.338  63.482  19.300  1.00  0.00           H  
ATOM   1517  N   TYR A  99     129.224  70.257  14.728  1.00  0.00           N  
ATOM   1518  CA  TYR A  99     128.711  71.494  14.152  1.00  0.00           C  
ATOM   1519  C   TYR A  99     127.362  71.857  14.781  1.00  0.00           C  
ATOM   1520  O   TYR A  99     126.552  70.985  15.101  1.00  0.00           O  
ATOM   1521  CB  TYR A  99     128.530  71.296  12.636  1.00  0.00           C  
ATOM   1522  CG  TYR A  99     129.829  71.402  11.863  1.00  0.00           C  
ATOM   1523  CD1 TYR A  99     130.167  72.612  11.225  1.00  0.00           C  
ATOM   1524  CD2 TYR A  99     130.706  70.301  11.787  1.00  0.00           C  
ATOM   1525  CE1 TYR A  99     131.370  72.721  10.503  1.00  0.00           C  
ATOM   1526  CE2 TYR A  99     131.906  70.407  11.061  1.00  0.00           C  
ATOM   1527  CZ  TYR A  99     132.240  71.617  10.419  1.00  0.00           C  
ATOM   1528  OH  TYR A  99     133.398  71.720   9.707  1.00  0.00           O  
ATOM   1529  H   TYR A  99     128.681  69.422  14.542  1.00  0.00           H  
ATOM   1530  HA  TYR A  99     129.399  72.322  14.325  1.00  0.00           H  
ATOM   1531  HB3 TYR A  99     127.846  72.047  12.235  1.00  0.00           H  
ATOM   1532  HB2 TYR A  99     128.061  70.333  12.423  1.00  0.00           H  
ATOM   1533  HD1 TYR A  99     129.503  73.461  11.287  1.00  0.00           H  
ATOM   1534  HD2 TYR A  99     130.455  69.370  12.273  1.00  0.00           H  
ATOM   1535  HE1 TYR A  99     131.618  73.653  10.017  1.00  0.00           H  
ATOM   1536  HE2 TYR A  99     132.549  69.546  10.991  1.00  0.00           H  
ATOM   1537  HH  TYR A  99     133.506  72.567   9.304  1.00  0.00           H  
ATOM   1538  N   ARG A 100     127.126  73.170  14.910  1.00  0.00           N  
ATOM   1539  CA  ARG A 100     125.870  73.775  15.347  1.00  0.00           C  
ATOM   1540  C   ARG A 100     124.916  73.964  14.152  1.00  0.00           C  
ATOM   1541  O   ARG A 100     125.293  73.747  12.999  1.00  0.00           O  
ATOM   1542  CB  ARG A 100     126.189  75.172  15.921  1.00  0.00           C  
ATOM   1543  CG  ARG A 100     127.064  75.129  17.177  1.00  0.00           C  
ATOM   1544  CD  ARG A 100     127.149  76.481  17.892  1.00  0.00           C  
ATOM   1545  NE  ARG A 100     128.050  76.399  19.048  1.00  0.00           N  
ATOM   1546  CZ  ARG A 100     129.380  76.593  19.044  1.00  0.00           C  
ATOM   1547  NH1 ARG A 100     130.043  76.902  17.920  1.00  0.00           N1+
ATOM   1548  NH2 ARG A 100     130.054  76.467  20.193  1.00  0.00           N  
ATOM   1549  H   ARG A 100     127.853  73.810  14.618  1.00  0.00           H  
ATOM   1550  HA  ARG A 100     125.389  73.152  16.103  1.00  0.00           H  
ATOM   1551  HB3 ARG A 100     125.263  75.692  16.170  1.00  0.00           H  
ATOM   1552  HB2 ARG A 100     126.690  75.775  15.163  1.00  0.00           H  
ATOM   1553  HG3 ARG A 100     128.066  74.800  16.907  1.00  0.00           H  
ATOM   1554  HG2 ARG A 100     126.668  74.382  17.862  1.00  0.00           H  
ATOM   1555  HD3 ARG A 100     126.160  76.763  18.255  1.00  0.00           H  
ATOM   1556  HD2 ARG A 100     127.463  77.274  17.220  1.00  0.00           H  
ATOM   1557  HE  ARG A 100     127.605  76.101  19.906  1.00  0.00           H  
ATOM   1558 HH12 ARG A 100     131.045  77.027  17.923  1.00  0.00           H  
ATOM   1559 HH11 ARG A 100     129.533  77.053  17.057  1.00  0.00           H  
ATOM   1560 HH22 ARG A 100     131.053  76.614  20.219  1.00  0.00           H  
ATOM   1561 HH21 ARG A 100     129.566  76.233  21.045  1.00  0.00           H  
ATOM   1562  N   LYS A 101     123.674  74.390  14.444  1.00  0.00           N  
ATOM   1563  CA  LYS A 101     122.619  74.689  13.472  1.00  0.00           C  
ATOM   1564  C   LYS A 101     122.992  75.847  12.524  1.00  0.00           C  
ATOM   1565  O   LYS A 101     122.728  75.750  11.326  1.00  0.00           O  
ATOM   1566  CB  LYS A 101     121.319  75.030  14.239  1.00  0.00           C  
ATOM   1567  CG  LYS A 101     120.081  75.223  13.334  1.00  0.00           C  
ATOM   1568  CD  LYS A 101     118.855  75.780  14.072  1.00  0.00           C  
ATOM   1569  CE  LYS A 101     118.135  74.726  14.916  1.00  0.00           C  
ATOM   1570  NZ  LYS A 101     116.986  75.295  15.639  1.00  0.00           N1+
ATOM   1571  H   LYS A 101     123.444  74.521  15.421  1.00  0.00           H  
ATOM   1572  HA  LYS A 101     122.452  73.792  12.873  1.00  0.00           H  
ATOM   1573  HB3 LYS A 101     121.478  75.932  14.833  1.00  0.00           H  
ATOM   1574  HB2 LYS A 101     121.110  74.240  14.960  1.00  0.00           H  
ATOM   1575  HG3 LYS A 101     119.832  74.285  12.836  1.00  0.00           H  
ATOM   1576  HG2 LYS A 101     120.308  75.929  12.536  1.00  0.00           H  
ATOM   1577  HD3 LYS A 101     118.153  76.174  13.335  1.00  0.00           H  
ATOM   1578  HD2 LYS A 101     119.150  76.628  14.692  1.00  0.00           H  
ATOM   1579  HE3 LYS A 101     118.828  74.283  15.628  1.00  0.00           H  
ATOM   1580  HE2 LYS A 101     117.772  73.921  14.277  1.00  0.00           H  
ATOM   1581  HZ1 LYS A 101     116.389  75.789  14.991  1.00  0.00           H  
ATOM   1582  HZ2 LYS A 101     116.457  74.535  16.054  1.00  0.00           H  
ATOM   1583  HZ3 LYS A 101     117.310  75.923  16.362  1.00  0.00           H  
ATOM   1584  N   ASP A 102     123.595  76.928  13.054  1.00  0.00           N  
ATOM   1585  CA  ASP A 102     123.950  78.143  12.309  1.00  0.00           C  
ATOM   1586  C   ASP A 102     125.147  77.918  11.357  1.00  0.00           C  
ATOM   1587  O   ASP A 102     125.235  78.601  10.337  1.00  0.00           O  
ATOM   1588  CB  ASP A 102     124.248  79.298  13.307  1.00  0.00           C  
ATOM   1589  CG  ASP A 102     125.525  79.189  14.159  1.00  0.00           C  
ATOM   1590  OD1 ASP A 102     125.838  78.069  14.617  1.00  0.00           O1-
ATOM   1591  OD2 ASP A 102     126.178  80.238  14.341  1.00  0.00           O  
ATOM   1592  H   ASP A 102     123.816  76.922  14.040  1.00  0.00           H  
ATOM   1593  HA  ASP A 102     123.088  78.430  11.703  1.00  0.00           H  
ATOM   1594  HB3 ASP A 102     123.403  79.417  13.987  1.00  0.00           H  
ATOM   1595  HB2 ASP A 102     124.301  80.233  12.746  1.00  0.00           H  
ATOM   1596  N   GLY A 103     126.020  76.942  11.663  1.00  0.00           N  
ATOM   1597  CA  GLY A 103     127.119  76.478  10.821  1.00  0.00           C  
ATOM   1598  C   GLY A 103     128.510  76.571  11.459  1.00  0.00           C  
ATOM   1599  O   GLY A 103     129.457  76.045  10.876  1.00  0.00           O  
ATOM   1600  H   GLY A 103     125.861  76.435  12.522  1.00  0.00           H  
ATOM   1601  HA3 GLY A 103     127.144  77.004   9.866  1.00  0.00           H  
ATOM   1602  HA2 GLY A 103     126.926  75.430  10.586  1.00  0.00           H  
ATOM   1603  N   SER A 104     128.656  77.205  12.636  1.00  0.00           N  
ATOM   1604  CA  SER A 104     129.928  77.308  13.359  1.00  0.00           C  
ATOM   1605  C   SER A 104     130.285  75.975  14.056  1.00  0.00           C  
ATOM   1606  O   SER A 104     129.422  75.313  14.635  1.00  0.00           O  
ATOM   1607  CB  SER A 104     129.841  78.475  14.367  1.00  0.00           C  
ATOM   1608  OG  SER A 104     128.915  78.257  15.412  1.00  0.00           O  
ATOM   1609  H   SER A 104     127.836  77.609  13.069  1.00  0.00           H  
ATOM   1610  HA  SER A 104     130.712  77.551  12.638  1.00  0.00           H  
ATOM   1611  HB3 SER A 104     129.576  79.401  13.855  1.00  0.00           H  
ATOM   1612  HB2 SER A 104     130.819  78.641  14.818  1.00  0.00           H  
ATOM   1613  HG  SER A 104     128.035  78.312  15.061  1.00  0.00           H  
ATOM   1614  N   CYS A 105     131.567  75.584  13.967  1.00  0.00           N  
ATOM   1615  CA  CYS A 105     132.128  74.341  14.505  1.00  0.00           C  
ATOM   1616  C   CYS A 105     132.705  74.580  15.915  1.00  0.00           C  
ATOM   1617  O   CYS A 105     133.030  75.709  16.286  1.00  0.00           O  
ATOM   1618  CB  CYS A 105     133.268  73.901  13.556  1.00  0.00           C  
ATOM   1619  SG  CYS A 105     133.766  72.171  13.825  1.00  0.00           S  
ATOM   1620  H   CYS A 105     132.211  76.194  13.485  1.00  0.00           H  
ATOM   1621  HA  CYS A 105     131.357  73.570  14.539  1.00  0.00           H  
ATOM   1622  HB3 CYS A 105     134.142  74.546  13.655  1.00  0.00           H  
ATOM   1623  HB2 CYS A 105     132.942  73.982  12.519  1.00  0.00           H  
ATOM   1624  HG  CYS A 105     132.560  71.638  13.604  1.00  0.00           H  
ATOM   1625  N   PHE A 106     132.836  73.495  16.694  1.00  0.00           N  
ATOM   1626  CA  PHE A 106     133.410  73.457  18.037  1.00  0.00           C  
ATOM   1627  C   PHE A 106     133.975  72.062  18.331  1.00  0.00           C  
ATOM   1628  O   PHE A 106     133.333  71.062  18.012  1.00  0.00           O  
ATOM   1629  CB  PHE A 106     132.381  73.944  19.083  1.00  0.00           C  
ATOM   1630  CG  PHE A 106     131.141  73.072  19.224  1.00  0.00           C  
ATOM   1631  CD1 PHE A 106     130.071  73.204  18.314  1.00  0.00           C  
ATOM   1632  CD2 PHE A 106     131.070  72.101  20.244  1.00  0.00           C  
ATOM   1633  CE1 PHE A 106     128.945  72.364  18.415  1.00  0.00           C  
ATOM   1634  CE2 PHE A 106     129.947  71.257  20.341  1.00  0.00           C  
ATOM   1635  CZ  PHE A 106     128.881  71.392  19.430  1.00  0.00           C  
ATOM   1636  H   PHE A 106     132.526  72.606  16.321  1.00  0.00           H  
ATOM   1637  HA  PHE A 106     134.253  74.150  18.052  1.00  0.00           H  
ATOM   1638  HB3 PHE A 106     132.066  74.959  18.842  1.00  0.00           H  
ATOM   1639  HB2 PHE A 106     132.867  74.016  20.057  1.00  0.00           H  
ATOM   1640  HD1 PHE A 106     130.121  73.937  17.523  1.00  0.00           H  
ATOM   1641  HD2 PHE A 106     131.886  71.990  20.942  1.00  0.00           H  
ATOM   1642  HE1 PHE A 106     128.135  72.454  17.708  1.00  0.00           H  
ATOM   1643  HE2 PHE A 106     129.902  70.505  21.114  1.00  0.00           H  
ATOM   1644  HZ  PHE A 106     128.020  70.744  19.505  1.00  0.00           H  
ATOM   1645  N   LEU A 107     135.149  71.995  18.982  1.00  0.00           N  
ATOM   1646  CA  LEU A 107     135.762  70.757  19.468  1.00  0.00           C  
ATOM   1647  C   LEU A 107     135.135  70.401  20.828  1.00  0.00           C  
ATOM   1648  O   LEU A 107     134.944  71.282  21.668  1.00  0.00           O  
ATOM   1649  CB  LEU A 107     137.281  70.994  19.627  1.00  0.00           C  
ATOM   1650  CG  LEU A 107     138.129  69.729  19.904  1.00  0.00           C  
ATOM   1651  CD1 LEU A 107     138.067  68.709  18.752  1.00  0.00           C  
ATOM   1652  CD2 LEU A 107     139.588  70.122  20.184  1.00  0.00           C  
ATOM   1653  H   LEU A 107     135.612  72.859  19.226  1.00  0.00           H  
ATOM   1654  HA  LEU A 107     135.587  69.962  18.748  1.00  0.00           H  
ATOM   1655  HB3 LEU A 107     137.452  71.723  20.421  1.00  0.00           H  
ATOM   1656  HB2 LEU A 107     137.661  71.463  18.718  1.00  0.00           H  
ATOM   1657  HG  LEU A 107     137.755  69.239  20.804  1.00  0.00           H  
ATOM   1658 HD11 LEU A 107     138.748  67.878  18.932  1.00  0.00           H  
ATOM   1659 HD12 LEU A 107     137.070  68.281  18.642  1.00  0.00           H  
ATOM   1660 HD13 LEU A 107     138.347  69.165  17.802  1.00  0.00           H  
ATOM   1661 HD21 LEU A 107     140.200  69.247  20.401  1.00  0.00           H  
ATOM   1662 HD22 LEU A 107     140.032  70.632  19.330  1.00  0.00           H  
ATOM   1663 HD23 LEU A 107     139.657  70.788  21.045  1.00  0.00           H  
ATOM   1664  N   CYS A 108     134.790  69.116  21.021  1.00  0.00           N  
ATOM   1665  CA  CYS A 108     134.025  68.623  22.166  1.00  0.00           C  
ATOM   1666  C   CYS A 108     134.437  67.192  22.541  1.00  0.00           C  
ATOM   1667  O   CYS A 108     134.654  66.355  21.666  1.00  0.00           O  
ATOM   1668  CB  CYS A 108     132.519  68.787  21.872  1.00  0.00           C  
ATOM   1669  SG  CYS A 108     131.522  68.644  23.379  1.00  0.00           S  
ATOM   1670  H   CYS A 108     134.989  68.446  20.291  1.00  0.00           H  
ATOM   1671  HA  CYS A 108     134.273  69.251  23.022  1.00  0.00           H  
ATOM   1672  HB3 CYS A 108     132.184  68.047  21.144  1.00  0.00           H  
ATOM   1673  HB2 CYS A 108     132.319  69.765  21.441  1.00  0.00           H  
ATOM   1674  HG  CYS A 108     130.336  68.772  22.776  1.00  0.00           H  
ATOM   1675  N   LEU A 109     134.510  66.918  23.852  1.00  0.00           N  
ATOM   1676  CA  LEU A 109     134.777  65.611  24.440  1.00  0.00           C  
ATOM   1677  C   LEU A 109     133.430  64.971  24.817  1.00  0.00           C  
ATOM   1678  O   LEU A 109     132.660  65.546  25.587  1.00  0.00           O  
ATOM   1679  CB  LEU A 109     135.617  65.841  25.719  1.00  0.00           C  
ATOM   1680  CG  LEU A 109     136.206  64.563  26.356  1.00  0.00           C  
ATOM   1681  CD1 LEU A 109     137.254  63.903  25.442  1.00  0.00           C  
ATOM   1682  CD2 LEU A 109     136.816  64.882  27.729  1.00  0.00           C  
ATOM   1683  H   LEU A 109     134.312  67.669  24.502  1.00  0.00           H  
ATOM   1684  HA  LEU A 109     135.319  64.984  23.733  1.00  0.00           H  
ATOM   1685  HB3 LEU A 109     135.020  66.374  26.461  1.00  0.00           H  
ATOM   1686  HB2 LEU A 109     136.443  66.515  25.484  1.00  0.00           H  
ATOM   1687  HG  LEU A 109     135.403  63.843  26.524  1.00  0.00           H  
ATOM   1688 HD11 LEU A 109     137.760  63.079  25.943  1.00  0.00           H  
ATOM   1689 HD12 LEU A 109     136.803  63.493  24.539  1.00  0.00           H  
ATOM   1690 HD13 LEU A 109     138.021  64.615  25.138  1.00  0.00           H  
ATOM   1691 HD21 LEU A 109     137.220  63.985  28.197  1.00  0.00           H  
ATOM   1692 HD22 LEU A 109     137.628  65.606  27.642  1.00  0.00           H  
ATOM   1693 HD23 LEU A 109     136.069  65.297  28.405  1.00  0.00           H  
ATOM   1694  N   VAL A 110     133.160  63.780  24.261  1.00  0.00           N  
ATOM   1695  CA  VAL A 110     131.941  62.999  24.460  1.00  0.00           C  
ATOM   1696  C   VAL A 110     132.266  61.907  25.489  1.00  0.00           C  
ATOM   1697  O   VAL A 110     132.915  60.912  25.163  1.00  0.00           O  
ATOM   1698  CB  VAL A 110     131.515  62.347  23.110  1.00  0.00           C  
ATOM   1699  CG1 VAL A 110     130.150  61.639  23.220  1.00  0.00           C  
ATOM   1700  CG2 VAL A 110     131.483  63.374  21.968  1.00  0.00           C  
ATOM   1701  H   VAL A 110     133.856  63.369  23.650  1.00  0.00           H  
ATOM   1702  HA  VAL A 110     131.131  63.634  24.825  1.00  0.00           H  
ATOM   1703  HB  VAL A 110     132.243  61.591  22.816  1.00  0.00           H  
ATOM   1704 HG11 VAL A 110     129.864  61.184  22.271  1.00  0.00           H  
ATOM   1705 HG12 VAL A 110     130.165  60.844  23.964  1.00  0.00           H  
ATOM   1706 HG13 VAL A 110     129.362  62.338  23.504  1.00  0.00           H  
ATOM   1707 HG21 VAL A 110     131.039  62.956  21.065  1.00  0.00           H  
ATOM   1708 HG22 VAL A 110     130.908  64.248  22.266  1.00  0.00           H  
ATOM   1709 HG23 VAL A 110     132.485  63.716  21.706  1.00  0.00           H  
ATOM   1710  N   ASP A 111     131.801  62.102  26.731  1.00  0.00           N  
ATOM   1711  CA  ASP A 111     131.953  61.160  27.833  1.00  0.00           C  
ATOM   1712  C   ASP A 111     130.654  60.340  27.931  1.00  0.00           C  
ATOM   1713  O   ASP A 111     129.649  60.813  28.466  1.00  0.00           O  
ATOM   1714  CB  ASP A 111     132.235  61.977  29.119  1.00  0.00           C  
ATOM   1715  CG  ASP A 111     132.305  61.153  30.409  1.00  0.00           C  
ATOM   1716  OD1 ASP A 111     132.925  60.068  30.363  1.00  0.00           O1-
ATOM   1717  OD2 ASP A 111     131.758  61.637  31.424  1.00  0.00           O  
ATOM   1718  H   ASP A 111     131.263  62.939  26.915  1.00  0.00           H  
ATOM   1719  HA  ASP A 111     132.793  60.484  27.661  1.00  0.00           H  
ATOM   1720  HB3 ASP A 111     131.479  62.752  29.239  1.00  0.00           H  
ATOM   1721  HB2 ASP A 111     133.185  62.503  29.012  1.00  0.00           H  
ATOM   1722  N   VAL A 112     130.689  59.116  27.382  1.00  0.00           N  
ATOM   1723  CA  VAL A 112     129.585  58.157  27.385  1.00  0.00           C  
ATOM   1724  C   VAL A 112     129.730  57.321  28.667  1.00  0.00           C  
ATOM   1725  O   VAL A 112     130.743  56.647  28.847  1.00  0.00           O  
ATOM   1726  CB  VAL A 112     129.702  57.229  26.136  1.00  0.00           C  
ATOM   1727  CG1 VAL A 112     128.512  56.255  26.018  1.00  0.00           C  
ATOM   1728  CG2 VAL A 112     129.838  58.020  24.821  1.00  0.00           C  
ATOM   1729  H   VAL A 112     131.557  58.811  26.965  1.00  0.00           H  
ATOM   1730  HA  VAL A 112     128.626  58.678  27.367  1.00  0.00           H  
ATOM   1731  HB  VAL A 112     130.608  56.626  26.225  1.00  0.00           H  
ATOM   1732 HG11 VAL A 112     128.611  55.615  25.140  1.00  0.00           H  
ATOM   1733 HG12 VAL A 112     128.435  55.595  26.880  1.00  0.00           H  
ATOM   1734 HG13 VAL A 112     127.568  56.794  25.929  1.00  0.00           H  
ATOM   1735 HG21 VAL A 112     129.865  57.352  23.960  1.00  0.00           H  
ATOM   1736 HG22 VAL A 112     129.003  58.706  24.681  1.00  0.00           H  
ATOM   1737 HG23 VAL A 112     130.759  58.604  24.793  1.00  0.00           H  
ATOM   1738  N   VAL A 113     128.717  57.370  29.548  1.00  0.00           N  
ATOM   1739  CA  VAL A 113     128.671  56.664  30.830  1.00  0.00           C  
ATOM   1740  C   VAL A 113     127.341  55.886  30.901  1.00  0.00           C  
ATOM   1741  O   VAL A 113     126.342  56.458  31.344  1.00  0.00           O  
ATOM   1742  CB  VAL A 113     128.898  57.651  32.014  1.00  0.00           C  
ATOM   1743  CG1 VAL A 113     128.868  56.940  33.383  1.00  0.00           C  
ATOM   1744  CG2 VAL A 113     130.217  58.436  31.885  1.00  0.00           C  
ATOM   1745  H   VAL A 113     127.932  57.972  29.334  1.00  0.00           H  
ATOM   1746  HA  VAL A 113     129.491  55.948  30.890  1.00  0.00           H  
ATOM   1747  HB  VAL A 113     128.090  58.385  32.007  1.00  0.00           H  
ATOM   1748 HG11 VAL A 113     129.040  57.649  34.194  1.00  0.00           H  
ATOM   1749 HG12 VAL A 113     127.909  56.461  33.580  1.00  0.00           H  
ATOM   1750 HG13 VAL A 113     129.642  56.175  33.445  1.00  0.00           H  
ATOM   1751 HG21 VAL A 113     130.371  59.098  32.738  1.00  0.00           H  
ATOM   1752 HG22 VAL A 113     131.075  57.766  31.828  1.00  0.00           H  
ATOM   1753 HG23 VAL A 113     130.225  59.065  30.996  1.00  0.00           H  
ATOM   1754  N   PRO A 114     127.294  54.602  30.468  1.00  0.00           N  
ATOM   1755  CA  PRO A 114     126.108  53.748  30.619  1.00  0.00           C  
ATOM   1756  C   PRO A 114     125.845  53.396  32.097  1.00  0.00           C  
ATOM   1757  O   PRO A 114     126.768  53.027  32.825  1.00  0.00           O  
ATOM   1758  CB  PRO A 114     126.383  52.477  29.795  1.00  0.00           C  
ATOM   1759  CG  PRO A 114     127.836  52.546  29.331  1.00  0.00           C  
ATOM   1760  CD  PRO A 114     128.364  53.922  29.737  1.00  0.00           C  
ATOM   1761  HA  PRO A 114     125.246  54.271  30.205  1.00  0.00           H  
ATOM   1762  HB3 PRO A 114     125.717  52.449  28.932  1.00  0.00           H  
ATOM   1763  HB2 PRO A 114     126.201  51.556  30.354  1.00  0.00           H  
ATOM   1764  HG3 PRO A 114     127.905  52.409  28.250  1.00  0.00           H  
ATOM   1765  HG2 PRO A 114     128.432  51.758  29.793  1.00  0.00           H  
ATOM   1766  HD2 PRO A 114     129.243  53.802  30.372  1.00  0.00           H  
ATOM   1767  HD3 PRO A 114     128.662  54.495  28.860  1.00  0.00           H  
ATOM   1768  N   VAL A 115     124.575  53.503  32.518  1.00  0.00           N  
ATOM   1769  CA  VAL A 115     124.092  53.156  33.858  1.00  0.00           C  
ATOM   1770  C   VAL A 115     123.572  51.706  33.816  1.00  0.00           C  
ATOM   1771  O   VAL A 115     122.967  51.285  32.827  1.00  0.00           O  
ATOM   1772  CB  VAL A 115     122.928  54.111  34.253  1.00  0.00           C  
ATOM   1773  CG1 VAL A 115     122.388  53.850  35.675  1.00  0.00           C  
ATOM   1774  CG2 VAL A 115     123.333  55.592  34.142  1.00  0.00           C  
ATOM   1775  H   VAL A 115     123.880  53.791  31.844  1.00  0.00           H  
ATOM   1776  HA  VAL A 115     124.900  53.244  34.587  1.00  0.00           H  
ATOM   1777  HB  VAL A 115     122.101  53.957  33.556  1.00  0.00           H  
ATOM   1778 HG11 VAL A 115     121.611  54.570  35.938  1.00  0.00           H  
ATOM   1779 HG12 VAL A 115     121.938  52.862  35.771  1.00  0.00           H  
ATOM   1780 HG13 VAL A 115     123.179  53.932  36.421  1.00  0.00           H  
ATOM   1781 HG21 VAL A 115     122.506  56.238  34.435  1.00  0.00           H  
ATOM   1782 HG22 VAL A 115     124.181  55.822  34.787  1.00  0.00           H  
ATOM   1783 HG23 VAL A 115     123.604  55.869  33.123  1.00  0.00           H  
ATOM   1784  N   LYS A 116     123.796  50.965  34.914  1.00  0.00           N  
ATOM   1785  CA  LYS A 116     123.378  49.578  35.106  1.00  0.00           C  
ATOM   1786  C   LYS A 116     122.620  49.407  36.427  1.00  0.00           C  
ATOM   1787  O   LYS A 116     122.899  50.093  37.411  1.00  0.00           O  
ATOM   1788  CB  LYS A 116     124.593  48.632  35.024  1.00  0.00           C  
ATOM   1789  CG  LYS A 116     125.199  48.520  33.616  1.00  0.00           C  
ATOM   1790  CD  LYS A 116     126.319  47.473  33.543  1.00  0.00           C  
ATOM   1791  CE  LYS A 116     126.866  47.303  32.120  1.00  0.00           C  
ATOM   1792  NZ  LYS A 116     127.972  46.333  32.076  1.00  0.00           N1+
ATOM   1793  H   LYS A 116     124.277  51.398  35.689  1.00  0.00           H  
ATOM   1794  HA  LYS A 116     122.678  49.301  34.317  1.00  0.00           H  
ATOM   1795  HB3 LYS A 116     124.287  47.633  35.342  1.00  0.00           H  
ATOM   1796  HB2 LYS A 116     125.361  48.949  35.732  1.00  0.00           H  
ATOM   1797  HG3 LYS A 116     125.586  49.489  33.299  1.00  0.00           H  
ATOM   1798  HG2 LYS A 116     124.416  48.258  32.906  1.00  0.00           H  
ATOM   1799  HD3 LYS A 116     125.942  46.514  33.902  1.00  0.00           H  
ATOM   1800  HD2 LYS A 116     127.125  47.763  34.218  1.00  0.00           H  
ATOM   1801  HE3 LYS A 116     127.221  48.258  31.731  1.00  0.00           H  
ATOM   1802  HE2 LYS A 116     126.075  46.953  31.458  1.00  0.00           H  
ATOM   1803  HZ1 LYS A 116     127.648  45.431  32.393  1.00  0.00           H  
ATOM   1804  HZ2 LYS A 116     128.315  46.255  31.129  1.00  0.00           H  
ATOM   1805  HZ3 LYS A 116     128.723  46.651  32.673  1.00  0.00           H  
ATOM   1806  N   ASN A 117     121.677  48.453  36.432  1.00  0.00           N  
ATOM   1807  CA  ASN A 117     120.900  48.003  37.589  1.00  0.00           C  
ATOM   1808  C   ASN A 117     121.599  46.817  38.292  1.00  0.00           C  
ATOM   1809  O   ASN A 117     122.675  46.384  37.875  1.00  0.00           O  
ATOM   1810  CB  ASN A 117     119.476  47.599  37.106  1.00  0.00           C  
ATOM   1811  CG  ASN A 117     119.375  46.411  36.130  1.00  0.00           C  
ATOM   1812  OD1 ASN A 117     120.253  46.178  35.302  1.00  0.00           O  
ATOM   1813  ND2 ASN A 117     118.305  45.625  36.260  1.00  0.00           N  
ATOM   1814  H   ASN A 117     121.531  47.934  35.577  1.00  0.00           H  
ATOM   1815  HA  ASN A 117     120.806  48.818  38.309  1.00  0.00           H  
ATOM   1816  HB3 ASN A 117     119.014  48.457  36.616  1.00  0.00           H  
ATOM   1817  HB2 ASN A 117     118.848  47.393  37.974  1.00  0.00           H  
ATOM   1818 HD22 ASN A 117     118.198  44.825  35.652  1.00  0.00           H  
ATOM   1819 HD21 ASN A 117     117.599  45.833  36.952  1.00  0.00           H  
ATOM   1820  N   GLU A 118     120.970  46.284  39.355  1.00  0.00           N  
ATOM   1821  CA  GLU A 118     121.465  45.171  40.177  1.00  0.00           C  
ATOM   1822  C   GLU A 118     121.559  43.830  39.422  1.00  0.00           C  
ATOM   1823  O   GLU A 118     122.368  42.985  39.804  1.00  0.00           O  
ATOM   1824  CB  GLU A 118     120.517  44.984  41.385  1.00  0.00           C  
ATOM   1825  CG  GLU A 118     120.503  46.149  42.399  1.00  0.00           C  
ATOM   1826  CD  GLU A 118     121.791  46.320  43.214  1.00  0.00           C  
ATOM   1827  OE1 GLU A 118     122.646  45.407  43.180  1.00  0.00           O1-
ATOM   1828  OE2 GLU A 118     121.890  47.374  43.878  1.00  0.00           O  
ATOM   1829  H   GLU A 118     120.096  46.699  39.642  1.00  0.00           H  
ATOM   1830  HA  GLU A 118     122.468  45.422  40.524  1.00  0.00           H  
ATOM   1831  HB2 GLU A 118     119.499  44.830  41.022  1.00  0.00           H  
ATOM   1832  HB3 GLU A 118     120.769  44.065  41.918  1.00  0.00           H  
ATOM   1833  HG2 GLU A 118     120.278  47.089  41.895  1.00  0.00           H  
ATOM   1834  HG3 GLU A 118     119.693  45.987  43.111  1.00  0.00           H  
ATOM   1835  N   ASP A 119     120.758  43.633  38.359  1.00  0.00           N  
ATOM   1836  CA  ASP A 119     120.733  42.414  37.546  1.00  0.00           C  
ATOM   1837  C   ASP A 119     121.924  42.345  36.563  1.00  0.00           C  
ATOM   1838  O   ASP A 119     122.399  41.252  36.258  1.00  0.00           O  
ATOM   1839  CB  ASP A 119     119.396  42.395  36.761  1.00  0.00           C  
ATOM   1840  CG  ASP A 119     118.965  41.033  36.202  1.00  0.00           C  
ATOM   1841  OD1 ASP A 119     119.511  40.000  36.649  1.00  0.00           O1-
ATOM   1842  OD2 ASP A 119     118.053  41.052  35.347  1.00  0.00           O  
ATOM   1843  H   ASP A 119     120.122  44.374  38.100  1.00  0.00           H  
ATOM   1844  HA  ASP A 119     120.779  41.560  38.224  1.00  0.00           H  
ATOM   1845  HB2 ASP A 119     118.587  42.724  37.414  1.00  0.00           H  
ATOM   1846  HB3 ASP A 119     119.433  43.110  35.938  1.00  0.00           H  
ATOM   1847  N   GLY A 120     122.430  43.506  36.113  1.00  0.00           N  
ATOM   1848  CA  GLY A 120     123.594  43.634  35.242  1.00  0.00           C  
ATOM   1849  C   GLY A 120     123.212  43.721  33.763  1.00  0.00           C  
ATOM   1850  O   GLY A 120     123.568  42.843  32.979  1.00  0.00           O  
ATOM   1851  H   GLY A 120     121.997  44.362  36.430  1.00  0.00           H  
ATOM   1852  HA3 GLY A 120     124.295  42.812  35.396  1.00  0.00           H  
ATOM   1853  HA2 GLY A 120     124.127  44.545  35.519  1.00  0.00           H  
ATOM   1854  N   ALA A 121     122.502  44.797  33.393  1.00  0.00           N  
ATOM   1855  CA  ALA A 121     122.103  45.133  32.029  1.00  0.00           C  
ATOM   1856  C   ALA A 121     122.134  46.652  31.837  1.00  0.00           C  
ATOM   1857  O   ALA A 121     121.814  47.394  32.767  1.00  0.00           O  
ATOM   1858  CB  ALA A 121     120.739  44.505  31.703  1.00  0.00           C  
ATOM   1859  H   ALA A 121     122.228  45.456  34.110  1.00  0.00           H  
ATOM   1860  HA  ALA A 121     122.839  44.714  31.340  1.00  0.00           H  
ATOM   1861  HB1 ALA A 121     120.427  44.743  30.685  1.00  0.00           H  
ATOM   1862  HB2 ALA A 121     120.773  43.419  31.792  1.00  0.00           H  
ATOM   1863  HB3 ALA A 121     119.964  44.869  32.381  1.00  0.00           H  
ATOM   1864  N   VAL A 122     122.504  47.115  30.630  1.00  0.00           N  
ATOM   1865  CA  VAL A 122     122.533  48.534  30.264  1.00  0.00           C  
ATOM   1866  C   VAL A 122     121.093  48.979  29.975  1.00  0.00           C  
ATOM   1867  O   VAL A 122     120.437  48.425  29.092  1.00  0.00           O  
ATOM   1868  CB  VAL A 122     123.401  48.750  28.996  1.00  0.00           C  
ATOM   1869  CG1 VAL A 122     123.468  50.234  28.588  1.00  0.00           C  
ATOM   1870  CG2 VAL A 122     124.830  48.222  29.173  1.00  0.00           C  
ATOM   1871  H   VAL A 122     122.735  46.449  29.908  1.00  0.00           H  
ATOM   1872  HA  VAL A 122     122.950  49.115  31.089  1.00  0.00           H  
ATOM   1873  HB  VAL A 122     122.962  48.197  28.163  1.00  0.00           H  
ATOM   1874 HG11 VAL A 122     124.191  50.380  27.788  1.00  0.00           H  
ATOM   1875 HG12 VAL A 122     122.510  50.610  28.228  1.00  0.00           H  
ATOM   1876 HG13 VAL A 122     123.777  50.862  29.425  1.00  0.00           H  
ATOM   1877 HG21 VAL A 122     125.405  48.390  28.263  1.00  0.00           H  
ATOM   1878 HG22 VAL A 122     125.339  48.737  29.988  1.00  0.00           H  
ATOM   1879 HG23 VAL A 122     124.852  47.151  29.373  1.00  0.00           H  
ATOM   1880  N   ILE A 123     120.621  49.973  30.738  1.00  0.00           N  
ATOM   1881  CA  ILE A 123     119.260  50.498  30.661  1.00  0.00           C  
ATOM   1882  C   ILE A 123     119.274  51.854  29.932  1.00  0.00           C  
ATOM   1883  O   ILE A 123     118.389  52.108  29.114  1.00  0.00           O  
ATOM   1884  CB  ILE A 123     118.688  50.667  32.102  1.00  0.00           C  
ATOM   1885  CG1 ILE A 123     118.928  49.447  33.030  1.00  0.00           C  
ATOM   1886  CG2 ILE A 123     117.192  51.042  32.095  1.00  0.00           C  
ATOM   1887  CD1 ILE A 123     118.368  48.110  32.517  1.00  0.00           C  
ATOM   1888  H   ILE A 123     121.228  50.358  31.448  1.00  0.00           H  
ATOM   1889  HA  ILE A 123     118.614  49.815  30.106  1.00  0.00           H  
ATOM   1890  HB  ILE A 123     119.214  51.498  32.575  1.00  0.00           H  
ATOM   1891 HG13 ILE A 123     118.494  49.653  34.009  1.00  0.00           H  
ATOM   1892 HG12 ILE A 123     119.995  49.333  33.219  1.00  0.00           H  
ATOM   1893 HG21 ILE A 123     116.819  51.194  33.109  1.00  0.00           H  
ATOM   1894 HG22 ILE A 123     117.003  51.960  31.545  1.00  0.00           H  
ATOM   1895 HG23 ILE A 123     116.586  50.264  31.632  1.00  0.00           H  
ATOM   1896 HD11 ILE A 123     118.582  47.311  33.227  1.00  0.00           H  
ATOM   1897 HD12 ILE A 123     117.287  48.148  32.387  1.00  0.00           H  
ATOM   1898 HD13 ILE A 123     118.812  47.821  31.565  1.00  0.00           H  
ATOM   1899  N   MET A 124     120.264  52.715  30.237  1.00  0.00           N  
ATOM   1900  CA  MET A 124     120.372  54.099  29.774  1.00  0.00           C  
ATOM   1901  C   MET A 124     121.804  54.448  29.356  1.00  0.00           C  
ATOM   1902  O   MET A 124     122.758  53.784  29.764  1.00  0.00           O  
ATOM   1903  CB  MET A 124     119.849  55.080  30.848  1.00  0.00           C  
ATOM   1904  CG  MET A 124     118.391  54.875  31.275  1.00  0.00           C  
ATOM   1905  SD  MET A 124     117.162  55.159  29.970  1.00  0.00           S  
ATOM   1906  CE  MET A 124     115.625  54.775  30.847  1.00  0.00           C  
ATOM   1907  H   MET A 124     120.977  52.405  30.882  1.00  0.00           H  
ATOM   1908  HA  MET A 124     119.762  54.211  28.878  1.00  0.00           H  
ATOM   1909  HB3 MET A 124     119.960  56.106  30.493  1.00  0.00           H  
ATOM   1910  HB2 MET A 124     120.481  55.004  31.734  1.00  0.00           H  
ATOM   1911  HG3 MET A 124     118.193  55.563  32.089  1.00  0.00           H  
ATOM   1912  HG2 MET A 124     118.251  53.881  31.693  1.00  0.00           H  
ATOM   1913  HE1 MET A 124     114.794  54.755  30.143  1.00  0.00           H  
ATOM   1914  HE2 MET A 124     115.680  53.810  31.349  1.00  0.00           H  
ATOM   1915  HE3 MET A 124     115.415  55.543  31.583  1.00  0.00           H  
ATOM   1916  N   PHE A 125     121.931  55.525  28.565  1.00  0.00           N  
ATOM   1917  CA  PHE A 125     123.178  56.100  28.071  1.00  0.00           C  
ATOM   1918  C   PHE A 125     123.182  57.601  28.372  1.00  0.00           C  
ATOM   1919  O   PHE A 125     122.460  58.350  27.714  1.00  0.00           O  
ATOM   1920  CB  PHE A 125     123.291  55.843  26.553  1.00  0.00           C  
ATOM   1921  CG  PHE A 125     123.385  54.384  26.159  1.00  0.00           C  
ATOM   1922  CD1 PHE A 125     122.249  53.707  25.668  1.00  0.00           C  
ATOM   1923  CD2 PHE A 125     124.612  53.702  26.286  1.00  0.00           C  
ATOM   1924  CE1 PHE A 125     122.344  52.355  25.292  1.00  0.00           C  
ATOM   1925  CE2 PHE A 125     124.704  52.350  25.911  1.00  0.00           C  
ATOM   1926  CZ  PHE A 125     123.572  51.678  25.408  1.00  0.00           C  
ATOM   1927  H   PHE A 125     121.081  55.983  28.266  1.00  0.00           H  
ATOM   1928  HA  PHE A 125     124.039  55.647  28.568  1.00  0.00           H  
ATOM   1929  HB3 PHE A 125     124.180  56.342  26.164  1.00  0.00           H  
ATOM   1930  HB2 PHE A 125     122.446  56.292  26.026  1.00  0.00           H  
ATOM   1931  HD1 PHE A 125     121.304  54.222  25.571  1.00  0.00           H  
ATOM   1932  HD2 PHE A 125     125.483  54.212  26.669  1.00  0.00           H  
ATOM   1933  HE1 PHE A 125     121.478  51.839  24.906  1.00  0.00           H  
ATOM   1934  HE2 PHE A 125     125.642  51.827  26.015  1.00  0.00           H  
ATOM   1935  HZ  PHE A 125     123.643  50.639  25.121  1.00  0.00           H  
ATOM   1936  N   ILE A 126     124.006  58.042  29.338  1.00  0.00           N  
ATOM   1937  CA  ILE A 126     124.223  59.457  29.655  1.00  0.00           C  
ATOM   1938  C   ILE A 126     125.465  59.896  28.860  1.00  0.00           C  
ATOM   1939  O   ILE A 126     126.562  59.387  29.090  1.00  0.00           O  
ATOM   1940  CB  ILE A 126     124.483  59.642  31.180  1.00  0.00           C  
ATOM   1941  CG1 ILE A 126     123.313  59.100  32.036  1.00  0.00           C  
ATOM   1942  CG2 ILE A 126     124.757  61.125  31.536  1.00  0.00           C  
ATOM   1943  CD1 ILE A 126     123.657  58.973  33.526  1.00  0.00           C  
ATOM   1944  H   ILE A 126     124.572  57.371  29.839  1.00  0.00           H  
ATOM   1945  HA  ILE A 126     123.357  60.055  29.372  1.00  0.00           H  
ATOM   1946  HB  ILE A 126     125.372  59.068  31.447  1.00  0.00           H  
ATOM   1947 HG13 ILE A 126     123.020  58.107  31.695  1.00  0.00           H  
ATOM   1948 HG12 ILE A 126     122.433  59.730  31.910  1.00  0.00           H  
ATOM   1949 HG21 ILE A 126     124.970  61.257  32.596  1.00  0.00           H  
ATOM   1950 HG22 ILE A 126     125.622  61.527  31.008  1.00  0.00           H  
ATOM   1951 HG23 ILE A 126     123.901  61.754  31.291  1.00  0.00           H  
ATOM   1952 HD11 ILE A 126     122.838  58.504  34.067  1.00  0.00           H  
ATOM   1953 HD12 ILE A 126     124.545  58.359  33.676  1.00  0.00           H  
ATOM   1954 HD13 ILE A 126     123.834  59.942  33.991  1.00  0.00           H  
ATOM   1955  N   LEU A 127     125.273  60.838  27.925  1.00  0.00           N  
ATOM   1956  CA  LEU A 127     126.324  61.426  27.098  1.00  0.00           C  
ATOM   1957  C   LEU A 127     126.545  62.860  27.599  1.00  0.00           C  
ATOM   1958  O   LEU A 127     125.781  63.756  27.245  1.00  0.00           O  
ATOM   1959  CB  LEU A 127     125.856  61.460  25.620  1.00  0.00           C  
ATOM   1960  CG  LEU A 127     125.913  60.115  24.859  1.00  0.00           C  
ATOM   1961  CD1 LEU A 127     124.818  59.121  25.281  1.00  0.00           C  
ATOM   1962  CD2 LEU A 127     125.833  60.357  23.343  1.00  0.00           C  
ATOM   1963  H   LEU A 127     124.336  61.194  27.794  1.00  0.00           H  
ATOM   1964  HA  LEU A 127     127.262  60.873  27.165  1.00  0.00           H  
ATOM   1965  HB3 LEU A 127     126.502  62.159  25.085  1.00  0.00           H  
ATOM   1966  HB2 LEU A 127     124.852  61.878  25.547  1.00  0.00           H  
ATOM   1967  HG  LEU A 127     126.879  59.653  25.059  1.00  0.00           H  
ATOM   1968 HD11 LEU A 127     124.806  58.249  24.627  1.00  0.00           H  
ATOM   1969 HD12 LEU A 127     124.986  58.749  26.289  1.00  0.00           H  
ATOM   1970 HD13 LEU A 127     123.827  59.575  25.246  1.00  0.00           H  
ATOM   1971 HD21 LEU A 127     125.921  59.422  22.788  1.00  0.00           H  
ATOM   1972 HD22 LEU A 127     124.886  60.819  23.064  1.00  0.00           H  
ATOM   1973 HD23 LEU A 127     126.636  61.012  23.003  1.00  0.00           H  
ATOM   1974  N   ASN A 128     127.586  63.073  28.421  1.00  0.00           N  
ATOM   1975  CA  ASN A 128     127.999  64.388  28.920  1.00  0.00           C  
ATOM   1976  C   ASN A 128     128.981  65.004  27.904  1.00  0.00           C  
ATOM   1977  O   ASN A 128     129.781  64.294  27.290  1.00  0.00           O  
ATOM   1978  CB  ASN A 128     128.719  64.195  30.279  1.00  0.00           C  
ATOM   1979  CG  ASN A 128     128.757  65.446  31.172  1.00  0.00           C  
ATOM   1980  OD1 ASN A 128     128.539  66.571  30.725  1.00  0.00           O  
ATOM   1981  ND2 ASN A 128     129.012  65.246  32.465  1.00  0.00           N  
ATOM   1982  H   ASN A 128     128.183  62.287  28.649  1.00  0.00           H  
ATOM   1983  HA  ASN A 128     127.122  65.026  29.040  1.00  0.00           H  
ATOM   1984  HB3 ASN A 128     129.735  63.828  30.145  1.00  0.00           H  
ATOM   1985  HB2 ASN A 128     128.197  63.421  30.845  1.00  0.00           H  
ATOM   1986 HD22 ASN A 128     129.034  66.032  33.096  1.00  0.00           H  
ATOM   1987 HD21 ASN A 128     129.200  64.311  32.801  1.00  0.00           H  
ATOM   1988  N   PHE A 129     128.898  66.331  27.737  1.00  0.00           N  
ATOM   1989  CA  PHE A 129     129.649  67.124  26.768  1.00  0.00           C  
ATOM   1990  C   PHE A 129     130.412  68.248  27.479  1.00  0.00           C  
ATOM   1991  O   PHE A 129     129.878  68.888  28.386  1.00  0.00           O  
ATOM   1992  CB  PHE A 129     128.675  67.687  25.715  1.00  0.00           C  
ATOM   1993  CG  PHE A 129     127.998  66.631  24.864  1.00  0.00           C  
ATOM   1994  CD1 PHE A 129     128.711  65.973  23.840  1.00  0.00           C  
ATOM   1995  CD2 PHE A 129     126.652  66.288  25.110  1.00  0.00           C  
ATOM   1996  CE1 PHE A 129     128.075  64.983  23.065  1.00  0.00           C  
ATOM   1997  CE2 PHE A 129     126.023  65.295  24.339  1.00  0.00           C  
ATOM   1998  CZ  PHE A 129     126.733  64.643  23.314  1.00  0.00           C  
ATOM   1999  H   PHE A 129     128.229  66.835  28.304  1.00  0.00           H  
ATOM   2000  HA  PHE A 129     130.379  66.499  26.255  1.00  0.00           H  
ATOM   2001  HB3 PHE A 129     129.194  68.375  25.049  1.00  0.00           H  
ATOM   2002  HB2 PHE A 129     127.903  68.282  26.199  1.00  0.00           H  
ATOM   2003  HD1 PHE A 129     129.746  66.218  23.651  1.00  0.00           H  
ATOM   2004  HD2 PHE A 129     126.098  66.780  25.896  1.00  0.00           H  
ATOM   2005  HE1 PHE A 129     128.614  64.470  22.284  1.00  0.00           H  
ATOM   2006  HE2 PHE A 129     124.993  65.039  24.533  1.00  0.00           H  
ATOM   2007  HZ  PHE A 129     126.248  63.880  22.723  1.00  0.00           H  
ATOM   2008  N   GLU A 130     131.655  68.496  27.038  1.00  0.00           N  
ATOM   2009  CA  GLU A 130     132.524  69.573  27.505  1.00  0.00           C  
ATOM   2010  C   GLU A 130     133.532  69.938  26.408  1.00  0.00           C  
ATOM   2011  O   GLU A 130     134.070  69.044  25.758  1.00  0.00           O  
ATOM   2012  CB  GLU A 130     133.171  69.195  28.860  1.00  0.00           C  
ATOM   2013  CG  GLU A 130     133.907  70.346  29.576  1.00  0.00           C  
ATOM   2014  CD  GLU A 130     132.962  71.475  29.998  1.00  0.00           C  
ATOM   2015  OE1 GLU A 130     131.955  71.161  30.671  1.00  0.00           O1-
ATOM   2016  OE2 GLU A 130     133.251  72.630  29.620  1.00  0.00           O  
ATOM   2017  H   GLU A 130     132.023  67.910  26.300  1.00  0.00           H  
ATOM   2018  HA  GLU A 130     131.886  70.446  27.651  1.00  0.00           H  
ATOM   2019  HB3 GLU A 130     133.872  68.373  28.703  1.00  0.00           H  
ATOM   2020  HB2 GLU A 130     132.413  68.795  29.535  1.00  0.00           H  
ATOM   2021  HG3 GLU A 130     134.706  70.744  28.950  1.00  0.00           H  
ATOM   2022  HG2 GLU A 130     134.390  69.963  30.476  1.00  0.00           H  
ATOM   2023  N   VAL A 131     133.795  71.240  26.205  1.00  0.00           N  
ATOM   2024  CA  VAL A 131     134.717  71.749  25.184  1.00  0.00           C  
ATOM   2025  C   VAL A 131     136.182  71.555  25.620  1.00  0.00           C  
ATOM   2026  O   VAL A 131     136.596  71.720  26.767  1.00  0.00           O  
ATOM   2027  CB  VAL A 131     134.425  73.247  24.891  1.00  0.00           C  
ATOM   2028  CG1 VAL A 131     133.056  73.420  24.207  1.00  0.00           C  
ATOM   2029  CG2 VAL A 131     134.544  74.185  26.110  1.00  0.00           C  
ATOM   2030  H   VAL A 131     133.364  71.918  26.817  1.00  0.00           H  
ATOM   2031  HA  VAL A 131     134.563  71.185  24.265  1.00  0.00           H  
ATOM   2032  HXT VAL A 131     136.825  71.238  24.799  1.00  0.00           H  
ATOM   2033  HB  VAL A 131     135.168  73.582  24.164  1.00  0.00           H  
ATOM   2034 HG11 VAL A 131     132.891  74.457  23.915  1.00  0.00           H  
ATOM   2035 HG12 VAL A 131     132.989  72.813  23.303  1.00  0.00           H  
ATOM   2036 HG13 VAL A 131     132.238  73.126  24.864  1.00  0.00           H  
ATOM   2037 HG21 VAL A 131     134.333  75.217  25.828  1.00  0.00           H  
ATOM   2038 HG22 VAL A 131     133.842  73.912  26.899  1.00  0.00           H  
ATOM   2039 HG23 VAL A 131     135.546  74.174  26.539  1.00  0.00           H  
ATOM   2040  N   TRP A 398     115.412  43.471  59.206  1.00  0.00           N  
ATOM   2041  CA  TRP A 398     115.233  44.282  60.412  1.00  0.00           C  
ATOM   2042  C   TRP A 398     114.598  45.641  60.068  1.00  0.00           C  
ATOM   2043  O   TRP A 398     115.196  46.694  60.292  1.00  0.00           O  
ATOM   2044  CB  TRP A 398     116.578  44.437  61.160  1.00  0.00           C  
ATOM   2045  CG  TRP A 398     117.255  43.195  61.669  1.00  0.00           C  
ATOM   2046  CD1 TRP A 398     116.648  42.046  62.049  1.00  0.00           C  
ATOM   2047  CD2 TRP A 398     118.687  42.966  61.856  1.00  0.00           C  
ATOM   2048  NE1 TRP A 398     117.596  41.132  62.460  1.00  0.00           N  
ATOM   2049  CE2 TRP A 398     118.873  41.643  62.363  1.00  0.00           C  
ATOM   2050  CE3 TRP A 398     119.853  43.741  61.648  1.00  0.00           C  
ATOM   2051  CZ2 TRP A 398     120.146  41.119  62.650  1.00  0.00           C  
ATOM   2052  CZ3 TRP A 398     121.135  43.225  61.930  1.00  0.00           C  
ATOM   2053  CH2 TRP A 398     121.283  41.917  62.431  1.00  0.00           C  
ATOM   2054  H1  TRP A 398     115.860  42.590  59.413  1.00  0.00           H  
ATOM   2055  H2  TRP A 398     114.531  43.248  58.766  1.00  0.00           H  
ATOM   2056  HA  TRP A 398     114.531  43.765  61.067  1.00  0.00           H  
ATOM   2057  HB2 TRP A 398     117.289  44.944  60.504  1.00  0.00           H  
ATOM   2058  HB3 TRP A 398     116.446  45.092  62.021  1.00  0.00           H  
ATOM   2059  HD1 TRP A 398     115.581  41.880  62.034  1.00  0.00           H  
ATOM   2060  HE1 TRP A 398     117.356  40.207  62.786  1.00  0.00           H  
ATOM   2061  HE3 TRP A 398     119.760  44.746  61.263  1.00  0.00           H  
ATOM   2062  HZ2 TRP A 398     120.250  40.114  63.033  1.00  0.00           H  
ATOM   2063  HZ3 TRP A 398     122.009  43.837  61.760  1.00  0.00           H  
ATOM   2064  HH2 TRP A 398     122.267  41.528  62.646  1.00  0.00           H  
ATOM   2065  N   THR A 399     113.373  45.602  59.517  1.00  0.00           N  
ATOM   2066  CA  THR A 399     112.581  46.751  59.068  1.00  0.00           C  
ATOM   2067  C   THR A 399     111.101  46.544  59.428  1.00  0.00           C  
ATOM   2068  O   THR A 399     110.583  45.437  59.280  1.00  0.00           O  
ATOM   2069  CB  THR A 399     112.815  47.040  57.560  1.00  0.00           C  
ATOM   2070  OG1 THR A 399     112.410  45.942  56.761  1.00  0.00           O  
ATOM   2071  CG2 THR A 399     114.254  47.430  57.190  1.00  0.00           C  
ATOM   2072  H   THR A 399     112.954  44.696  59.369  1.00  0.00           H  
ATOM   2073  HA  THR A 399     112.909  47.631  59.625  1.00  0.00           H  
ATOM   2074  HB  THR A 399     112.175  47.879  57.281  1.00  0.00           H  
ATOM   2075  HG1 THR A 399     111.501  45.755  56.940  1.00  0.00           H  
ATOM   2076 HG21 THR A 399     114.322  47.727  56.143  1.00  0.00           H  
ATOM   2077 HG22 THR A 399     114.600  48.270  57.793  1.00  0.00           H  
ATOM   2078 HG23 THR A 399     114.949  46.603  57.338  1.00  0.00           H  
ATOM   2079  N   ILE A 400     110.427  47.620  59.870  1.00  0.00           N  
ATOM   2080  CA  ILE A 400     109.008  47.663  60.244  1.00  0.00           C  
ATOM   2081  C   ILE A 400     108.345  48.829  59.485  1.00  0.00           C  
ATOM   2082  O   ILE A 400     108.973  49.868  59.286  1.00  0.00           O  
ATOM   2083  CB  ILE A 400     108.847  47.776  61.793  1.00  0.00           C  
ATOM   2084  CG1 ILE A 400     109.678  46.757  62.614  1.00  0.00           C  
ATOM   2085  CG2 ILE A 400     107.370  47.740  62.244  1.00  0.00           C  
ATOM   2086  CD1 ILE A 400     109.230  45.293  62.490  1.00  0.00           C  
ATOM   2087  H   ILE A 400     110.925  48.497  59.936  1.00  0.00           H  
ATOM   2088  HA  ILE A 400     108.518  46.745  59.913  1.00  0.00           H  
ATOM   2089  HB  ILE A 400     109.235  48.756  62.073  1.00  0.00           H  
ATOM   2090 HG13 ILE A 400     109.632  47.038  63.667  1.00  0.00           H  
ATOM   2091 HG12 ILE A 400     110.734  46.833  62.353  1.00  0.00           H  
ATOM   2092 HG21 ILE A 400     107.288  47.794  63.330  1.00  0.00           H  
ATOM   2093 HG22 ILE A 400     106.799  48.575  61.844  1.00  0.00           H  
ATOM   2094 HG23 ILE A 400     106.872  46.827  61.919  1.00  0.00           H  
ATOM   2095 HD11 ILE A 400     109.909  44.638  63.037  1.00  0.00           H  
ATOM   2096 HD12 ILE A 400     108.233  45.142  62.904  1.00  0.00           H  
ATOM   2097 HD13 ILE A 400     109.213  44.957  61.455  1.00  0.00           H  
ATOM   2098  N   LEU A 401     107.078  48.662  59.070  1.00  0.00           N  
ATOM   2099  CA  LEU A 401     106.278  49.670  58.365  1.00  0.00           C  
ATOM   2100  C   LEU A 401     105.348  50.390  59.362  1.00  0.00           C  
ATOM   2101  O   LEU A 401     104.970  49.823  60.389  1.00  0.00           O  
ATOM   2102  CB  LEU A 401     105.378  48.989  57.304  1.00  0.00           C  
ATOM   2103  CG  LEU A 401     106.110  48.110  56.262  1.00  0.00           C  
ATOM   2104  CD1 LEU A 401     106.265  46.645  56.716  1.00  0.00           C  
ATOM   2105  CD2 LEU A 401     105.376  48.148  54.914  1.00  0.00           C  
ATOM   2106  H   LEU A 401     106.621  47.787  59.281  1.00  0.00           H  
ATOM   2107  HA  LEU A 401     106.926  50.396  57.872  1.00  0.00           H  
ATOM   2108  HB3 LEU A 401     104.858  49.789  56.772  1.00  0.00           H  
ATOM   2109  HB2 LEU A 401     104.585  48.408  57.768  1.00  0.00           H  
ATOM   2110  HG  LEU A 401     107.105  48.525  56.096  1.00  0.00           H  
ATOM   2111 HD11 LEU A 401     106.753  46.050  55.945  1.00  0.00           H  
ATOM   2112 HD12 LEU A 401     106.869  46.546  57.616  1.00  0.00           H  
ATOM   2113 HD13 LEU A 401     105.294  46.189  56.917  1.00  0.00           H  
ATOM   2114 HD21 LEU A 401     105.874  47.522  54.174  1.00  0.00           H  
ATOM   2115 HD22 LEU A 401     104.347  47.796  55.010  1.00  0.00           H  
ATOM   2116 HD23 LEU A 401     105.350  49.160  54.512  1.00  0.00           H  
ATOM   2117  N   HIS A 402     104.954  51.634  59.039  1.00  0.00           N  
ATOM   2118  CA  HIS A 402     104.081  52.469  59.870  1.00  0.00           C  
ATOM   2119  C   HIS A 402     102.594  52.078  59.754  1.00  0.00           C  
ATOM   2120  O   HIS A 402     101.847  52.287  60.709  1.00  0.00           O  
ATOM   2121  CB  HIS A 402     104.251  53.955  59.470  1.00  0.00           C  
ATOM   2122  CG  HIS A 402     103.567  54.441  58.211  1.00  0.00           C  
ATOM   2123  ND1 HIS A 402     104.068  54.196  56.928  1.00  0.00           N1+
ATOM   2124  CD2 HIS A 402     102.397  55.166  58.101  1.00  0.00           C  
ATOM   2125  CE1 HIS A 402     103.198  54.773  56.108  1.00  0.00           C  
ATOM   2126  NE2 HIS A 402     102.184  55.357  56.749  1.00  0.00           N  
ATOM   2127  H   HIS A 402     105.320  52.046  58.190  1.00  0.00           H  
ATOM   2128  HA  HIS A 402     104.391  52.358  60.911  1.00  0.00           H  
ATOM   2129  HB3 HIS A 402     105.308  54.192  59.390  1.00  0.00           H  
ATOM   2130  HB2 HIS A 402     103.879  54.573  60.288  1.00  0.00           H  
ATOM   2131  HD2 HIS A 402     101.720  55.546  58.851  1.00  0.00           H  
ATOM   2132  HE1 HIS A 402     103.302  54.773  55.033  1.00  0.00           H  
ATOM   2133  HE2 HIS A 402     101.418  55.869  56.330  1.00  0.00           H  
ATOM   2134  N   TYR A 403     102.172  51.520  58.604  1.00  0.00           N  
ATOM   2135  CA  TYR A 403     100.791  51.123  58.314  1.00  0.00           C  
ATOM   2136  C   TYR A 403     100.549  49.614  58.524  1.00  0.00           C  
ATOM   2137  O   TYR A 403      99.472  49.122  58.188  1.00  0.00           O  
ATOM   2138  CB  TYR A 403     100.424  51.554  56.872  1.00  0.00           C  
ATOM   2139  CG  TYR A 403     101.058  50.793  55.715  1.00  0.00           C  
ATOM   2140  CD1 TYR A 403     102.303  51.198  55.192  1.00  0.00           C  
ATOM   2141  CD2 TYR A 403     100.376  49.707  55.124  1.00  0.00           C  
ATOM   2142  CE1 TYR A 403     102.858  50.528  54.085  1.00  0.00           C  
ATOM   2143  CE2 TYR A 403     100.937  49.027  54.027  1.00  0.00           C  
ATOM   2144  CZ  TYR A 403     102.177  49.438  53.505  1.00  0.00           C  
ATOM   2145  OH  TYR A 403     102.716  48.781  52.438  1.00  0.00           O  
ATOM   2146  H   TYR A 403     102.852  51.382  57.869  1.00  0.00           H  
ATOM   2147  HA  TYR A 403     100.113  51.649  58.987  1.00  0.00           H  
ATOM   2148  HB3 TYR A 403     100.650  52.614  56.746  1.00  0.00           H  
ATOM   2149  HB2 TYR A 403      99.341  51.488  56.756  1.00  0.00           H  
ATOM   2150  HD1 TYR A 403     102.832  52.030  55.630  1.00  0.00           H  
ATOM   2151  HD2 TYR A 403      99.415  49.394  55.506  1.00  0.00           H  
ATOM   2152  HE1 TYR A 403     103.808  50.852  53.687  1.00  0.00           H  
ATOM   2153  HE2 TYR A 403     100.410  48.196  53.582  1.00  0.00           H  
ATOM   2154  HH  TYR A 403     103.555  49.126  52.171  1.00  0.00           H  
ATOM   2155  N   SER A 404     101.524  48.891  59.106  1.00  0.00           N  
ATOM   2156  CA  SER A 404     101.453  47.469  59.449  1.00  0.00           C  
ATOM   2157  C   SER A 404     100.370  47.206  60.518  1.00  0.00           C  
ATOM   2158  O   SER A 404     100.201  48.044  61.407  1.00  0.00           O  
ATOM   2159  CB  SER A 404     102.837  47.045  59.998  1.00  0.00           C  
ATOM   2160  OG  SER A 404     102.900  45.680  60.363  1.00  0.00           O  
ATOM   2161  H   SER A 404     102.368  49.379  59.369  1.00  0.00           H  
ATOM   2162  HA  SER A 404     101.239  46.923  58.530  1.00  0.00           H  
ATOM   2163  HB3 SER A 404     103.098  47.642  60.873  1.00  0.00           H  
ATOM   2164  HB2 SER A 404     103.614  47.217  59.258  1.00  0.00           H  
ATOM   2165  HG  SER A 404     102.834  45.153  59.580  1.00  0.00           H  
ATOM   2166  N   PRO A 405      99.685  46.038  60.500  1.00  0.00           N  
ATOM   2167  CA  PRO A 405      98.748  45.645  61.561  1.00  0.00           C  
ATOM   2168  C   PRO A 405      99.423  45.319  62.909  1.00  0.00           C  
ATOM   2169  O   PRO A 405      98.722  45.277  63.918  1.00  0.00           O  
ATOM   2170  CB  PRO A 405      97.976  44.447  60.991  1.00  0.00           C  
ATOM   2171  CG  PRO A 405      98.923  43.829  59.977  1.00  0.00           C  
ATOM   2172  CD  PRO A 405      99.762  45.001  59.466  1.00  0.00           C  
ATOM   2173  HA  PRO A 405      98.042  46.456  61.731  1.00  0.00           H  
ATOM   2174  HB3 PRO A 405      97.082  44.805  60.479  1.00  0.00           H  
ATOM   2175  HB2 PRO A 405      97.650  43.732  61.748  1.00  0.00           H  
ATOM   2176  HG3 PRO A 405      98.404  43.298  59.179  1.00  0.00           H  
ATOM   2177  HG2 PRO A 405      99.572  43.113  60.484  1.00  0.00           H  
ATOM   2178  HD2 PRO A 405     100.781  44.681  59.255  1.00  0.00           H  
ATOM   2179  HD3 PRO A 405      99.334  45.394  58.542  1.00  0.00           H  
ATOM   2180  N   PHE A 406     100.762  45.161  62.945  1.00  0.00           N  
ATOM   2181  CA  PHE A 406     101.560  45.062  64.168  1.00  0.00           C  
ATOM   2182  C   PHE A 406     101.606  46.414  64.899  1.00  0.00           C  
ATOM   2183  O   PHE A 406     101.345  46.454  66.098  1.00  0.00           O  
ATOM   2184  CB  PHE A 406     103.000  44.613  63.822  1.00  0.00           C  
ATOM   2185  CG  PHE A 406     103.945  44.547  65.015  1.00  0.00           C  
ATOM   2186  CD1 PHE A 406     103.819  43.506  65.959  1.00  0.00           C  
ATOM   2187  CD2 PHE A 406     104.916  45.553  65.212  1.00  0.00           C  
ATOM   2188  CE1 PHE A 406     104.650  43.477  67.096  1.00  0.00           C  
ATOM   2189  CE2 PHE A 406     105.744  45.526  66.351  1.00  0.00           C  
ATOM   2190  CZ  PHE A 406     105.610  44.488  67.294  1.00  0.00           C  
ATOM   2191  H   PHE A 406     101.269  45.201  62.072  1.00  0.00           H  
ATOM   2192  HA  PHE A 406     101.105  44.321  64.828  1.00  0.00           H  
ATOM   2193  HB3 PHE A 406     103.431  45.277  63.071  1.00  0.00           H  
ATOM   2194  HB2 PHE A 406     102.969  43.626  63.359  1.00  0.00           H  
ATOM   2195  HD1 PHE A 406     103.075  42.736  65.821  1.00  0.00           H  
ATOM   2196  HD2 PHE A 406     105.016  46.360  64.501  1.00  0.00           H  
ATOM   2197  HE1 PHE A 406     104.546  42.682  67.820  1.00  0.00           H  
ATOM   2198  HE2 PHE A 406     106.480  46.302  66.503  1.00  0.00           H  
ATOM   2199  HZ  PHE A 406     106.243  44.469  68.169  1.00  0.00           H  
ATOM   2200  N   LYS A 407     101.922  47.512  64.187  1.00  0.00           N  
ATOM   2201  CA  LYS A 407     102.033  48.849  64.770  1.00  0.00           C  
ATOM   2202  C   LYS A 407     100.647  49.467  65.031  1.00  0.00           C  
ATOM   2203  O   LYS A 407     100.507  50.235  65.980  1.00  0.00           O  
ATOM   2204  CB  LYS A 407     102.835  49.754  63.802  1.00  0.00           C  
ATOM   2205  CG  LYS A 407     103.253  51.125  64.382  1.00  0.00           C  
ATOM   2206  CD  LYS A 407     104.324  51.033  65.488  1.00  0.00           C  
ATOM   2207  CE  LYS A 407     104.648  52.381  66.155  1.00  0.00           C  
ATOM   2208  NZ  LYS A 407     105.238  53.344  65.210  1.00  0.00           N1+
ATOM   2209  H   LYS A 407     102.104  47.413  63.199  1.00  0.00           H  
ATOM   2210  HA  LYS A 407     102.563  48.762  65.719  1.00  0.00           H  
ATOM   2211  HB3 LYS A 407     102.253  49.917  62.892  1.00  0.00           H  
ATOM   2212  HB2 LYS A 407     103.736  49.230  63.479  1.00  0.00           H  
ATOM   2213  HG3 LYS A 407     102.383  51.665  64.755  1.00  0.00           H  
ATOM   2214  HG2 LYS A 407     103.643  51.731  63.564  1.00  0.00           H  
ATOM   2215  HD3 LYS A 407     105.233  50.583  65.087  1.00  0.00           H  
ATOM   2216  HD2 LYS A 407     103.983  50.360  66.274  1.00  0.00           H  
ATOM   2217  HE3 LYS A 407     105.349  52.227  66.977  1.00  0.00           H  
ATOM   2218  HE2 LYS A 407     103.749  52.819  66.586  1.00  0.00           H  
ATOM   2219  HZ1 LYS A 407     106.090  52.966  64.821  1.00  0.00           H  
ATOM   2220  HZ2 LYS A 407     104.583  53.528  64.464  1.00  0.00           H  
ATOM   2221  HZ3 LYS A 407     105.447  54.208  65.691  1.00  0.00           H  
ATOM   2222  N   ALA A 408      99.626  49.116  64.227  1.00  0.00           N  
ATOM   2223  CA  ALA A 408      98.262  49.628  64.342  1.00  0.00           C  
ATOM   2224  C   ALA A 408      97.574  49.177  65.640  1.00  0.00           C  
ATOM   2225  O   ALA A 408      97.008  50.020  66.336  1.00  0.00           O  
ATOM   2226  CB  ALA A 408      97.441  49.163  63.131  1.00  0.00           C  
ATOM   2227  H   ALA A 408      99.818  48.481  63.464  1.00  0.00           H  
ATOM   2228  HA  ALA A 408      98.308  50.717  64.332  1.00  0.00           H  
ATOM   2229  HB1 ALA A 408      96.438  49.592  63.149  1.00  0.00           H  
ATOM   2230  HB2 ALA A 408      97.909  49.472  62.196  1.00  0.00           H  
ATOM   2231  HB3 ALA A 408      97.334  48.079  63.112  1.00  0.00           H  
ATOM   2232  N   VAL A 409      97.665  47.879  65.989  1.00  0.00           N  
ATOM   2233  CA  VAL A 409      97.111  47.319  67.227  1.00  0.00           C  
ATOM   2234  C   VAL A 409      97.965  47.698  68.455  1.00  0.00           C  
ATOM   2235  O   VAL A 409      97.426  47.789  69.557  1.00  0.00           O  
ATOM   2236  CB  VAL A 409      96.970  45.774  67.092  1.00  0.00           C  
ATOM   2237  CG1 VAL A 409      98.296  44.990  67.140  1.00  0.00           C  
ATOM   2238  CG2 VAL A 409      95.981  45.196  68.121  1.00  0.00           C  
ATOM   2239  H   VAL A 409      98.154  47.245  65.372  1.00  0.00           H  
ATOM   2240  HA  VAL A 409      96.114  47.737  67.366  1.00  0.00           H  
ATOM   2241  HB  VAL A 409      96.529  45.586  66.112  1.00  0.00           H  
ATOM   2242 HG11 VAL A 409      98.143  43.949  66.856  1.00  0.00           H  
ATOM   2243 HG12 VAL A 409      99.029  45.409  66.455  1.00  0.00           H  
ATOM   2244 HG13 VAL A 409      98.739  44.993  68.136  1.00  0.00           H  
ATOM   2245 HG21 VAL A 409      95.804  44.136  67.938  1.00  0.00           H  
ATOM   2246 HG22 VAL A 409      96.354  45.294  69.141  1.00  0.00           H  
ATOM   2247 HG23 VAL A 409      95.016  45.701  68.070  1.00  0.00           H  
ATOM   2248  N   TRP A 410      99.276  47.943  68.271  1.00  0.00           N  
ATOM   2249  CA  TRP A 410     100.189  48.296  69.354  1.00  0.00           C  
ATOM   2250  C   TRP A 410     100.106  49.786  69.732  1.00  0.00           C  
ATOM   2251  O   TRP A 410     100.474  50.127  70.852  1.00  0.00           O  
ATOM   2252  CB  TRP A 410     101.632  47.939  68.955  1.00  0.00           C  
ATOM   2253  CG  TRP A 410     102.574  47.828  70.114  1.00  0.00           C  
ATOM   2254  CD1 TRP A 410     102.539  46.840  71.037  1.00  0.00           C  
ATOM   2255  CD2 TRP A 410     103.656  48.719  70.519  1.00  0.00           C  
ATOM   2256  NE1 TRP A 410     103.501  47.068  71.996  1.00  0.00           N  
ATOM   2257  CE2 TRP A 410     104.205  48.225  71.743  1.00  0.00           C  
ATOM   2258  CE3 TRP A 410     104.231  49.896  69.986  1.00  0.00           C  
ATOM   2259  CZ2 TRP A 410     105.239  48.885  72.426  1.00  0.00           C  
ATOM   2260  CZ3 TRP A 410     105.287  50.552  70.651  1.00  0.00           C  
ATOM   2261  CH2 TRP A 410     105.771  50.062  71.880  1.00  0.00           C  
ATOM   2262  H   TRP A 410      99.664  47.850  67.342  1.00  0.00           H  
ATOM   2263  HA  TRP A 410      99.921  47.701  70.228  1.00  0.00           H  
ATOM   2264  HB3 TRP A 410     102.029  48.628  68.208  1.00  0.00           H  
ATOM   2265  HB2 TRP A 410     101.633  46.952  68.498  1.00  0.00           H  
ATOM   2266  HD1 TRP A 410     101.837  46.020  71.026  1.00  0.00           H  
ATOM   2267  HE1 TRP A 410     103.641  46.452  72.783  1.00  0.00           H  
ATOM   2268  HE3 TRP A 410     103.854  50.299  69.058  1.00  0.00           H  
ATOM   2269  HZ2 TRP A 410     105.627  48.491  73.354  1.00  0.00           H  
ATOM   2270  HZ3 TRP A 410     105.718  51.442  70.220  1.00  0.00           H  
ATOM   2271  HH2 TRP A 410     106.567  50.567  72.402  1.00  0.00           H  
ATOM   2272  N   ASP A 411      99.565  50.660  68.864  1.00  0.00           N  
ATOM   2273  CA  ASP A 411      99.225  52.046  69.207  1.00  0.00           C  
ATOM   2274  C   ASP A 411      97.977  52.123  70.103  1.00  0.00           C  
ATOM   2275  O   ASP A 411      97.915  53.011  70.952  1.00  0.00           O  
ATOM   2276  CB  ASP A 411      99.019  52.894  67.928  1.00  0.00           C  
ATOM   2277  CG  ASP A 411     100.319  53.292  67.211  1.00  0.00           C  
ATOM   2278  OD1 ASP A 411     101.406  52.824  67.615  1.00  0.00           O1-
ATOM   2279  OD2 ASP A 411     100.211  54.101  66.266  1.00  0.00           O  
ATOM   2280  H   ASP A 411      99.316  50.332  67.941  1.00  0.00           H  
ATOM   2281  HA  ASP A 411     100.038  52.484  69.785  1.00  0.00           H  
ATOM   2282  HB3 ASP A 411      98.495  53.820  68.164  1.00  0.00           H  
ATOM   2283  HB2 ASP A 411      98.383  52.359  67.222  1.00  0.00           H  
ATOM   2284  N   TRP A 412      97.031  51.173  69.994  1.00  0.00           N  
ATOM   2285  CA  TRP A 412      95.923  51.018  70.943  1.00  0.00           C  
ATOM   2286  C   TRP A 412      96.397  50.431  72.285  1.00  0.00           C  
ATOM   2287  O   TRP A 412      95.821  50.758  73.322  1.00  0.00           O  
ATOM   2288  CB  TRP A 412      94.845  50.092  70.346  1.00  0.00           C  
ATOM   2289  CG  TRP A 412      94.076  50.675  69.201  1.00  0.00           C  
ATOM   2290  CD1 TRP A 412      94.150  50.275  67.913  1.00  0.00           C  
ATOM   2291  CD2 TRP A 412      93.101  51.762  69.225  1.00  0.00           C  
ATOM   2292  NE1 TRP A 412      93.314  51.047  67.136  1.00  0.00           N  
ATOM   2293  CE2 TRP A 412      92.636  51.980  67.892  1.00  0.00           C  
ATOM   2294  CE3 TRP A 412      92.558  52.587  70.239  1.00  0.00           C  
ATOM   2295  CZ2 TRP A 412      91.689  52.971  67.579  1.00  0.00           C  
ATOM   2296  CZ3 TRP A 412      91.603  53.580  69.938  1.00  0.00           C  
ATOM   2297  CH2 TRP A 412      91.172  53.775  68.611  1.00  0.00           C  
ATOM   2298  H   TRP A 412      97.136  50.466  69.279  1.00  0.00           H  
ATOM   2299  HA  TRP A 412      95.478  51.995  71.142  1.00  0.00           H  
ATOM   2300  HB3 TRP A 412      94.111  49.833  71.110  1.00  0.00           H  
ATOM   2301  HB2 TRP A 412      95.287  49.148  70.029  1.00  0.00           H  
ATOM   2302  HD1 TRP A 412      94.779  49.474  67.558  1.00  0.00           H  
ATOM   2303  HE1 TRP A 412      93.222  50.917  66.138  1.00  0.00           H  
ATOM   2304  HE3 TRP A 412      92.883  52.456  71.261  1.00  0.00           H  
ATOM   2305  HZ2 TRP A 412      91.367  53.118  66.559  1.00  0.00           H  
ATOM   2306  HZ3 TRP A 412      91.208  54.203  70.728  1.00  0.00           H  
ATOM   2307  HH2 TRP A 412      90.458  54.551  68.381  1.00  0.00           H  
ATOM   2308  N   LEU A 413      97.470  49.618  72.272  1.00  0.00           N  
ATOM   2309  CA  LEU A 413      98.119  49.064  73.460  1.00  0.00           C  
ATOM   2310  C   LEU A 413      98.898  50.169  74.200  1.00  0.00           C  
ATOM   2311  O   LEU A 413      98.802  50.224  75.424  1.00  0.00           O  
ATOM   2312  CB  LEU A 413      99.056  47.908  73.022  1.00  0.00           C  
ATOM   2313  CG  LEU A 413      99.420  46.840  74.081  1.00  0.00           C  
ATOM   2314  CD1 LEU A 413     100.343  47.350  75.195  1.00  0.00           C  
ATOM   2315  CD2 LEU A 413      98.194  46.113  74.657  1.00  0.00           C  
ATOM   2316  H   LEU A 413      97.881  49.392  71.376  1.00  0.00           H  
ATOM   2317  HA  LEU A 413      97.335  48.680  74.113  1.00  0.00           H  
ATOM   2318  HB3 LEU A 413      99.978  48.308  72.601  1.00  0.00           H  
ATOM   2319  HB2 LEU A 413      98.577  47.376  72.198  1.00  0.00           H  
ATOM   2320  HG  LEU A 413      99.997  46.088  73.541  1.00  0.00           H  
ATOM   2321 HD11 LEU A 413     100.793  46.515  75.733  1.00  0.00           H  
ATOM   2322 HD12 LEU A 413     101.148  47.963  74.791  1.00  0.00           H  
ATOM   2323 HD13 LEU A 413      99.798  47.941  75.928  1.00  0.00           H  
ATOM   2324 HD21 LEU A 413      98.499  45.256  75.259  1.00  0.00           H  
ATOM   2325 HD22 LEU A 413      97.600  46.763  75.300  1.00  0.00           H  
ATOM   2326 HD23 LEU A 413      97.546  45.741  73.863  1.00  0.00           H  
ATOM   2327  N   ILE A 414      99.581  51.085  73.476  1.00  0.00           N  
ATOM   2328  CA  ILE A 414     100.197  52.309  74.012  1.00  0.00           C  
ATOM   2329  C   ILE A 414      99.145  53.192  74.697  1.00  0.00           C  
ATOM   2330  O   ILE A 414      99.358  53.578  75.840  1.00  0.00           O  
ATOM   2331  CB  ILE A 414     100.974  53.105  72.918  1.00  0.00           C  
ATOM   2332  CG1 ILE A 414     102.252  52.373  72.456  1.00  0.00           C  
ATOM   2333  CG2 ILE A 414     101.365  54.540  73.366  1.00  0.00           C  
ATOM   2334  CD1 ILE A 414     102.697  52.799  71.049  1.00  0.00           C  
ATOM   2335  H   ILE A 414      99.632  50.949  72.475  1.00  0.00           H  
ATOM   2336  HA  ILE A 414     100.917  52.005  74.773  1.00  0.00           H  
ATOM   2337  HB  ILE A 414     100.314  53.202  72.057  1.00  0.00           H  
ATOM   2338 HG13 ILE A 414     102.121  51.292  72.470  1.00  0.00           H  
ATOM   2339 HG12 ILE A 414     103.055  52.572  73.167  1.00  0.00           H  
ATOM   2340 HG21 ILE A 414     102.011  55.038  72.644  1.00  0.00           H  
ATOM   2341 HG22 ILE A 414     100.496  55.187  73.484  1.00  0.00           H  
ATOM   2342 HG23 ILE A 414     101.902  54.523  74.315  1.00  0.00           H  
ATOM   2343 HD11 ILE A 414     103.774  52.707  70.937  1.00  0.00           H  
ATOM   2344 HD12 ILE A 414     102.230  52.183  70.283  1.00  0.00           H  
ATOM   2345 HD13 ILE A 414     102.443  53.833  70.835  1.00  0.00           H  
ATOM   2346  N   LEU A 415      98.020  53.490  74.020  1.00  0.00           N  
ATOM   2347  CA  LEU A 415      96.933  54.339  74.522  1.00  0.00           C  
ATOM   2348  C   LEU A 415      96.325  53.826  75.843  1.00  0.00           C  
ATOM   2349  O   LEU A 415      95.963  54.636  76.694  1.00  0.00           O  
ATOM   2350  CB  LEU A 415      95.869  54.513  73.413  1.00  0.00           C  
ATOM   2351  CG  LEU A 415      94.780  55.576  73.710  1.00  0.00           C  
ATOM   2352  CD1 LEU A 415      94.436  56.390  72.457  1.00  0.00           C  
ATOM   2353  CD2 LEU A 415      93.492  54.962  74.285  1.00  0.00           C  
ATOM   2354  H   LEU A 415      97.921  53.126  73.082  1.00  0.00           H  
ATOM   2355  HA  LEU A 415      97.373  55.318  74.717  1.00  0.00           H  
ATOM   2356  HB3 LEU A 415      95.407  53.556  73.169  1.00  0.00           H  
ATOM   2357  HB2 LEU A 415      96.399  54.809  72.506  1.00  0.00           H  
ATOM   2358  HG  LEU A 415      95.174  56.284  74.441  1.00  0.00           H  
ATOM   2359 HD11 LEU A 415      93.720  57.178  72.686  1.00  0.00           H  
ATOM   2360 HD12 LEU A 415      95.322  56.871  72.046  1.00  0.00           H  
ATOM   2361 HD13 LEU A 415      93.999  55.758  71.684  1.00  0.00           H  
ATOM   2362 HD21 LEU A 415      92.758  55.735  74.517  1.00  0.00           H  
ATOM   2363 HD22 LEU A 415      93.032  54.277  73.572  1.00  0.00           H  
ATOM   2364 HD23 LEU A 415      93.675  54.402  75.200  1.00  0.00           H  
ATOM   2365  N   LEU A 416      96.272  52.496  76.037  1.00  0.00           N  
ATOM   2366  CA  LEU A 416      95.778  51.843  77.248  1.00  0.00           C  
ATOM   2367  C   LEU A 416      96.736  52.045  78.441  1.00  0.00           C  
ATOM   2368  O   LEU A 416      96.269  52.385  79.528  1.00  0.00           O  
ATOM   2369  CB  LEU A 416      95.592  50.338  76.946  1.00  0.00           C  
ATOM   2370  CG  LEU A 416      94.838  49.530  78.026  1.00  0.00           C  
ATOM   2371  CD1 LEU A 416      93.353  49.922  78.110  1.00  0.00           C  
ATOM   2372  CD2 LEU A 416      94.978  48.022  77.766  1.00  0.00           C  
ATOM   2373  H   LEU A 416      96.596  51.896  75.291  1.00  0.00           H  
ATOM   2374  HA  LEU A 416      94.814  52.291  77.493  1.00  0.00           H  
ATOM   2375  HB3 LEU A 416      96.570  49.885  76.781  1.00  0.00           H  
ATOM   2376  HB2 LEU A 416      95.060  50.224  76.000  1.00  0.00           H  
ATOM   2377  HG  LEU A 416      95.292  49.722  78.998  1.00  0.00           H  
ATOM   2378 HD11 LEU A 416      92.829  49.312  78.847  1.00  0.00           H  
ATOM   2379 HD12 LEU A 416      93.226  50.962  78.409  1.00  0.00           H  
ATOM   2380 HD13 LEU A 416      92.851  49.786  77.152  1.00  0.00           H  
ATOM   2381 HD21 LEU A 416      94.477  47.440  78.540  1.00  0.00           H  
ATOM   2382 HD22 LEU A 416      94.544  47.744  76.805  1.00  0.00           H  
ATOM   2383 HD23 LEU A 416      96.026  47.720  77.757  1.00  0.00           H  
ATOM   2384  N   LEU A 417      98.061  51.883  78.244  1.00  0.00           N  
ATOM   2385  CA  LEU A 417      99.073  52.110  79.285  1.00  0.00           C  
ATOM   2386  C   LEU A 417      99.486  53.592  79.425  1.00  0.00           C  
ATOM   2387  O   LEU A 417     100.182  53.930  80.380  1.00  0.00           O  
ATOM   2388  CB  LEU A 417     100.302  51.182  79.085  1.00  0.00           C  
ATOM   2389  CG  LEU A 417     101.065  51.227  77.740  1.00  0.00           C  
ATOM   2390  CD1 LEU A 417     102.052  52.392  77.627  1.00  0.00           C  
ATOM   2391  CD2 LEU A 417     101.817  49.910  77.500  1.00  0.00           C  
ATOM   2392  H   LEU A 417      98.385  51.614  77.325  1.00  0.00           H  
ATOM   2393  HA  LEU A 417      98.639  51.824  80.244  1.00  0.00           H  
ATOM   2394  HB3 LEU A 417      99.933  50.166  79.226  1.00  0.00           H  
ATOM   2395  HB2 LEU A 417     101.010  51.329  79.903  1.00  0.00           H  
ATOM   2396  HG  LEU A 417     100.343  51.335  76.940  1.00  0.00           H  
ATOM   2397 HD11 LEU A 417     102.619  52.343  76.697  1.00  0.00           H  
ATOM   2398 HD12 LEU A 417     101.537  53.349  77.627  1.00  0.00           H  
ATOM   2399 HD13 LEU A 417     102.766  52.380  78.450  1.00  0.00           H  
ATOM   2400 HD21 LEU A 417     102.301  49.907  76.523  1.00  0.00           H  
ATOM   2401 HD22 LEU A 417     102.586  49.752  78.257  1.00  0.00           H  
ATOM   2402 HD23 LEU A 417     101.142  49.056  77.532  1.00  0.00           H  
ATOM   2403  N   VAL A 418      99.019  54.487  78.536  1.00  0.00           N  
ATOM   2404  CA  VAL A 418      99.097  55.942  78.690  1.00  0.00           C  
ATOM   2405  C   VAL A 418      97.951  56.423  79.603  1.00  0.00           C  
ATOM   2406  O   VAL A 418      98.181  57.319  80.414  1.00  0.00           O  
ATOM   2407  CB  VAL A 418      99.043  56.631  77.296  1.00  0.00           C  
ATOM   2408  CG1 VAL A 418      98.661  58.122  77.346  1.00  0.00           C  
ATOM   2409  CG2 VAL A 418     100.392  56.506  76.565  1.00  0.00           C  
ATOM   2410  H   VAL A 418      98.504  54.136  77.740  1.00  0.00           H  
ATOM   2411  HA  VAL A 418     100.041  56.211  79.168  1.00  0.00           H  
ATOM   2412  HB  VAL A 418      98.288  56.129  76.692  1.00  0.00           H  
ATOM   2413 HG11 VAL A 418      98.810  58.597  76.379  1.00  0.00           H  
ATOM   2414 HG12 VAL A 418      97.614  58.268  77.610  1.00  0.00           H  
ATOM   2415 HG13 VAL A 418      99.274  58.658  78.072  1.00  0.00           H  
ATOM   2416 HG21 VAL A 418     100.316  56.846  75.531  1.00  0.00           H  
ATOM   2417 HG22 VAL A 418     101.156  57.110  77.054  1.00  0.00           H  
ATOM   2418 HG23 VAL A 418     100.763  55.485  76.547  1.00  0.00           H  
ATOM   2419  N   ILE A 419      96.749  55.816  79.523  1.00  0.00           N  
ATOM   2420  CA  ILE A 419      95.641  56.051  80.460  1.00  0.00           C  
ATOM   2421  C   ILE A 419      96.008  55.563  81.878  1.00  0.00           C  
ATOM   2422  O   ILE A 419      95.613  56.210  82.844  1.00  0.00           O  
ATOM   2423  CB  ILE A 419      94.321  55.417  79.926  1.00  0.00           C  
ATOM   2424  CG1 ILE A 419      93.809  56.196  78.690  1.00  0.00           C  
ATOM   2425  CG2 ILE A 419      93.197  55.338  80.988  1.00  0.00           C  
ATOM   2426  CD1 ILE A 419      92.745  55.451  77.870  1.00  0.00           C  
ATOM   2427  H   ILE A 419      96.612  55.107  78.815  1.00  0.00           H  
ATOM   2428  HA  ILE A 419      95.487  57.130  80.528  1.00  0.00           H  
ATOM   2429  HB  ILE A 419      94.542  54.396  79.612  1.00  0.00           H  
ATOM   2430 HG13 ILE A 419      94.640  56.424  78.023  1.00  0.00           H  
ATOM   2431 HG12 ILE A 419      93.416  57.164  79.001  1.00  0.00           H  
ATOM   2432 HG21 ILE A 419      92.272  54.938  80.575  1.00  0.00           H  
ATOM   2433 HG22 ILE A 419      93.458  54.678  81.816  1.00  0.00           H  
ATOM   2434 HG23 ILE A 419      92.974  56.322  81.402  1.00  0.00           H  
ATOM   2435 HD11 ILE A 419      92.496  56.013  76.971  1.00  0.00           H  
ATOM   2436 HD12 ILE A 419      93.103  54.468  77.561  1.00  0.00           H  
ATOM   2437 HD13 ILE A 419      91.818  55.314  78.426  1.00  0.00           H  
ATOM   2438  N   TYR A 420      96.812  54.488  82.009  1.00  0.00           N  
ATOM   2439  CA  TYR A 420      97.395  54.039  83.277  1.00  0.00           C  
ATOM   2440  C   TYR A 420      98.269  55.135  83.915  1.00  0.00           C  
ATOM   2441  O   TYR A 420      98.058  55.458  85.080  1.00  0.00           O  
ATOM   2442  CB  TYR A 420      98.192  52.729  83.077  1.00  0.00           C  
ATOM   2443  CG  TYR A 420      98.957  52.246  84.300  1.00  0.00           C  
ATOM   2444  CD1 TYR A 420      98.330  51.433  85.267  1.00  0.00           C  
ATOM   2445  CD2 TYR A 420     100.295  52.651  84.495  1.00  0.00           C  
ATOM   2446  CE1 TYR A 420      99.030  51.052  86.429  1.00  0.00           C  
ATOM   2447  CE2 TYR A 420     100.993  52.274  85.657  1.00  0.00           C  
ATOM   2448  CZ  TYR A 420     100.357  51.480  86.629  1.00  0.00           C  
ATOM   2449  OH  TYR A 420     101.021  51.135  87.768  1.00  0.00           O  
ATOM   2450  H   TYR A 420      97.082  53.993  81.170  1.00  0.00           H  
ATOM   2451  HA  TYR A 420      96.573  53.830  83.963  1.00  0.00           H  
ATOM   2452  HB3 TYR A 420      98.914  52.855  82.275  1.00  0.00           H  
ATOM   2453  HB2 TYR A 420      97.518  51.937  82.749  1.00  0.00           H  
ATOM   2454  HD1 TYR A 420      97.305  51.120  85.133  1.00  0.00           H  
ATOM   2455  HD2 TYR A 420     100.782  53.277  83.764  1.00  0.00           H  
ATOM   2456  HE1 TYR A 420      98.540  50.443  87.176  1.00  0.00           H  
ATOM   2457  HE2 TYR A 420     102.012  52.604  85.799  1.00  0.00           H  
ATOM   2458  HH  TYR A 420     101.889  51.509  87.813  1.00  0.00           H  
ATOM   2459  N   THR A 421      99.222  55.720  83.166  1.00  0.00           N  
ATOM   2460  CA  THR A 421     100.119  56.764  83.678  1.00  0.00           C  
ATOM   2461  C   THR A 421      99.403  58.102  83.948  1.00  0.00           C  
ATOM   2462  O   THR A 421      99.843  58.847  84.820  1.00  0.00           O  
ATOM   2463  CB  THR A 421     101.334  56.963  82.737  1.00  0.00           C  
ATOM   2464  OG1 THR A 421     100.972  57.443  81.457  1.00  0.00           O  
ATOM   2465  CG2 THR A 421     102.190  55.700  82.603  1.00  0.00           C  
ATOM   2466  H   THR A 421      99.347  55.413  82.212  1.00  0.00           H  
ATOM   2467  HA  THR A 421     100.503  56.408  84.634  1.00  0.00           H  
ATOM   2468  HB  THR A 421     101.974  57.734  83.170  1.00  0.00           H  
ATOM   2469  HG1 THR A 421     100.376  56.830  81.055  1.00  0.00           H  
ATOM   2470 HG21 THR A 421     103.048  55.877  81.963  1.00  0.00           H  
ATOM   2471 HG22 THR A 421     102.562  55.372  83.575  1.00  0.00           H  
ATOM   2472 HG23 THR A 421     101.629  54.876  82.173  1.00  0.00           H  
ATOM   2473  N   ALA A 422      98.279  58.382  83.269  1.00  0.00           N  
ATOM   2474  CA  ALA A 422      97.448  59.562  83.496  1.00  0.00           C  
ATOM   2475  C   ALA A 422      96.589  59.447  84.771  1.00  0.00           C  
ATOM   2476  O   ALA A 422      96.258  60.473  85.359  1.00  0.00           O  
ATOM   2477  CB  ALA A 422      96.510  59.718  82.291  1.00  0.00           C  
ATOM   2478  H   ALA A 422      97.977  57.733  82.555  1.00  0.00           H  
ATOM   2479  HA  ALA A 422      98.081  60.449  83.574  1.00  0.00           H  
ATOM   2480  HB1 ALA A 422      95.845  60.571  82.413  1.00  0.00           H  
ATOM   2481  HB2 ALA A 422      97.075  59.871  81.371  1.00  0.00           H  
ATOM   2482  HB3 ALA A 422      95.889  58.834  82.154  1.00  0.00           H  
ATOM   2483  N   VAL A 423      96.246  58.221  85.204  1.00  0.00           N  
ATOM   2484  CA  VAL A 423      95.418  57.939  86.379  1.00  0.00           C  
ATOM   2485  C   VAL A 423      96.300  57.660  87.611  1.00  0.00           C  
ATOM   2486  O   VAL A 423      96.054  58.236  88.670  1.00  0.00           O  
ATOM   2487  CB  VAL A 423      94.506  56.716  86.057  1.00  0.00           C  
ATOM   2488  CG1 VAL A 423      93.796  56.092  87.277  1.00  0.00           C  
ATOM   2489  CG2 VAL A 423      93.440  57.098  85.015  1.00  0.00           C  
ATOM   2490  H   VAL A 423      96.549  57.427  84.657  1.00  0.00           H  
ATOM   2491  HA  VAL A 423      94.781  58.796  86.611  1.00  0.00           H  
ATOM   2492  HB  VAL A 423      95.129  55.933  85.621  1.00  0.00           H  
ATOM   2493 HG11 VAL A 423      93.128  55.287  86.969  1.00  0.00           H  
ATOM   2494 HG12 VAL A 423      94.496  55.657  87.990  1.00  0.00           H  
ATOM   2495 HG13 VAL A 423      93.194  56.832  87.805  1.00  0.00           H  
ATOM   2496 HG21 VAL A 423      92.883  56.222  84.680  1.00  0.00           H  
ATOM   2497 HG22 VAL A 423      92.724  57.809  85.429  1.00  0.00           H  
ATOM   2498 HG23 VAL A 423      93.877  57.562  84.132  1.00  0.00           H  
ATOM   2499  N   PHE A 424      97.308  56.779  87.503  1.00  0.00           N  
ATOM   2500  CA  PHE A 424      98.029  56.254  88.663  1.00  0.00           C  
ATOM   2501  C   PHE A 424      99.207  57.124  89.125  1.00  0.00           C  
ATOM   2502  O   PHE A 424      99.476  57.107  90.324  1.00  0.00           O  
ATOM   2503  CB  PHE A 424      98.537  54.828  88.365  1.00  0.00           C  
ATOM   2504  CG  PHE A 424      97.458  53.780  88.565  1.00  0.00           C  
ATOM   2505  CD1 PHE A 424      97.260  53.219  89.844  1.00  0.00           C  
ATOM   2506  CD2 PHE A 424      96.627  53.385  87.496  1.00  0.00           C  
ATOM   2507  CE1 PHE A 424      96.247  52.264  90.051  1.00  0.00           C  
ATOM   2508  CE2 PHE A 424      95.615  52.428  87.701  1.00  0.00           C  
ATOM   2509  CZ  PHE A 424      95.425  51.866  88.979  1.00  0.00           C  
ATOM   2510  H   PHE A 424      97.485  56.344  86.606  1.00  0.00           H  
ATOM   2511  HA  PHE A 424      97.343  56.188  89.511  1.00  0.00           H  
ATOM   2512  HB3 PHE A 424      99.358  54.563  89.035  1.00  0.00           H  
ATOM   2513  HB2 PHE A 424      98.956  54.751  87.362  1.00  0.00           H  
ATOM   2514  HD1 PHE A 424      97.883  53.523  90.673  1.00  0.00           H  
ATOM   2515  HD2 PHE A 424      96.760  53.812  86.515  1.00  0.00           H  
ATOM   2516  HE1 PHE A 424      96.101  51.836  91.032  1.00  0.00           H  
ATOM   2517  HE2 PHE A 424      94.984  52.126  86.879  1.00  0.00           H  
ATOM   2518  HZ  PHE A 424      94.648  51.133  89.137  1.00  0.00           H  
ATOM   2519  N   THR A 425      99.896  57.885  88.252  1.00  0.00           N  
ATOM   2520  CA  THR A 425     101.006  58.753  88.682  1.00  0.00           C  
ATOM   2521  C   THR A 425     100.557  60.005  89.484  1.00  0.00           C  
ATOM   2522  O   THR A 425     101.243  60.295  90.464  1.00  0.00           O  
ATOM   2523  CB  THR A 425     101.998  59.093  87.535  1.00  0.00           C  
ATOM   2524  OG1 THR A 425     101.544  60.064  86.623  1.00  0.00           O  
ATOM   2525  CG2 THR A 425     102.484  57.857  86.766  1.00  0.00           C  
ATOM   2526  H   THR A 425      99.636  57.885  87.276  1.00  0.00           H  
ATOM   2527  HA  THR A 425     101.598  58.153  89.378  1.00  0.00           H  
ATOM   2528  HB  THR A 425     102.878  59.544  87.998  1.00  0.00           H  
ATOM   2529  HG1 THR A 425     100.866  59.683  86.082  1.00  0.00           H  
ATOM   2530 HG21 THR A 425     103.176  58.132  85.973  1.00  0.00           H  
ATOM   2531 HG22 THR A 425     102.996  57.159  87.428  1.00  0.00           H  
ATOM   2532 HG23 THR A 425     101.658  57.322  86.302  1.00  0.00           H  
ATOM   2533  N   PRO A 426      99.432  60.715  89.189  1.00  0.00           N  
ATOM   2534  CA  PRO A 426      98.902  61.757  90.088  1.00  0.00           C  
ATOM   2535  C   PRO A 426      98.358  61.194  91.414  1.00  0.00           C  
ATOM   2536  O   PRO A 426      98.534  61.834  92.447  1.00  0.00           O  
ATOM   2537  CB  PRO A 426      97.765  62.467  89.338  1.00  0.00           C  
ATOM   2538  CG  PRO A 426      97.603  61.747  88.011  1.00  0.00           C  
ATOM   2539  CD  PRO A 426      98.649  60.643  87.955  1.00  0.00           C  
ATOM   2540  HA  PRO A 426      99.693  62.478  90.307  1.00  0.00           H  
ATOM   2541  HB3 PRO A 426      98.017  63.515  89.173  1.00  0.00           H  
ATOM   2542  HB2 PRO A 426      96.818  62.461  89.879  1.00  0.00           H  
ATOM   2543  HG3 PRO A 426      97.791  62.444  87.197  1.00  0.00           H  
ATOM   2544  HG2 PRO A 426      96.594  61.352  87.887  1.00  0.00           H  
ATOM   2545  HD2 PRO A 426      98.145  59.687  87.871  1.00  0.00           H  
ATOM   2546  HD3 PRO A 426      99.260  60.775  87.067  1.00  0.00           H  
ATOM   2547  N   TYR A 427      97.731  60.001  91.394  1.00  0.00           N  
ATOM   2548  CA  TYR A 427      97.216  59.313  92.582  1.00  0.00           C  
ATOM   2549  C   TYR A 427      98.356  58.852  93.513  1.00  0.00           C  
ATOM   2550  O   TYR A 427      98.212  58.926  94.732  1.00  0.00           O  
ATOM   2551  CB  TYR A 427      96.358  58.106  92.138  1.00  0.00           C  
ATOM   2552  CG  TYR A 427      95.760  57.280  93.269  1.00  0.00           C  
ATOM   2553  CD1 TYR A 427      94.649  57.762  93.994  1.00  0.00           C  
ATOM   2554  CD2 TYR A 427      96.331  56.036  93.614  1.00  0.00           C  
ATOM   2555  CE1 TYR A 427      94.119  57.010  95.061  1.00  0.00           C  
ATOM   2556  CE2 TYR A 427      95.802  55.284  94.682  1.00  0.00           C  
ATOM   2557  CZ  TYR A 427      94.697  55.771  95.407  1.00  0.00           C  
ATOM   2558  OH  TYR A 427      94.190  55.044  96.444  1.00  0.00           O  
ATOM   2559  H   TYR A 427      97.619  59.535  90.505  1.00  0.00           H  
ATOM   2560  HA  TYR A 427      96.579  60.010  93.127  1.00  0.00           H  
ATOM   2561  HB3 TYR A 427      96.947  57.448  91.499  1.00  0.00           H  
ATOM   2562  HB2 TYR A 427      95.535  58.459  91.515  1.00  0.00           H  
ATOM   2563  HD1 TYR A 427      94.207  58.715  93.741  1.00  0.00           H  
ATOM   2564  HD2 TYR A 427      97.183  55.659  93.069  1.00  0.00           H  
ATOM   2565  HE1 TYR A 427      93.273  57.392  95.613  1.00  0.00           H  
ATOM   2566  HE2 TYR A 427      96.247  54.336  94.945  1.00  0.00           H  
ATOM   2567  HH  TYR A 427      93.457  55.465  96.867  1.00  0.00           H  
ATOM   2568  N   SER A 428      99.496  58.423  92.945  1.00  0.00           N  
ATOM   2569  CA  SER A 428     100.685  57.999  93.684  1.00  0.00           C  
ATOM   2570  C   SER A 428     101.460  59.199  94.255  1.00  0.00           C  
ATOM   2571  O   SER A 428     102.046  59.081  95.330  1.00  0.00           O  
ATOM   2572  CB  SER A 428     101.626  57.231  92.735  1.00  0.00           C  
ATOM   2573  OG  SER A 428     101.110  55.946  92.457  1.00  0.00           O  
ATOM   2574  H   SER A 428      99.538  58.375  91.936  1.00  0.00           H  
ATOM   2575  HA  SER A 428     100.388  57.348  94.505  1.00  0.00           H  
ATOM   2576  HB3 SER A 428     102.605  57.089  93.196  1.00  0.00           H  
ATOM   2577  HB2 SER A 428     101.791  57.774  91.803  1.00  0.00           H  
ATOM   2578  HG  SER A 428     100.322  56.049  91.942  1.00  0.00           H  
ATOM   2579  N   ALA A 429     101.457  60.346  93.553  1.00  0.00           N  
ATOM   2580  CA  ALA A 429     102.184  61.554  93.935  1.00  0.00           C  
ATOM   2581  C   ALA A 429     101.433  62.377  94.996  1.00  0.00           C  
ATOM   2582  O   ALA A 429     102.067  62.865  95.930  1.00  0.00           O  
ATOM   2583  CB  ALA A 429     102.356  62.428  92.680  1.00  0.00           C  
ATOM   2584  H   ALA A 429     100.958  60.366  92.675  1.00  0.00           H  
ATOM   2585  HA  ALA A 429     103.171  61.286  94.320  1.00  0.00           H  
ATOM   2586  HB1 ALA A 429     102.878  63.358  92.911  1.00  0.00           H  
ATOM   2587  HB2 ALA A 429     102.946  61.910  91.924  1.00  0.00           H  
ATOM   2588  HB3 ALA A 429     101.397  62.688  92.230  1.00  0.00           H  
ATOM   2589  N   ALA A 430     100.104  62.534  94.859  1.00  0.00           N  
ATOM   2590  CA  ALA A 430      99.288  63.420  95.692  1.00  0.00           C  
ATOM   2591  C   ALA A 430      98.897  62.787  97.036  1.00  0.00           C  
ATOM   2592  O   ALA A 430      98.941  63.478  98.053  1.00  0.00           O  
ATOM   2593  CB  ALA A 430      97.991  63.754  94.933  1.00  0.00           C  
ATOM   2594  H   ALA A 430      99.649  62.102  94.064  1.00  0.00           H  
ATOM   2595  HA  ALA A 430      99.833  64.348  95.881  1.00  0.00           H  
ATOM   2596  HB1 ALA A 430      97.352  64.426  95.509  1.00  0.00           H  
ATOM   2597  HB2 ALA A 430      98.211  64.253  93.988  1.00  0.00           H  
ATOM   2598  HB3 ALA A 430      97.409  62.861  94.706  1.00  0.00           H  
ATOM   2599  N   PHE A 431      98.516  61.496  97.052  1.00  0.00           N  
ATOM   2600  CA  PHE A 431      97.989  60.807  98.238  1.00  0.00           C  
ATOM   2601  C   PHE A 431      99.072  60.066  99.046  1.00  0.00           C  
ATOM   2602  O   PHE A 431      98.740  59.474 100.073  1.00  0.00           O  
ATOM   2603  CB  PHE A 431      96.885  59.815  97.805  1.00  0.00           C  
ATOM   2604  CG  PHE A 431      95.617  60.495  97.312  1.00  0.00           C  
ATOM   2605  CD1 PHE A 431      95.485  60.857  95.956  1.00  0.00           C  
ATOM   2606  CD2 PHE A 431      94.575  60.794  98.215  1.00  0.00           C  
ATOM   2607  CE1 PHE A 431      94.331  61.527  95.510  1.00  0.00           C  
ATOM   2608  CE2 PHE A 431      93.418  61.463  97.768  1.00  0.00           C  
ATOM   2609  CZ  PHE A 431      93.301  61.839  96.417  1.00  0.00           C  
ATOM   2610  H   PHE A 431      98.519  60.983  96.181  1.00  0.00           H  
ATOM   2611  HA  PHE A 431      97.538  61.522  98.921  1.00  0.00           H  
ATOM   2612  HB3 PHE A 431      96.596  59.177  98.642  1.00  0.00           H  
ATOM   2613  HB2 PHE A 431      97.253  59.131  97.043  1.00  0.00           H  
ATOM   2614  HD1 PHE A 431      96.279  60.638  95.260  1.00  0.00           H  
ATOM   2615  HD2 PHE A 431      94.665  60.528  99.258  1.00  0.00           H  
ATOM   2616  HE1 PHE A 431      94.237  61.808  94.474  1.00  0.00           H  
ATOM   2617  HE2 PHE A 431      92.628  61.701  98.465  1.00  0.00           H  
ATOM   2618  HZ  PHE A 431      92.421  62.366  96.077  1.00  0.00           H  
ATOM   2619  N   LEU A 432     100.349  60.122  98.626  1.00  0.00           N  
ATOM   2620  CA  LEU A 432     101.499  59.547  99.325  1.00  0.00           C  
ATOM   2621  C   LEU A 432     102.650  60.556  99.348  1.00  0.00           C  
ATOM   2622  O   LEU A 432     103.570  60.520 100.163  1.00  0.00           O  
ATOM   2623  CB  LEU A 432     101.924  58.175  98.749  1.00  0.00           C  
ATOM   2624  CG  LEU A 432     100.840  57.069  98.751  1.00  0.00           C  
ATOM   2625  CD1 LEU A 432     100.056  57.017  97.428  1.00  0.00           C  
ATOM   2626  CD2 LEU A 432     101.455  55.690  99.033  1.00  0.00           C  
ATOM   2627  H   LEU A 432     100.541  60.636  97.777  1.00  0.00           H  
ATOM   2628  HA  LEU A 432     101.226  59.382 100.369  1.00  0.00           H  
ATOM   2629  HXT LEU A 432     102.571  61.320  98.573  1.00  0.00           H  
ATOM   2630  HB3 LEU A 432     102.768  57.830  99.350  1.00  0.00           H  
ATOM   2631  HB2 LEU A 432     102.331  58.292  97.746  1.00  0.00           H  
ATOM   2632  HG  LEU A 432     100.140  57.269  99.562  1.00  0.00           H  
ATOM   2633 HD11 LEU A 432      99.225  56.315  97.492  1.00  0.00           H  
ATOM   2634 HD12 LEU A 432      99.643  57.984  97.146  1.00  0.00           H  
ATOM   2635 HD13 LEU A 432     100.703  56.687  96.617  1.00  0.00           H  
ATOM   2636 HD21 LEU A 432     100.689  54.914  99.050  1.00  0.00           H  
ATOM   2637 HD22 LEU A 432     102.188  55.418  98.273  1.00  0.00           H  
ATOM   2638 HD23 LEU A 432     101.957  55.671 100.001  1.00  0.00           H  
ATOM   2639  N   CYS A 449     107.531  42.217  97.592  1.00  0.00           N  
ATOM   2640  CA  CYS A 449     106.989  42.203  96.232  1.00  0.00           C  
ATOM   2641  C   CYS A 449     105.544  42.726  96.211  1.00  0.00           C  
ATOM   2642  O   CYS A 449     104.584  41.962  96.317  1.00  0.00           O  
ATOM   2643  CB  CYS A 449     107.191  40.832  95.540  1.00  0.00           C  
ATOM   2644  SG  CYS A 449     106.721  39.405  96.565  1.00  0.00           S  
ATOM   2645  H1  CYS A 449     108.475  41.859  97.622  1.00  0.00           H  
ATOM   2646  H2  CYS A 449     107.565  43.151  97.973  1.00  0.00           H  
ATOM   2647  HA  CYS A 449     107.577  42.914  95.649  1.00  0.00           H  
ATOM   2648  HB2 CYS A 449     106.634  40.789  94.603  1.00  0.00           H  
ATOM   2649  HB3 CYS A 449     108.241  40.709  95.274  1.00  0.00           H  
ATOM   2650  HG  CYS A 449     105.443  39.768  96.713  1.00  0.00           H  
ATOM   2651  N   GLN A 450     105.416  44.058  96.090  1.00  0.00           N  
ATOM   2652  CA  GLN A 450     104.164  44.813  96.081  1.00  0.00           C  
ATOM   2653  C   GLN A 450     103.511  44.717  94.681  1.00  0.00           C  
ATOM   2654  O   GLN A 450     104.179  45.058  93.703  1.00  0.00           O  
ATOM   2655  CB  GLN A 450     104.529  46.291  96.371  1.00  0.00           C  
ATOM   2656  CG  GLN A 450     103.345  47.264  96.564  1.00  0.00           C  
ATOM   2657  CD  GLN A 450     102.749  47.218  97.975  1.00  0.00           C  
ATOM   2658  OE1 GLN A 450     102.623  46.154  98.578  1.00  0.00           O  
ATOM   2659  NE2 GLN A 450     102.388  48.382  98.518  1.00  0.00           N  
ATOM   2660  H   GLN A 450     106.264  44.599  96.006  1.00  0.00           H  
ATOM   2661  HA  GLN A 450     103.533  44.433  96.881  1.00  0.00           H  
ATOM   2662  HB3 GLN A 450     105.159  46.673  95.567  1.00  0.00           H  
ATOM   2663  HB2 GLN A 450     105.165  46.336  97.258  1.00  0.00           H  
ATOM   2664  HG3 GLN A 450     102.556  47.086  95.834  1.00  0.00           H  
ATOM   2665  HG2 GLN A 450     103.701  48.278  96.376  1.00  0.00           H  
ATOM   2666 HE22 GLN A 450     101.998  48.395  99.450  1.00  0.00           H  
ATOM   2667 HE21 GLN A 450     102.505  49.242  98.003  1.00  0.00           H  
ATOM   2668  N   PRO A 451     102.233  44.279  94.556  1.00  0.00           N  
ATOM   2669  CA  PRO A 451     101.499  44.170  93.279  1.00  0.00           C  
ATOM   2670  C   PRO A 451     101.492  45.430  92.389  1.00  0.00           C  
ATOM   2671  O   PRO A 451     101.636  45.312  91.174  1.00  0.00           O  
ATOM   2672  CB  PRO A 451     100.056  43.811  93.671  1.00  0.00           C  
ATOM   2673  CG  PRO A 451     100.170  43.149  95.031  1.00  0.00           C  
ATOM   2674  CD  PRO A 451     101.429  43.744  95.658  1.00  0.00           C  
ATOM   2675  HA  PRO A 451     101.940  43.343  92.720  1.00  0.00           H  
ATOM   2676  HB3 PRO A 451      99.576  43.164  92.937  1.00  0.00           H  
ATOM   2677  HB2 PRO A 451      99.436  44.704  93.773  1.00  0.00           H  
ATOM   2678  HG3 PRO A 451     100.311  42.076  94.894  1.00  0.00           H  
ATOM   2679  HG2 PRO A 451      99.284  43.289  95.649  1.00  0.00           H  
ATOM   2680  HD2 PRO A 451     101.167  44.559  96.335  1.00  0.00           H  
ATOM   2681  HD3 PRO A 451     101.963  42.982  96.227  1.00  0.00           H  
ATOM   2682  N   LEU A 452     101.335  46.623  92.990  1.00  0.00           N  
ATOM   2683  CA  LEU A 452     101.198  47.899  92.284  1.00  0.00           C  
ATOM   2684  C   LEU A 452     102.540  48.403  91.721  1.00  0.00           C  
ATOM   2685  O   LEU A 452     102.560  48.964  90.625  1.00  0.00           O  
ATOM   2686  CB  LEU A 452     100.622  48.933  93.284  1.00  0.00           C  
ATOM   2687  CG  LEU A 452     100.271  50.326  92.705  1.00  0.00           C  
ATOM   2688  CD1 LEU A 452      99.173  50.256  91.630  1.00  0.00           C  
ATOM   2689  CD2 LEU A 452      99.855  51.291  93.826  1.00  0.00           C  
ATOM   2690  H   LEU A 452     101.228  46.638  93.993  1.00  0.00           H  
ATOM   2691  HA  LEU A 452     100.500  47.756  91.458  1.00  0.00           H  
ATOM   2692  HB3 LEU A 452     101.328  49.061  94.107  1.00  0.00           H  
ATOM   2693  HB2 LEU A 452      99.721  48.517  93.738  1.00  0.00           H  
ATOM   2694  HG  LEU A 452     101.161  50.754  92.243  1.00  0.00           H  
ATOM   2695 HD11 LEU A 452      98.923  51.252  91.267  1.00  0.00           H  
ATOM   2696 HD12 LEU A 452      99.493  49.677  90.763  1.00  0.00           H  
ATOM   2697 HD13 LEU A 452      98.260  49.804  92.019  1.00  0.00           H  
ATOM   2698 HD21 LEU A 452      99.649  52.287  93.431  1.00  0.00           H  
ATOM   2699 HD22 LEU A 452      98.957  50.943  94.336  1.00  0.00           H  
ATOM   2700 HD23 LEU A 452     100.644  51.393  94.571  1.00  0.00           H  
ATOM   2701  N   ALA A 453     103.652  48.192  92.447  1.00  0.00           N  
ATOM   2702  CA  ALA A 453     104.984  48.684  92.087  1.00  0.00           C  
ATOM   2703  C   ALA A 453     105.638  47.861  90.964  1.00  0.00           C  
ATOM   2704  O   ALA A 453     106.397  48.420  90.172  1.00  0.00           O  
ATOM   2705  CB  ALA A 453     105.885  48.592  93.328  1.00  0.00           C  
ATOM   2706  H   ALA A 453     103.564  47.690  93.319  1.00  0.00           H  
ATOM   2707  HA  ALA A 453     104.910  49.726  91.771  1.00  0.00           H  
ATOM   2708  HB1 ALA A 453     106.867  49.026  93.134  1.00  0.00           H  
ATOM   2709  HB2 ALA A 453     105.452  49.131  94.171  1.00  0.00           H  
ATOM   2710  HB3 ALA A 453     106.039  47.557  93.635  1.00  0.00           H  
ATOM   2711  N   VAL A 454     105.329  46.555  90.877  1.00  0.00           N  
ATOM   2712  CA  VAL A 454     105.827  45.642  89.845  1.00  0.00           C  
ATOM   2713  C   VAL A 454     105.146  45.930  88.492  1.00  0.00           C  
ATOM   2714  O   VAL A 454     105.831  45.949  87.471  1.00  0.00           O  
ATOM   2715  CB  VAL A 454     105.591  44.175  90.307  1.00  0.00           C  
ATOM   2716  CG1 VAL A 454     105.860  43.120  89.213  1.00  0.00           C  
ATOM   2717  CG2 VAL A 454     106.452  43.837  91.541  1.00  0.00           C  
ATOM   2718  H   VAL A 454     104.702  46.168  91.569  1.00  0.00           H  
ATOM   2719  HA  VAL A 454     106.901  45.802  89.719  1.00  0.00           H  
ATOM   2720  HB  VAL A 454     104.544  44.075  90.601  1.00  0.00           H  
ATOM   2721 HG11 VAL A 454     105.764  42.110  89.612  1.00  0.00           H  
ATOM   2722 HG12 VAL A 454     105.155  43.196  88.385  1.00  0.00           H  
ATOM   2723 HG13 VAL A 454     106.867  43.219  88.806  1.00  0.00           H  
ATOM   2724 HG21 VAL A 454     106.206  42.850  91.933  1.00  0.00           H  
ATOM   2725 HG22 VAL A 454     107.513  43.840  91.291  1.00  0.00           H  
ATOM   2726 HG23 VAL A 454     106.310  44.550  92.352  1.00  0.00           H  
ATOM   2727  N   VAL A 455     103.825  46.190  88.486  1.00  0.00           N  
ATOM   2728  CA  VAL A 455     103.043  46.540  87.293  1.00  0.00           C  
ATOM   2729  C   VAL A 455     103.438  47.922  86.734  1.00  0.00           C  
ATOM   2730  O   VAL A 455     103.452  48.095  85.516  1.00  0.00           O  
ATOM   2731  CB  VAL A 455     101.527  46.453  87.633  1.00  0.00           C  
ATOM   2732  CG1 VAL A 455     100.597  47.018  86.537  1.00  0.00           C  
ATOM   2733  CG2 VAL A 455     101.117  44.998  87.926  1.00  0.00           C  
ATOM   2734  H   VAL A 455     103.330  46.158  89.366  1.00  0.00           H  
ATOM   2735  HA  VAL A 455     103.260  45.809  86.515  1.00  0.00           H  
ATOM   2736  HB  VAL A 455     101.348  47.037  88.538  1.00  0.00           H  
ATOM   2737 HG11 VAL A 455      99.550  46.850  86.788  1.00  0.00           H  
ATOM   2738 HG12 VAL A 455     100.717  48.094  86.411  1.00  0.00           H  
ATOM   2739 HG13 VAL A 455     100.786  46.543  85.573  1.00  0.00           H  
ATOM   2740 HG21 VAL A 455     100.083  44.942  88.269  1.00  0.00           H  
ATOM   2741 HG22 VAL A 455     101.203  44.379  87.032  1.00  0.00           H  
ATOM   2742 HG23 VAL A 455     101.737  44.541  88.695  1.00  0.00           H  
ATOM   2743  N   ASP A 456     103.807  48.879  87.604  1.00  0.00           N  
ATOM   2744  CA  ASP A 456     104.289  50.210  87.231  1.00  0.00           C  
ATOM   2745  C   ASP A 456     105.659  50.165  86.520  1.00  0.00           C  
ATOM   2746  O   ASP A 456     105.893  50.937  85.592  1.00  0.00           O  
ATOM   2747  CB  ASP A 456     104.355  51.078  88.511  1.00  0.00           C  
ATOM   2748  CG  ASP A 456     104.695  52.550  88.258  1.00  0.00           C  
ATOM   2749  OD1 ASP A 456     103.999  53.162  87.417  1.00  0.00           O  
ATOM   2750  OD2 ASP A 456     105.630  53.050  88.922  1.00  0.00           O1-
ATOM   2751  H   ASP A 456     103.763  48.667  88.592  1.00  0.00           H  
ATOM   2752  HA  ASP A 456     103.565  50.643  86.539  1.00  0.00           H  
ATOM   2753  HB3 ASP A 456     105.084  50.662  89.208  1.00  0.00           H  
ATOM   2754  HB2 ASP A 456     103.399  51.052  89.033  1.00  0.00           H  
ATOM   2755  N   LEU A 457     106.539  49.233  86.929  1.00  0.00           N  
ATOM   2756  CA  LEU A 457     107.875  49.043  86.365  1.00  0.00           C  
ATOM   2757  C   LEU A 457     107.831  48.362  84.981  1.00  0.00           C  
ATOM   2758  O   LEU A 457     108.716  48.615  84.165  1.00  0.00           O  
ATOM   2759  CB  LEU A 457     108.697  48.190  87.361  1.00  0.00           C  
ATOM   2760  CG  LEU A 457     110.214  48.091  87.075  1.00  0.00           C  
ATOM   2761  CD1 LEU A 457     110.918  49.457  87.168  1.00  0.00           C  
ATOM   2762  CD2 LEU A 457     110.876  47.086  88.030  1.00  0.00           C  
ATOM   2763  H   LEU A 457     106.271  48.631  87.695  1.00  0.00           H  
ATOM   2764  HA  LEU A 457     108.331  50.028  86.256  1.00  0.00           H  
ATOM   2765  HB3 LEU A 457     108.274  47.185  87.403  1.00  0.00           H  
ATOM   2766  HB2 LEU A 457     108.569  48.598  88.365  1.00  0.00           H  
ATOM   2767  HG  LEU A 457     110.362  47.705  86.067  1.00  0.00           H  
ATOM   2768 HD11 LEU A 457     111.994  49.352  87.024  1.00  0.00           H  
ATOM   2769 HD12 LEU A 457     110.564  50.148  86.404  1.00  0.00           H  
ATOM   2770 HD13 LEU A 457     110.758  49.921  88.141  1.00  0.00           H  
ATOM   2771 HD21 LEU A 457     111.939  46.977  87.811  1.00  0.00           H  
ATOM   2772 HD22 LEU A 457     110.782  47.405  89.068  1.00  0.00           H  
ATOM   2773 HD23 LEU A 457     110.421  46.100  87.941  1.00  0.00           H  
ATOM   2774  N   ILE A 458     106.792  47.556  84.687  1.00  0.00           N  
ATOM   2775  CA  ILE A 458     106.545  46.956  83.368  1.00  0.00           C  
ATOM   2776  C   ILE A 458     106.133  48.034  82.344  1.00  0.00           C  
ATOM   2777  O   ILE A 458     106.548  47.954  81.189  1.00  0.00           O  
ATOM   2778  CB  ILE A 458     105.476  45.825  83.485  1.00  0.00           C  
ATOM   2779  CG1 ILE A 458     106.028  44.638  84.312  1.00  0.00           C  
ATOM   2780  CG2 ILE A 458     104.969  45.313  82.114  1.00  0.00           C  
ATOM   2781  CD1 ILE A 458     104.964  43.633  84.781  1.00  0.00           C  
ATOM   2782  H   ILE A 458     106.103  47.389  85.407  1.00  0.00           H  
ATOM   2783  HA  ILE A 458     107.473  46.510  83.011  1.00  0.00           H  
ATOM   2784  HB  ILE A 458     104.615  46.231  84.016  1.00  0.00           H  
ATOM   2785 HG13 ILE A 458     106.542  45.007  85.198  1.00  0.00           H  
ATOM   2786 HG12 ILE A 458     106.792  44.114  83.737  1.00  0.00           H  
ATOM   2787 HG21 ILE A 458     104.259  44.494  82.223  1.00  0.00           H  
ATOM   2788 HG22 ILE A 458     104.444  46.086  81.553  1.00  0.00           H  
ATOM   2789 HG23 ILE A 458     105.794  44.955  81.497  1.00  0.00           H  
ATOM   2790 HD11 ILE A 458     105.408  42.891  85.446  1.00  0.00           H  
ATOM   2791 HD12 ILE A 458     104.165  44.126  85.330  1.00  0.00           H  
ATOM   2792 HD13 ILE A 458     104.517  43.092  83.948  1.00  0.00           H  
ATOM   2793  N   VAL A 459     105.364  49.054  82.764  1.00  0.00           N  
ATOM   2794  CA  VAL A 459     104.949  50.184  81.927  1.00  0.00           C  
ATOM   2795  C   VAL A 459     106.144  51.090  81.566  1.00  0.00           C  
ATOM   2796  O   VAL A 459     106.194  51.581  80.439  1.00  0.00           O  
ATOM   2797  CB  VAL A 459     103.808  50.961  82.640  1.00  0.00           C  
ATOM   2798  CG1 VAL A 459     103.435  52.288  81.955  1.00  0.00           C  
ATOM   2799  CG2 VAL A 459     102.544  50.088  82.754  1.00  0.00           C  
ATOM   2800  H   VAL A 459     105.066  49.062  83.730  1.00  0.00           H  
ATOM   2801  HA  VAL A 459     104.555  49.784  80.990  1.00  0.00           H  
ATOM   2802  HB  VAL A 459     104.131  51.204  83.653  1.00  0.00           H  
ATOM   2803 HG11 VAL A 459     102.558  52.732  82.421  1.00  0.00           H  
ATOM   2804 HG12 VAL A 459     104.237  53.022  82.029  1.00  0.00           H  
ATOM   2805 HG13 VAL A 459     103.205  52.137  80.900  1.00  0.00           H  
ATOM   2806 HG21 VAL A 459     101.761  50.594  83.316  1.00  0.00           H  
ATOM   2807 HG22 VAL A 459     102.142  49.849  81.769  1.00  0.00           H  
ATOM   2808 HG23 VAL A 459     102.741  49.145  83.262  1.00  0.00           H  
ATOM   2809  N   ASP A 460     107.128  51.262  82.469  1.00  0.00           N  
ATOM   2810  CA  ASP A 460     108.372  51.997  82.205  1.00  0.00           C  
ATOM   2811  C   ASP A 460     109.249  51.322  81.136  1.00  0.00           C  
ATOM   2812  O   ASP A 460     109.862  52.030  80.338  1.00  0.00           O  
ATOM   2813  CB  ASP A 460     109.199  52.189  83.501  1.00  0.00           C  
ATOM   2814  CG  ASP A 460     108.580  53.117  84.553  1.00  0.00           C  
ATOM   2815  OD1 ASP A 460     107.488  53.675  84.299  1.00  0.00           O  
ATOM   2816  OD2 ASP A 460     109.261  53.307  85.584  1.00  0.00           O1-
ATOM   2817  H   ASP A 460     107.017  50.850  83.386  1.00  0.00           H  
ATOM   2818  HA  ASP A 460     108.102  52.979  81.813  1.00  0.00           H  
ATOM   2819  HB3 ASP A 460     110.178  52.604  83.254  1.00  0.00           H  
ATOM   2820  HB2 ASP A 460     109.391  51.223  83.969  1.00  0.00           H  
ATOM   2821  N   ILE A 461     109.266  49.977  81.076  1.00  0.00           N  
ATOM   2822  CA  ILE A 461     109.960  49.193  80.047  1.00  0.00           C  
ATOM   2823  C   ILE A 461     109.280  49.361  78.672  1.00  0.00           C  
ATOM   2824  O   ILE A 461     109.984  49.436  77.668  1.00  0.00           O  
ATOM   2825  CB  ILE A 461     110.034  47.693  80.473  1.00  0.00           C  
ATOM   2826  CG1 ILE A 461     110.896  47.522  81.748  1.00  0.00           C  
ATOM   2827  CG2 ILE A 461     110.567  46.764  79.354  1.00  0.00           C  
ATOM   2828  CD1 ILE A 461     110.710  46.176  82.464  1.00  0.00           C  
ATOM   2829  H   ILE A 461     108.737  49.464  81.768  1.00  0.00           H  
ATOM   2830  HA  ILE A 461     110.979  49.572  79.955  1.00  0.00           H  
ATOM   2831  HB  ILE A 461     109.023  47.362  80.709  1.00  0.00           H  
ATOM   2832 HG13 ILE A 461     110.664  48.305  82.468  1.00  0.00           H  
ATOM   2833 HG12 ILE A 461     111.949  47.663  81.502  1.00  0.00           H  
ATOM   2834 HG21 ILE A 461     110.657  45.733  79.691  1.00  0.00           H  
ATOM   2835 HG22 ILE A 461     109.905  46.737  78.489  1.00  0.00           H  
ATOM   2836 HG23 ILE A 461     111.551  47.085  79.011  1.00  0.00           H  
ATOM   2837 HD11 ILE A 461     111.268  46.162  83.400  1.00  0.00           H  
ATOM   2838 HD12 ILE A 461     109.664  45.996  82.706  1.00  0.00           H  
ATOM   2839 HD13 ILE A 461     111.065  45.339  81.863  1.00  0.00           H  
ATOM   2840  N   MET A 462     107.939  49.457  78.619  1.00  0.00           N  
ATOM   2841  CA  MET A 462     107.163  49.579  77.381  1.00  0.00           C  
ATOM   2842  C   MET A 462     107.397  50.904  76.633  1.00  0.00           C  
ATOM   2843  O   MET A 462     107.353  50.902  75.404  1.00  0.00           O  
ATOM   2844  CB  MET A 462     105.661  49.413  77.692  1.00  0.00           C  
ATOM   2845  CG  MET A 462     105.265  47.956  77.981  1.00  0.00           C  
ATOM   2846  SD  MET A 462     105.314  46.836  76.553  1.00  0.00           S  
ATOM   2847  CE  MET A 462     103.859  47.413  75.648  1.00  0.00           C  
ATOM   2848  H   MET A 462     107.424  49.402  79.487  1.00  0.00           H  
ATOM   2849  HA  MET A 462     107.476  48.779  76.709  1.00  0.00           H  
ATOM   2850  HB3 MET A 462     105.054  49.780  76.863  1.00  0.00           H  
ATOM   2851  HB2 MET A 462     105.387  50.034  78.543  1.00  0.00           H  
ATOM   2852  HG3 MET A 462     104.261  47.922  78.404  1.00  0.00           H  
ATOM   2853  HG2 MET A 462     105.924  47.539  78.741  1.00  0.00           H  
ATOM   2854  HE1 MET A 462     103.657  46.754  74.805  1.00  0.00           H  
ATOM   2855  HE2 MET A 462     102.991  47.407  76.306  1.00  0.00           H  
ATOM   2856  HE3 MET A 462     104.005  48.425  75.271  1.00  0.00           H  
ATOM   2857  N   PHE A 463     107.689  52.007  77.347  1.00  0.00           N  
ATOM   2858  CA  PHE A 463     108.019  53.308  76.753  1.00  0.00           C  
ATOM   2859  C   PHE A 463     109.500  53.414  76.347  1.00  0.00           C  
ATOM   2860  O   PHE A 463     109.808  54.181  75.436  1.00  0.00           O  
ATOM   2861  CB  PHE A 463     107.712  54.430  77.765  1.00  0.00           C  
ATOM   2862  CG  PHE A 463     106.228  54.707  77.927  1.00  0.00           C  
ATOM   2863  CD1 PHE A 463     105.487  55.247  76.853  1.00  0.00           C  
ATOM   2864  CD2 PHE A 463     105.580  54.419  79.143  1.00  0.00           C  
ATOM   2865  CE1 PHE A 463     104.112  55.508  77.002  1.00  0.00           C  
ATOM   2866  CE2 PHE A 463     104.200  54.655  79.280  1.00  0.00           C  
ATOM   2867  CZ  PHE A 463     103.472  55.224  78.222  1.00  0.00           C  
ATOM   2868  H   PHE A 463     107.699  51.936  78.355  1.00  0.00           H  
ATOM   2869  HA  PHE A 463     107.422  53.464  75.853  1.00  0.00           H  
ATOM   2870  HB3 PHE A 463     108.168  55.368  77.444  1.00  0.00           H  
ATOM   2871  HB2 PHE A 463     108.157  54.200  78.736  1.00  0.00           H  
ATOM   2872  HD1 PHE A 463     105.973  55.455  75.911  1.00  0.00           H  
ATOM   2873  HD2 PHE A 463     106.139  54.024  79.978  1.00  0.00           H  
ATOM   2874  HE1 PHE A 463     103.539  55.918  76.185  1.00  0.00           H  
ATOM   2875  HE2 PHE A 463     103.702  54.431  80.210  1.00  0.00           H  
ATOM   2876  HZ  PHE A 463     102.419  55.425  78.346  1.00  0.00           H  
ATOM   2877  N   ILE A 464     110.403  52.628  76.964  1.00  0.00           N  
ATOM   2878  CA  ILE A 464     111.802  52.478  76.538  1.00  0.00           C  
ATOM   2879  C   ILE A 464     111.860  51.642  75.240  1.00  0.00           C  
ATOM   2880  O   ILE A 464     112.631  51.972  74.339  1.00  0.00           O  
ATOM   2881  CB  ILE A 464     112.638  51.835  77.691  1.00  0.00           C  
ATOM   2882  CG1 ILE A 464     112.746  52.800  78.898  1.00  0.00           C  
ATOM   2883  CG2 ILE A 464     114.054  51.399  77.248  1.00  0.00           C  
ATOM   2884  CD1 ILE A 464     113.176  52.133  80.214  1.00  0.00           C  
ATOM   2885  H   ILE A 464     110.083  52.027  77.710  1.00  0.00           H  
ATOM   2886  HA  ILE A 464     112.217  53.464  76.318  1.00  0.00           H  
ATOM   2887  HB  ILE A 464     112.114  50.940  78.025  1.00  0.00           H  
ATOM   2888 HG13 ILE A 464     111.789  53.288  79.077  1.00  0.00           H  
ATOM   2889 HG12 ILE A 464     113.443  53.604  78.661  1.00  0.00           H  
ATOM   2890 HG21 ILE A 464     114.632  50.999  78.079  1.00  0.00           H  
ATOM   2891 HG22 ILE A 464     114.026  50.609  76.497  1.00  0.00           H  
ATOM   2892 HG23 ILE A 464     114.613  52.237  76.831  1.00  0.00           H  
ATOM   2893 HD11 ILE A 464     113.143  52.851  81.034  1.00  0.00           H  
ATOM   2894 HD12 ILE A 464     112.517  51.306  80.475  1.00  0.00           H  
ATOM   2895 HD13 ILE A 464     114.194  51.749  80.163  1.00  0.00           H  
ATOM   2896  N   VAL A 465     111.008  50.607  75.124  1.00  0.00           N  
ATOM   2897  CA  VAL A 465     110.808  49.787  73.927  1.00  0.00           C  
ATOM   2898  C   VAL A 465     110.139  50.591  72.789  1.00  0.00           C  
ATOM   2899  O   VAL A 465     110.482  50.364  71.631  1.00  0.00           O  
ATOM   2900  CB  VAL A 465     110.000  48.515  74.321  1.00  0.00           C  
ATOM   2901  CG1 VAL A 465     109.398  47.732  73.137  1.00  0.00           C  
ATOM   2902  CG2 VAL A 465     110.863  47.554  75.160  1.00  0.00           C  
ATOM   2903  H   VAL A 465     110.430  50.385  75.925  1.00  0.00           H  
ATOM   2904  HA  VAL A 465     111.787  49.474  73.559  1.00  0.00           H  
ATOM   2905  HB  VAL A 465     109.161  48.829  74.943  1.00  0.00           H  
ATOM   2906 HG11 VAL A 465     108.950  46.796  73.472  1.00  0.00           H  
ATOM   2907 HG12 VAL A 465     108.604  48.296  72.649  1.00  0.00           H  
ATOM   2908 HG13 VAL A 465     110.155  47.489  72.390  1.00  0.00           H  
ATOM   2909 HG21 VAL A 465     110.263  46.738  75.565  1.00  0.00           H  
ATOM   2910 HG22 VAL A 465     111.657  47.114  74.556  1.00  0.00           H  
ATOM   2911 HG23 VAL A 465     111.340  48.053  76.002  1.00  0.00           H  
ATOM   2912  N   ASP A 466     109.238  51.545  73.100  1.00  0.00           N  
ATOM   2913  CA  ASP A 466     108.586  52.434  72.127  1.00  0.00           C  
ATOM   2914  C   ASP A 466     109.594  53.345  71.405  1.00  0.00           C  
ATOM   2915  O   ASP A 466     109.503  53.497  70.190  1.00  0.00           O  
ATOM   2916  CB  ASP A 466     107.466  53.253  72.827  1.00  0.00           C  
ATOM   2917  CG  ASP A 466     106.433  53.936  71.912  1.00  0.00           C  
ATOM   2918  OD1 ASP A 466     106.540  53.830  70.670  1.00  0.00           O  
ATOM   2919  OD2 ASP A 466     105.519  54.570  72.483  1.00  0.00           O1-
ATOM   2920  H   ASP A 466     108.986  51.662  74.071  1.00  0.00           H  
ATOM   2921  HA  ASP A 466     108.132  51.792  71.370  1.00  0.00           H  
ATOM   2922  HB3 ASP A 466     107.906  54.016  73.469  1.00  0.00           H  
ATOM   2923  HB2 ASP A 466     106.897  52.601  73.488  1.00  0.00           H  
ATOM   2924  N   ILE A 467     110.591  53.887  72.126  1.00  0.00           N  
ATOM   2925  CA  ILE A 467     111.683  54.698  71.571  1.00  0.00           C  
ATOM   2926  C   ILE A 467     112.556  53.884  70.591  1.00  0.00           C  
ATOM   2927  O   ILE A 467     112.915  54.410  69.539  1.00  0.00           O  
ATOM   2928  CB  ILE A 467     112.508  55.325  72.732  1.00  0.00           C  
ATOM   2929  CG1 ILE A 467     111.649  56.333  73.532  1.00  0.00           C  
ATOM   2930  CG2 ILE A 467     113.814  56.005  72.265  1.00  0.00           C  
ATOM   2931  CD1 ILE A 467     112.215  56.659  74.918  1.00  0.00           C  
ATOM   2932  H   ILE A 467     110.614  53.703  73.119  1.00  0.00           H  
ATOM   2933  HA  ILE A 467     111.234  55.512  70.997  1.00  0.00           H  
ATOM   2934  HB  ILE A 467     112.790  54.515  73.407  1.00  0.00           H  
ATOM   2935 HG13 ILE A 467     110.644  55.942  73.677  1.00  0.00           H  
ATOM   2936 HG12 ILE A 467     111.522  57.254  72.960  1.00  0.00           H  
ATOM   2937 HG21 ILE A 467     114.347  56.466  73.095  1.00  0.00           H  
ATOM   2938 HG22 ILE A 467     114.510  55.291  71.824  1.00  0.00           H  
ATOM   2939 HG23 ILE A 467     113.614  56.780  71.525  1.00  0.00           H  
ATOM   2940 HD11 ILE A 467     111.494  57.237  75.490  1.00  0.00           H  
ATOM   2941 HD12 ILE A 467     112.424  55.750  75.482  1.00  0.00           H  
ATOM   2942 HD13 ILE A 467     113.133  57.243  74.860  1.00  0.00           H  
ATOM   2943  N   LEU A 468     112.845  52.605  70.901  1.00  0.00           N  
ATOM   2944  CA  LEU A 468     113.605  51.689  70.042  1.00  0.00           C  
ATOM   2945  C   LEU A 468     112.843  51.307  68.758  1.00  0.00           C  
ATOM   2946  O   LEU A 468     113.466  51.175  67.704  1.00  0.00           O  
ATOM   2947  CB  LEU A 468     113.965  50.402  70.821  1.00  0.00           C  
ATOM   2948  CG  LEU A 468     114.962  50.596  71.984  1.00  0.00           C  
ATOM   2949  CD1 LEU A 468     115.065  49.314  72.825  1.00  0.00           C  
ATOM   2950  CD2 LEU A 468     116.359  51.025  71.502  1.00  0.00           C  
ATOM   2951  H   LEU A 468     112.506  52.240  71.781  1.00  0.00           H  
ATOM   2952  HA  LEU A 468     114.523  52.186  69.735  1.00  0.00           H  
ATOM   2953  HB3 LEU A 468     114.382  49.663  70.134  1.00  0.00           H  
ATOM   2954  HB2 LEU A 468     113.049  49.953  71.206  1.00  0.00           H  
ATOM   2955  HG  LEU A 468     114.584  51.379  72.640  1.00  0.00           H  
ATOM   2956 HD11 LEU A 468     115.733  49.454  73.676  1.00  0.00           H  
ATOM   2957 HD12 LEU A 468     114.093  49.022  73.222  1.00  0.00           H  
ATOM   2958 HD13 LEU A 468     115.447  48.480  72.235  1.00  0.00           H  
ATOM   2959 HD21 LEU A 468     117.052  51.105  72.340  1.00  0.00           H  
ATOM   2960 HD22 LEU A 468     116.775  50.305  70.797  1.00  0.00           H  
ATOM   2961 HD23 LEU A 468     116.340  51.999  71.015  1.00  0.00           H  
ATOM   2962  N   ILE A 469     111.507  51.172  68.834  1.00  0.00           N  
ATOM   2963  CA  ILE A 469     110.618  50.900  67.700  1.00  0.00           C  
ATOM   2964  C   ILE A 469     110.509  52.133  66.780  1.00  0.00           C  
ATOM   2965  O   ILE A 469     110.509  51.968  65.562  1.00  0.00           O  
ATOM   2966  CB  ILE A 469     109.227  50.435  68.238  1.00  0.00           C  
ATOM   2967  CG1 ILE A 469     109.341  49.019  68.855  1.00  0.00           C  
ATOM   2968  CG2 ILE A 469     108.097  50.449  67.181  1.00  0.00           C  
ATOM   2969  CD1 ILE A 469     108.179  48.644  69.782  1.00  0.00           C  
ATOM   2970  H   ILE A 469     111.073  51.280  69.742  1.00  0.00           H  
ATOM   2971  HA  ILE A 469     111.048  50.090  67.106  1.00  0.00           H  
ATOM   2972  HB  ILE A 469     108.930  51.125  69.029  1.00  0.00           H  
ATOM   2973 HG13 ILE A 469     110.259  48.933  69.433  1.00  0.00           H  
ATOM   2974 HG12 ILE A 469     109.429  48.277  68.061  1.00  0.00           H  
ATOM   2975 HG21 ILE A 469     107.153  50.097  67.593  1.00  0.00           H  
ATOM   2976 HG22 ILE A 469     107.899  51.452  66.803  1.00  0.00           H  
ATOM   2977 HG23 ILE A 469     108.343  49.809  66.333  1.00  0.00           H  
ATOM   2978 HD11 ILE A 469     108.349  47.666  70.234  1.00  0.00           H  
ATOM   2979 HD12 ILE A 469     108.086  49.370  70.587  1.00  0.00           H  
ATOM   2980 HD13 ILE A 469     107.227  48.595  69.256  1.00  0.00           H  
ATOM   2981  N   ASN A 470     110.448  53.356  67.339  1.00  0.00           N  
ATOM   2982  CA  ASN A 470     110.305  54.618  66.598  1.00  0.00           C  
ATOM   2983  C   ASN A 470     111.501  54.975  65.689  1.00  0.00           C  
ATOM   2984  O   ASN A 470     111.331  55.792  64.784  1.00  0.00           O  
ATOM   2985  CB  ASN A 470     110.005  55.792  67.568  1.00  0.00           C  
ATOM   2986  CG  ASN A 470     108.580  55.853  68.145  1.00  0.00           C  
ATOM   2987  OD1 ASN A 470     108.171  56.893  68.660  1.00  0.00           O  
ATOM   2988  ND2 ASN A 470     107.816  54.758  68.096  1.00  0.00           N  
ATOM   2989  H   ASN A 470     110.468  53.415  68.350  1.00  0.00           H  
ATOM   2990  HA  ASN A 470     109.450  54.515  65.930  1.00  0.00           H  
ATOM   2991  HB3 ASN A 470     110.158  56.737  67.048  1.00  0.00           H  
ATOM   2992  HB2 ASN A 470     110.716  55.785  68.396  1.00  0.00           H  
ATOM   2993 HD22 ASN A 470     106.939  54.740  68.596  1.00  0.00           H  
ATOM   2994 HD21 ASN A 470     108.198  53.904  67.717  1.00  0.00           H  
ATOM   2995  N   PHE A 471     112.677  54.347  65.877  1.00  0.00           N  
ATOM   2996  CA  PHE A 471     113.845  54.509  65.007  1.00  0.00           C  
ATOM   2997  C   PHE A 471     113.761  53.627  63.747  1.00  0.00           C  
ATOM   2998  O   PHE A 471     114.144  54.086  62.672  1.00  0.00           O  
ATOM   2999  CB  PHE A 471     115.119  54.085  65.773  1.00  0.00           C  
ATOM   3000  CG  PHE A 471     115.605  55.080  66.812  1.00  0.00           C  
ATOM   3001  CD1 PHE A 471     115.996  56.376  66.419  1.00  0.00           C  
ATOM   3002  CD2 PHE A 471     115.697  54.707  68.168  1.00  0.00           C  
ATOM   3003  CE1 PHE A 471     116.459  57.295  67.379  1.00  0.00           C  
ATOM   3004  CE2 PHE A 471     116.151  55.629  69.130  1.00  0.00           C  
ATOM   3005  CZ  PHE A 471     116.528  56.928  68.737  1.00  0.00           C  
ATOM   3006  H   PHE A 471     112.756  53.700  66.649  1.00  0.00           H  
ATOM   3007  HA  PHE A 471     113.934  55.549  64.687  1.00  0.00           H  
ATOM   3008  HB3 PHE A 471     115.949  53.952  65.076  1.00  0.00           H  
ATOM   3009  HB2 PHE A 471     114.970  53.111  66.241  1.00  0.00           H  
ATOM   3010  HD1 PHE A 471     115.944  56.672  65.381  1.00  0.00           H  
ATOM   3011  HD2 PHE A 471     115.416  53.713  68.473  1.00  0.00           H  
ATOM   3012  HE1 PHE A 471     116.746  58.287  67.066  1.00  0.00           H  
ATOM   3013  HE2 PHE A 471     116.214  55.339  70.168  1.00  0.00           H  
ATOM   3014  HZ  PHE A 471     116.874  57.638  69.473  1.00  0.00           H  
ATOM   3015  N   ARG A 472     113.292  52.373  63.870  1.00  0.00           N  
ATOM   3016  CA  ARG A 472     113.272  51.389  62.780  1.00  0.00           C  
ATOM   3017  C   ARG A 472     111.955  51.390  61.985  1.00  0.00           C  
ATOM   3018  O   ARG A 472     111.945  50.887  60.861  1.00  0.00           O  
ATOM   3019  CB  ARG A 472     113.478  49.980  63.379  1.00  0.00           C  
ATOM   3020  CG  ARG A 472     114.917  49.730  63.867  1.00  0.00           C  
ATOM   3021  CD  ARG A 472     115.906  49.457  62.720  1.00  0.00           C  
ATOM   3022  NE  ARG A 472     117.294  49.431  63.201  1.00  0.00           N  
ATOM   3023  CZ  ARG A 472     117.967  48.347  63.626  1.00  0.00           C  
ATOM   3024  NH1 ARG A 472     117.390  47.139  63.677  1.00  0.00           N1+
ATOM   3025  NH2 ARG A 472     119.242  48.479  64.014  1.00  0.00           N  
ATOM   3026  H   ARG A 472     112.977  52.066  64.780  1.00  0.00           H  
ATOM   3027  HA  ARG A 472     114.069  51.603  62.067  1.00  0.00           H  
ATOM   3028  HB3 ARG A 472     113.221  49.205  62.654  1.00  0.00           H  
ATOM   3029  HB2 ARG A 472     112.787  49.841  64.213  1.00  0.00           H  
ATOM   3030  HG3 ARG A 472     114.910  48.862  64.526  1.00  0.00           H  
ATOM   3031  HG2 ARG A 472     115.261  50.564  64.480  1.00  0.00           H  
ATOM   3032  HD3 ARG A 472     115.849  50.247  61.972  1.00  0.00           H  
ATOM   3033  HD2 ARG A 472     115.659  48.530  62.204  1.00  0.00           H  
ATOM   3034  HE  ARG A 472     117.766  50.324  63.219  1.00  0.00           H  
ATOM   3035 HH12 ARG A 472     117.904  46.333  64.000  1.00  0.00           H  
ATOM   3036 HH11 ARG A 472     116.431  47.029  63.379  1.00  0.00           H  
ATOM   3037 HH22 ARG A 472     119.763  47.678  64.339  1.00  0.00           H  
ATOM   3038 HH21 ARG A 472     119.695  49.381  63.986  1.00  0.00           H  
ATOM   3039  N   THR A 473     110.868  51.965  62.529  1.00  0.00           N  
ATOM   3040  CA  THR A 473     109.601  52.168  61.820  1.00  0.00           C  
ATOM   3041  C   THR A 473     109.707  53.357  60.852  1.00  0.00           C  
ATOM   3042  O   THR A 473     110.350  54.364  61.153  1.00  0.00           O  
ATOM   3043  CB  THR A 473     108.435  52.396  62.815  1.00  0.00           C  
ATOM   3044  OG1 THR A 473     108.672  53.467  63.706  1.00  0.00           O  
ATOM   3045  CG2 THR A 473     108.058  51.136  63.600  1.00  0.00           C  
ATOM   3046  H   THR A 473     110.951  52.353  63.458  1.00  0.00           H  
ATOM   3047  HA  THR A 473     109.378  51.269  61.251  1.00  0.00           H  
ATOM   3048  HB  THR A 473     107.549  52.681  62.244  1.00  0.00           H  
ATOM   3049  HG1 THR A 473     109.412  53.240  64.251  1.00  0.00           H  
ATOM   3050 HG21 THR A 473     107.316  51.354  64.366  1.00  0.00           H  
ATOM   3051 HG22 THR A 473     107.623  50.398  62.931  1.00  0.00           H  
ATOM   3052 HG23 THR A 473     108.917  50.673  64.081  1.00  0.00           H  
ATOM   3053  N   THR A 474     109.046  53.226  59.692  1.00  0.00           N  
ATOM   3054  CA  THR A 474     108.948  54.243  58.644  1.00  0.00           C  
ATOM   3055  C   THR A 474     108.032  55.412  59.062  1.00  0.00           C  
ATOM   3056  O   THR A 474     107.378  55.382  60.106  1.00  0.00           O  
ATOM   3057  CB  THR A 474     108.416  53.573  57.345  1.00  0.00           C  
ATOM   3058  OG1 THR A 474     107.096  53.084  57.486  1.00  0.00           O  
ATOM   3059  CG2 THR A 474     109.317  52.450  56.817  1.00  0.00           C  
ATOM   3060  H   THR A 474     108.560  52.357  59.518  1.00  0.00           H  
ATOM   3061  HA  THR A 474     109.946  54.643  58.453  1.00  0.00           H  
ATOM   3062  HB  THR A 474     108.366  54.328  56.560  1.00  0.00           H  
ATOM   3063  HG1 THR A 474     106.514  53.821  57.599  1.00  0.00           H  
ATOM   3064 HG21 THR A 474     108.962  52.084  55.854  1.00  0.00           H  
ATOM   3065 HG22 THR A 474     110.338  52.804  56.684  1.00  0.00           H  
ATOM   3066 HG23 THR A 474     109.352  51.601  57.495  1.00  0.00           H  
ATOM   3067  N   TYR A 475     107.989  56.445  58.212  1.00  0.00           N  
ATOM   3068  CA  TYR A 475     107.110  57.605  58.313  1.00  0.00           C  
ATOM   3069  C   TYR A 475     106.784  58.142  56.912  1.00  0.00           C  
ATOM   3070  O   TYR A 475     107.392  57.727  55.923  1.00  0.00           O  
ATOM   3071  CB  TYR A 475     107.679  58.653  59.301  1.00  0.00           C  
ATOM   3072  CG  TYR A 475     108.893  59.419  58.804  1.00  0.00           C  
ATOM   3073  CD1 TYR A 475     110.167  58.814  58.813  1.00  0.00           C  
ATOM   3074  CD2 TYR A 475     108.745  60.729  58.300  1.00  0.00           C  
ATOM   3075  CE1 TYR A 475     111.278  59.505  58.295  1.00  0.00           C  
ATOM   3076  CE2 TYR A 475     109.860  61.422  57.792  1.00  0.00           C  
ATOM   3077  CZ  TYR A 475     111.128  60.809  57.787  1.00  0.00           C  
ATOM   3078  OH  TYR A 475     112.204  61.469  57.271  1.00  0.00           O  
ATOM   3079  H   TYR A 475     108.563  56.401  57.380  1.00  0.00           H  
ATOM   3080  HA  TYR A 475     106.159  57.254  58.720  1.00  0.00           H  
ATOM   3081  HB3 TYR A 475     107.933  58.177  60.249  1.00  0.00           H  
ATOM   3082  HB2 TYR A 475     106.896  59.373  59.545  1.00  0.00           H  
ATOM   3083  HD1 TYR A 475     110.292  57.810  59.192  1.00  0.00           H  
ATOM   3084  HD2 TYR A 475     107.775  61.204  58.287  1.00  0.00           H  
ATOM   3085  HE1 TYR A 475     112.239  59.019  58.260  1.00  0.00           H  
ATOM   3086  HE2 TYR A 475     109.739  62.422  57.401  1.00  0.00           H  
ATOM   3087  HH  TYR A 475     113.010  60.978  57.332  1.00  0.00           H  
ATOM   3088  N   VAL A 476     105.820  59.070  56.842  1.00  0.00           N  
ATOM   3089  CA  VAL A 476     105.417  59.772  55.626  1.00  0.00           C  
ATOM   3090  C   VAL A 476     105.911  61.217  55.764  1.00  0.00           C  
ATOM   3091  O   VAL A 476     105.389  61.980  56.579  1.00  0.00           O  
ATOM   3092  CB  VAL A 476     103.868  59.718  55.494  1.00  0.00           C  
ATOM   3093  CG1 VAL A 476     103.334  60.501  54.276  1.00  0.00           C  
ATOM   3094  CG2 VAL A 476     103.357  58.270  55.431  1.00  0.00           C  
ATOM   3095  H   VAL A 476     105.371  59.361  57.698  1.00  0.00           H  
ATOM   3096  HA  VAL A 476     105.861  59.320  54.736  1.00  0.00           H  
ATOM   3097  HB  VAL A 476     103.426  60.168  56.385  1.00  0.00           H  
ATOM   3098 HG11 VAL A 476     102.254  60.386  54.178  1.00  0.00           H  
ATOM   3099 HG12 VAL A 476     103.533  61.569  54.357  1.00  0.00           H  
ATOM   3100 HG13 VAL A 476     103.787  60.152  53.349  1.00  0.00           H  
ATOM   3101 HG21 VAL A 476     102.271  58.256  55.380  1.00  0.00           H  
ATOM   3102 HG22 VAL A 476     103.744  57.747  54.556  1.00  0.00           H  
ATOM   3103 HG23 VAL A 476     103.641  57.703  56.315  1.00  0.00           H  
ATOM   3104  N   ASN A 477     106.895  61.594  54.935  1.00  0.00           N  
ATOM   3105  CA  ASN A 477     107.325  62.977  54.733  1.00  0.00           C  
ATOM   3106  C   ASN A 477     106.392  63.611  53.678  1.00  0.00           C  
ATOM   3107  O   ASN A 477     105.743  62.909  52.898  1.00  0.00           O  
ATOM   3108  CB  ASN A 477     108.790  62.943  54.227  1.00  0.00           C  
ATOM   3109  CG  ASN A 477     109.493  64.305  54.181  1.00  0.00           C  
ATOM   3110  OD1 ASN A 477     109.247  65.171  55.017  1.00  0.00           O  
ATOM   3111  ND2 ASN A 477     110.345  64.513  53.175  1.00  0.00           N  
ATOM   3112  H   ASN A 477     107.253  60.911  54.282  1.00  0.00           H  
ATOM   3113  HA  ASN A 477     107.261  63.527  55.674  1.00  0.00           H  
ATOM   3114  HB3 ASN A 477     108.833  62.499  53.238  1.00  0.00           H  
ATOM   3115  HB2 ASN A 477     109.387  62.299  54.874  1.00  0.00           H  
ATOM   3116 HD22 ASN A 477     110.831  65.397  53.111  1.00  0.00           H  
ATOM   3117 HD21 ASN A 477     110.544  63.775  52.516  1.00  0.00           H  
ATOM   3118  N   ALA A 478     106.309  64.950  53.672  1.00  0.00           N  
ATOM   3119  CA  ALA A 478     105.446  65.726  52.780  1.00  0.00           C  
ATOM   3120  C   ALA A 478     105.845  65.599  51.300  1.00  0.00           C  
ATOM   3121  O   ALA A 478     104.969  65.496  50.442  1.00  0.00           O  
ATOM   3122  CB  ALA A 478     105.511  67.202  53.203  1.00  0.00           C  
ATOM   3123  H   ALA A 478     106.869  65.463  54.339  1.00  0.00           H  
ATOM   3124  HA  ALA A 478     104.420  65.371  52.895  1.00  0.00           H  
ATOM   3125  HB1 ALA A 478     104.875  67.824  52.572  1.00  0.00           H  
ATOM   3126  HB2 ALA A 478     105.171  67.330  54.231  1.00  0.00           H  
ATOM   3127  HB3 ALA A 478     106.527  67.594  53.140  1.00  0.00           H  
ATOM   3128  N   ASN A 479     107.158  65.587  51.016  1.00  0.00           N  
ATOM   3129  CA  ASN A 479     107.729  65.479  49.671  1.00  0.00           C  
ATOM   3130  C   ASN A 479     107.969  64.007  49.294  1.00  0.00           C  
ATOM   3131  O   ASN A 479     107.551  63.580  48.219  1.00  0.00           O  
ATOM   3132  CB  ASN A 479     109.077  66.240  49.608  1.00  0.00           C  
ATOM   3133  CG  ASN A 479     108.952  67.769  49.520  1.00  0.00           C  
ATOM   3134  OD1 ASN A 479     109.814  68.418  48.933  1.00  0.00           O  
ATOM   3135  ND2 ASN A 479     107.913  68.370  50.108  1.00  0.00           N  
ATOM   3136  H   ASN A 479     107.805  65.649  51.789  1.00  0.00           H  
ATOM   3137  HA  ASN A 479     107.060  65.929  48.940  1.00  0.00           H  
ATOM   3138  HB3 ASN A 479     109.639  65.921  48.728  1.00  0.00           H  
ATOM   3139  HB2 ASN A 479     109.700  65.991  50.468  1.00  0.00           H  
ATOM   3140 HD22 ASN A 479     107.831  69.375  50.067  1.00  0.00           H  
ATOM   3141 HD21 ASN A 479     107.213  67.817  50.581  1.00  0.00           H  
ATOM   3142  N   GLU A 480     108.620  63.227  50.173  1.00  0.00           N  
ATOM   3143  CA  GLU A 480     108.882  61.804  49.962  1.00  0.00           C  
ATOM   3144  C   GLU A 480     107.727  61.015  50.591  1.00  0.00           C  
ATOM   3145  O   GLU A 480     107.639  60.887  51.812  1.00  0.00           O  
ATOM   3146  CB  GLU A 480     110.216  61.413  50.647  1.00  0.00           C  
ATOM   3147  CG  GLU A 480     111.459  62.163  50.116  1.00  0.00           C  
ATOM   3148  CD  GLU A 480     111.744  61.955  48.625  1.00  0.00           C  
ATOM   3149  OE1 GLU A 480     111.439  60.852  48.119  1.00  0.00           O  
ATOM   3150  OE2 GLU A 480     112.282  62.907  48.019  1.00  0.00           O1-
ATOM   3151  H   GLU A 480     108.919  63.631  51.048  1.00  0.00           H  
ATOM   3152  HA  GLU A 480     108.941  61.568  48.898  1.00  0.00           H  
ATOM   3153  HB2 GLU A 480     110.164  61.580  51.722  1.00  0.00           H  
ATOM   3154  HB3 GLU A 480     110.376  60.339  50.534  1.00  0.00           H  
ATOM   3155  HG2 GLU A 480     111.362  63.232  50.311  1.00  0.00           H  
ATOM   3156  HG3 GLU A 480     112.339  61.833  50.668  1.00  0.00           H  
ATOM   3157  N   GLU A 481     106.837  60.495  49.733  1.00  0.00           N  
ATOM   3158  CA  GLU A 481     105.604  59.775  50.065  1.00  0.00           C  
ATOM   3159  C   GLU A 481     105.805  58.568  51.004  1.00  0.00           C  
ATOM   3160  O   GLU A 481     104.952  58.304  51.852  1.00  0.00           O  
ATOM   3161  CB  GLU A 481     104.963  59.328  48.741  1.00  0.00           C  
ATOM   3162  CG  GLU A 481     104.199  60.444  48.011  1.00  0.00           C  
ATOM   3163  CD  GLU A 481     103.440  59.929  46.788  1.00  0.00           C  
ATOM   3164  OE1 GLU A 481     104.051  59.161  46.016  1.00  0.00           O  
ATOM   3165  OE2 GLU A 481     102.257  60.309  46.646  1.00  0.00           O1-
ATOM   3166  H   GLU A 481     106.997  60.663  48.750  1.00  0.00           H  
ATOM   3167  HA  GLU A 481     104.935  60.469  50.577  1.00  0.00           H  
ATOM   3168  HB2 GLU A 481     105.732  58.917  48.086  1.00  0.00           H  
ATOM   3169  HB3 GLU A 481     104.273  58.512  48.930  1.00  0.00           H  
ATOM   3170  HG2 GLU A 481     103.484  60.902  48.696  1.00  0.00           H  
ATOM   3171  HG3 GLU A 481     104.885  61.229  47.690  1.00  0.00           H  
ATOM   3172  N   VAL A 482     106.948  57.876  50.875  1.00  0.00           N  
ATOM   3173  CA  VAL A 482     107.445  56.831  51.768  1.00  0.00           C  
ATOM   3174  C   VAL A 482     108.955  57.053  51.954  1.00  0.00           C  
ATOM   3175  O   VAL A 482     109.643  57.473  51.021  1.00  0.00           O  
ATOM   3176  CB  VAL A 482     107.075  55.404  51.262  1.00  0.00           C  
ATOM   3177  CG1 VAL A 482     107.495  54.302  52.255  1.00  0.00           C  
ATOM   3178  CG2 VAL A 482     105.583  55.232  50.925  1.00  0.00           C  
ATOM   3179  H   VAL A 482     107.587  58.174  50.151  1.00  0.00           H  
ATOM   3180  HA  VAL A 482     106.981  56.975  52.747  1.00  0.00           H  
ATOM   3181  HB  VAL A 482     107.623  55.229  50.334  1.00  0.00           H  
ATOM   3182 HG11 VAL A 482     107.192  53.316  51.900  1.00  0.00           H  
ATOM   3183 HG12 VAL A 482     108.575  54.264  52.392  1.00  0.00           H  
ATOM   3184 HG13 VAL A 482     107.038  54.456  53.233  1.00  0.00           H  
ATOM   3185 HG21 VAL A 482     105.364  54.215  50.600  1.00  0.00           H  
ATOM   3186 HG22 VAL A 482     104.952  55.448  51.788  1.00  0.00           H  
ATOM   3187 HG23 VAL A 482     105.276  55.888  50.111  1.00  0.00           H  
ATOM   3188  N   VAL A 483     109.470  56.743  53.153  1.00  0.00           N  
ATOM   3189  CA  VAL A 483     110.887  56.796  53.510  1.00  0.00           C  
ATOM   3190  C   VAL A 483     111.228  55.654  54.479  1.00  0.00           C  
ATOM   3191  O   VAL A 483     110.462  55.361  55.396  1.00  0.00           O  
ATOM   3192  CB  VAL A 483     111.319  58.227  53.930  1.00  0.00           C  
ATOM   3193  CG1 VAL A 483     110.399  58.853  54.990  1.00  0.00           C  
ATOM   3194  CG2 VAL A 483     112.793  58.309  54.371  1.00  0.00           C  
ATOM   3195  H   VAL A 483     108.840  56.418  53.872  1.00  0.00           H  
ATOM   3196  HA  VAL A 483     111.449  56.568  52.600  1.00  0.00           H  
ATOM   3197  HB  VAL A 483     111.232  58.855  53.042  1.00  0.00           H  
ATOM   3198 HG11 VAL A 483     110.741  59.854  55.250  1.00  0.00           H  
ATOM   3199 HG12 VAL A 483     109.379  58.962  54.624  1.00  0.00           H  
ATOM   3200 HG13 VAL A 483     110.369  58.254  55.900  1.00  0.00           H  
ATOM   3201 HG21 VAL A 483     113.100  59.345  54.518  1.00  0.00           H  
ATOM   3202 HG22 VAL A 483     112.966  57.784  55.311  1.00  0.00           H  
ATOM   3203 HG23 VAL A 483     113.452  57.877  53.619  1.00  0.00           H  
ATOM   3204  N   SER A 484     112.382  55.011  54.243  1.00  0.00           N  
ATOM   3205  CA  SER A 484     112.875  53.816  54.926  1.00  0.00           C  
ATOM   3206  C   SER A 484     114.372  53.948  55.241  1.00  0.00           C  
ATOM   3207  O   SER A 484     115.037  54.858  54.744  1.00  0.00           O  
ATOM   3208  CB  SER A 484     112.560  52.572  54.066  1.00  0.00           C  
ATOM   3209  OG  SER A 484     111.177  52.288  54.067  1.00  0.00           O  
ATOM   3210  H   SER A 484     112.961  55.355  53.491  1.00  0.00           H  
ATOM   3211  HA  SER A 484     112.375  53.714  55.891  1.00  0.00           H  
ATOM   3212  HB3 SER A 484     113.069  51.690  54.455  1.00  0.00           H  
ATOM   3213  HB2 SER A 484     112.901  52.708  53.039  1.00  0.00           H  
ATOM   3214  HG  SER A 484     110.715  53.038  53.723  1.00  0.00           H  
ATOM   3215  N   HIS A 485     114.889  53.023  56.071  1.00  0.00           N  
ATOM   3216  CA  HIS A 485     116.298  52.825  56.441  1.00  0.00           C  
ATOM   3217  C   HIS A 485     116.772  53.793  57.548  1.00  0.00           C  
ATOM   3218  O   HIS A 485     116.317  54.938  57.581  1.00  0.00           O  
ATOM   3219  CB  HIS A 485     117.251  52.700  55.223  1.00  0.00           C  
ATOM   3220  CG  HIS A 485     117.165  51.375  54.500  1.00  0.00           C  
ATOM   3221  ND1 HIS A 485     116.017  50.923  53.868  1.00  0.00           N  
ATOM   3222  CD2 HIS A 485     118.100  50.380  54.315  1.00  0.00           C  
ATOM   3223  CE1 HIS A 485     116.294  49.721  53.354  1.00  0.00           C  
ATOM   3224  NE2 HIS A 485     117.541  49.329  53.585  1.00  0.00           N  
ATOM   3225  H   HIS A 485     114.243  52.347  56.453  1.00  0.00           H  
ATOM   3226  HA  HIS A 485     116.275  51.842  56.911  1.00  0.00           H  
ATOM   3227  HB3 HIS A 485     118.285  52.812  55.548  1.00  0.00           H  
ATOM   3228  HB2 HIS A 485     117.105  53.501  54.501  1.00  0.00           H  
ATOM   3229  HD1 HIS A 485     115.137  51.411  53.803  1.00  0.00           H  
ATOM   3230  HD2 HIS A 485     119.125  50.336  54.654  1.00  0.00           H  
ATOM   3231  HE1 HIS A 485     115.578  49.130  52.803  1.00  0.00           H  
ATOM   3232  N   PRO A 486     117.671  53.369  58.467  1.00  0.00           N  
ATOM   3233  CA  PRO A 486     117.978  54.120  59.698  1.00  0.00           C  
ATOM   3234  C   PRO A 486     118.837  55.385  59.510  1.00  0.00           C  
ATOM   3235  O   PRO A 486     118.905  56.197  60.432  1.00  0.00           O  
ATOM   3236  CB  PRO A 486     118.679  53.098  60.605  1.00  0.00           C  
ATOM   3237  CG  PRO A 486     119.346  52.130  59.641  1.00  0.00           C  
ATOM   3238  CD  PRO A 486     118.405  52.099  58.436  1.00  0.00           C  
ATOM   3239  HA  PRO A 486     117.045  54.430  60.174  1.00  0.00           H  
ATOM   3240  HB3 PRO A 486     117.930  52.564  61.192  1.00  0.00           H  
ATOM   3241  HB2 PRO A 486     119.386  53.540  61.310  1.00  0.00           H  
ATOM   3242  HG3 PRO A 486     119.513  51.143  60.075  1.00  0.00           H  
ATOM   3243  HG2 PRO A 486     120.314  52.530  59.339  1.00  0.00           H  
ATOM   3244  HD2 PRO A 486     118.963  51.957  57.511  1.00  0.00           H  
ATOM   3245  HD3 PRO A 486     117.706  51.270  58.544  1.00  0.00           H  
ATOM   3246  N   GLY A 487     119.447  55.585  58.329  1.00  0.00           N  
ATOM   3247  CA  GLY A 487     120.228  56.776  58.000  1.00  0.00           C  
ATOM   3248  C   GLY A 487     119.383  58.032  57.733  1.00  0.00           C  
ATOM   3249  O   GLY A 487     119.905  59.139  57.853  1.00  0.00           O  
ATOM   3250  H   GLY A 487     119.353  54.879  57.614  1.00  0.00           H  
ATOM   3251  HA3 GLY A 487     120.815  56.563  57.106  1.00  0.00           H  
ATOM   3252  HA2 GLY A 487     120.943  56.983  58.798  1.00  0.00           H  
ATOM   3253  N   ARG A 488     118.094  57.865  57.386  1.00  0.00           N  
ATOM   3254  CA  ARG A 488     117.162  58.947  57.061  1.00  0.00           C  
ATOM   3255  C   ARG A 488     116.132  59.185  58.180  1.00  0.00           C  
ATOM   3256  O   ARG A 488     115.684  60.321  58.342  1.00  0.00           O  
ATOM   3257  CB  ARG A 488     116.396  58.573  55.774  1.00  0.00           C  
ATOM   3258  CG  ARG A 488     117.304  58.446  54.537  1.00  0.00           C  
ATOM   3259  CD  ARG A 488     116.511  58.163  53.256  1.00  0.00           C  
ATOM   3260  NE  ARG A 488     117.407  57.943  52.112  1.00  0.00           N  
ATOM   3261  CZ  ARG A 488     117.018  57.774  50.836  1.00  0.00           C  
ATOM   3262  NH1 ARG A 488     117.942  57.558  49.891  1.00  0.00           N1+
ATOM   3263  NH2 ARG A 488     115.723  57.817  50.490  1.00  0.00           N  
ATOM   3264  H   ARG A 488     117.742  56.920  57.322  1.00  0.00           H  
ATOM   3265  HA  ARG A 488     117.696  59.884  56.892  1.00  0.00           H  
ATOM   3266  HB3 ARG A 488     115.641  59.334  55.569  1.00  0.00           H  
ATOM   3267  HB2 ARG A 488     115.852  57.638  55.919  1.00  0.00           H  
ATOM   3268  HG3 ARG A 488     118.033  57.650  54.693  1.00  0.00           H  
ATOM   3269  HG2 ARG A 488     117.875  59.367  54.412  1.00  0.00           H  
ATOM   3270  HD3 ARG A 488     115.841  58.995  53.037  1.00  0.00           H  
ATOM   3271  HD2 ARG A 488     115.894  57.273  53.386  1.00  0.00           H  
ATOM   3272  HE  ARG A 488     118.392  57.899  52.325  1.00  0.00           H  
ATOM   3273 HH12 ARG A 488     117.668  57.434  48.927  1.00  0.00           H  
ATOM   3274 HH11 ARG A 488     118.922  57.526  50.131  1.00  0.00           H  
ATOM   3275 HH22 ARG A 488     115.439  57.699  49.528  1.00  0.00           H  
ATOM   3276 HH21 ARG A 488     115.019  57.988  51.194  1.00  0.00           H  
ATOM   3277  N   ILE A 489     115.744  58.142  58.940  1.00  0.00           N  
ATOM   3278  CA  ILE A 489     114.692  58.220  59.964  1.00  0.00           C  
ATOM   3279  C   ILE A 489     115.217  58.877  61.254  1.00  0.00           C  
ATOM   3280  O   ILE A 489     114.473  59.625  61.889  1.00  0.00           O  
ATOM   3281  CB  ILE A 489     114.119  56.801  60.269  1.00  0.00           C  
ATOM   3282  CG1 ILE A 489     113.525  56.120  59.009  1.00  0.00           C  
ATOM   3283  CG2 ILE A 489     113.044  56.836  61.383  1.00  0.00           C  
ATOM   3284  CD1 ILE A 489     113.388  54.595  59.141  1.00  0.00           C  
ATOM   3285  H   ILE A 489     116.147  57.234  58.757  1.00  0.00           H  
ATOM   3286  HA  ILE A 489     113.885  58.850  59.593  1.00  0.00           H  
ATOM   3287  HB  ILE A 489     114.945  56.178  60.620  1.00  0.00           H  
ATOM   3288 HG13 ILE A 489     114.142  56.315  58.134  1.00  0.00           H  
ATOM   3289 HG12 ILE A 489     112.552  56.555  58.776  1.00  0.00           H  
ATOM   3290 HG21 ILE A 489     112.561  55.871  61.520  1.00  0.00           H  
ATOM   3291 HG22 ILE A 489     113.462  57.100  62.354  1.00  0.00           H  
ATOM   3292 HG23 ILE A 489     112.259  57.556  61.150  1.00  0.00           H  
ATOM   3293 HD11 ILE A 489     113.013  54.160  58.215  1.00  0.00           H  
ATOM   3294 HD12 ILE A 489     114.348  54.128  59.361  1.00  0.00           H  
ATOM   3295 HD13 ILE A 489     112.698  54.308  59.932  1.00  0.00           H  
ATOM   3296  N   ALA A 490     116.488  58.635  61.623  1.00  0.00           N  
ATOM   3297  CA  ALA A 490     117.123  59.178  62.825  1.00  0.00           C  
ATOM   3298  C   ALA A 490     117.302  60.707  62.778  1.00  0.00           C  
ATOM   3299  O   ALA A 490     117.267  61.346  63.827  1.00  0.00           O  
ATOM   3300  CB  ALA A 490     118.493  58.508  63.001  1.00  0.00           C  
ATOM   3301  H   ALA A 490     117.044  58.018  61.047  1.00  0.00           H  
ATOM   3302  HA  ALA A 490     116.498  58.933  63.687  1.00  0.00           H  
ATOM   3303  HB1 ALA A 490     118.998  58.867  63.899  1.00  0.00           H  
ATOM   3304  HB2 ALA A 490     118.387  57.427  63.100  1.00  0.00           H  
ATOM   3305  HB3 ALA A 490     119.148  58.699  62.150  1.00  0.00           H  
ATOM   3306  N   VAL A 491     117.440  61.291  61.574  1.00  0.00           N  
ATOM   3307  CA  VAL A 491     117.561  62.733  61.337  1.00  0.00           C  
ATOM   3308  C   VAL A 491     116.212  63.451  61.548  1.00  0.00           C  
ATOM   3309  O   VAL A 491     116.214  64.602  61.980  1.00  0.00           O  
ATOM   3310  CB  VAL A 491     118.081  62.965  59.887  1.00  0.00           C  
ATOM   3311  CG1 VAL A 491     118.200  64.456  59.501  1.00  0.00           C  
ATOM   3312  CG2 VAL A 491     119.439  62.277  59.651  1.00  0.00           C  
ATOM   3313  H   VAL A 491     117.446  60.693  60.761  1.00  0.00           H  
ATOM   3314  HA  VAL A 491     118.283  63.146  62.045  1.00  0.00           H  
ATOM   3315  HB  VAL A 491     117.369  62.512  59.194  1.00  0.00           H  
ATOM   3316 HG11 VAL A 491     118.637  64.570  58.509  1.00  0.00           H  
ATOM   3317 HG12 VAL A 491     117.231  64.954  59.471  1.00  0.00           H  
ATOM   3318 HG13 VAL A 491     118.834  64.996  60.205  1.00  0.00           H  
ATOM   3319 HG21 VAL A 491     119.791  62.440  58.632  1.00  0.00           H  
ATOM   3320 HG22 VAL A 491     120.200  62.662  60.330  1.00  0.00           H  
ATOM   3321 HG23 VAL A 491     119.381  61.198  59.793  1.00  0.00           H  
ATOM   3322  N   HIS A 492     115.078  62.785  61.265  1.00  0.00           N  
ATOM   3323  CA  HIS A 492     113.735  63.341  61.431  1.00  0.00           C  
ATOM   3324  C   HIS A 492     113.213  63.149  62.865  1.00  0.00           C  
ATOM   3325  O   HIS A 492     112.492  64.018  63.358  1.00  0.00           O  
ATOM   3326  CB  HIS A 492     112.786  62.626  60.445  1.00  0.00           C  
ATOM   3327  CG  HIS A 492     111.373  63.165  60.418  1.00  0.00           C  
ATOM   3328  ND1 HIS A 492     110.357  62.668  61.218  1.00  0.00           N  
ATOM   3329  CD2 HIS A 492     110.808  64.202  59.708  1.00  0.00           C  
ATOM   3330  CE1 HIS A 492     109.265  63.396  60.968  1.00  0.00           C  
ATOM   3331  NE2 HIS A 492     109.464  64.344  60.061  1.00  0.00           N  
ATOM   3332  H   HIS A 492     115.152  61.838  60.922  1.00  0.00           H  
ATOM   3333  HA  HIS A 492     113.744  64.407  61.197  1.00  0.00           H  
ATOM   3334  HB3 HIS A 492     112.753  61.552  60.636  1.00  0.00           H  
ATOM   3335  HB2 HIS A 492     113.190  62.739  59.439  1.00  0.00           H  
ATOM   3336  HD1 HIS A 492     110.428  61.902  61.871  1.00  0.00           H  
ATOM   3337  HD2 HIS A 492     111.264  64.859  58.982  1.00  0.00           H  
ATOM   3338  HE1 HIS A 492     108.315  63.231  61.455  1.00  0.00           H  
ATOM   3339  N   TYR A 493     113.569  62.038  63.537  1.00  0.00           N  
ATOM   3340  CA  TYR A 493     113.128  61.736  64.901  1.00  0.00           C  
ATOM   3341  C   TYR A 493     113.830  62.644  65.929  1.00  0.00           C  
ATOM   3342  O   TYR A 493     113.167  63.150  66.834  1.00  0.00           O  
ATOM   3343  CB  TYR A 493     113.387  60.246  65.208  1.00  0.00           C  
ATOM   3344  CG  TYR A 493     112.696  59.728  66.462  1.00  0.00           C  
ATOM   3345  CD1 TYR A 493     113.449  59.157  67.507  1.00  0.00           C  
ATOM   3346  CD2 TYR A 493     111.293  59.814  66.587  1.00  0.00           C  
ATOM   3347  CE1 TYR A 493     112.808  58.670  68.663  1.00  0.00           C  
ATOM   3348  CE2 TYR A 493     110.654  59.360  67.758  1.00  0.00           C  
ATOM   3349  CZ  TYR A 493     111.411  58.785  68.797  1.00  0.00           C  
ATOM   3350  OH  TYR A 493     110.794  58.338  69.929  1.00  0.00           O  
ATOM   3351  H   TYR A 493     114.153  61.357  63.070  1.00  0.00           H  
ATOM   3352  HA  TYR A 493     112.055  61.930  64.948  1.00  0.00           H  
ATOM   3353  HB3 TYR A 493     114.460  60.052  65.266  1.00  0.00           H  
ATOM   3354  HB2 TYR A 493     113.024  59.638  64.378  1.00  0.00           H  
ATOM   3355  HD1 TYR A 493     114.522  59.096  67.428  1.00  0.00           H  
ATOM   3356  HD2 TYR A 493     110.699  60.239  65.792  1.00  0.00           H  
ATOM   3357  HE1 TYR A 493     113.395  58.223  69.452  1.00  0.00           H  
ATOM   3358  HE2 TYR A 493     109.582  59.445  67.852  1.00  0.00           H  
ATOM   3359  HH  TYR A 493     109.856  58.452  69.911  1.00  0.00           H  
ATOM   3360  N   PHE A 494     115.130  62.933  65.727  1.00  0.00           N  
ATOM   3361  CA  PHE A 494     115.863  64.014  66.391  1.00  0.00           C  
ATOM   3362  C   PHE A 494     115.409  65.356  65.794  1.00  0.00           C  
ATOM   3363  O   PHE A 494     115.190  65.448  64.587  1.00  0.00           O  
ATOM   3364  CB  PHE A 494     117.378  63.858  66.129  1.00  0.00           C  
ATOM   3365  CG  PHE A 494     118.110  62.896  67.052  1.00  0.00           C  
ATOM   3366  CD1 PHE A 494     117.806  61.517  67.058  1.00  0.00           C  
ATOM   3367  CD2 PHE A 494     119.121  63.386  67.907  1.00  0.00           C  
ATOM   3368  CE1 PHE A 494     118.511  60.641  67.907  1.00  0.00           C  
ATOM   3369  CE2 PHE A 494     119.823  62.509  68.756  1.00  0.00           C  
ATOM   3370  CZ  PHE A 494     119.518  61.136  68.756  1.00  0.00           C  
ATOM   3371  H   PHE A 494     115.594  62.489  64.947  1.00  0.00           H  
ATOM   3372  HA  PHE A 494     115.664  64.005  67.465  1.00  0.00           H  
ATOM   3373  HB3 PHE A 494     117.866  64.829  66.230  1.00  0.00           H  
ATOM   3374  HB2 PHE A 494     117.560  63.566  65.094  1.00  0.00           H  
ATOM   3375  HD1 PHE A 494     117.036  61.121  66.415  1.00  0.00           H  
ATOM   3376  HD2 PHE A 494     119.367  64.437  67.916  1.00  0.00           H  
ATOM   3377  HE1 PHE A 494     118.286  59.587  67.913  1.00  0.00           H  
ATOM   3378  HE2 PHE A 494     120.596  62.891  69.407  1.00  0.00           H  
ATOM   3379  HZ  PHE A 494     120.056  60.462  69.407  1.00  0.00           H  
ATOM   3380  N   LYS A 495     115.239  66.381  66.647  1.00  0.00           N  
ATOM   3381  CA  LYS A 495     114.728  67.714  66.299  1.00  0.00           C  
ATOM   3382  C   LYS A 495     113.222  67.644  65.960  1.00  0.00           C  
ATOM   3383  O   LYS A 495     112.764  68.227  64.978  1.00  0.00           O  
ATOM   3384  CB  LYS A 495     115.612  68.407  65.224  1.00  0.00           C  
ATOM   3385  CG  LYS A 495     115.435  69.934  65.100  1.00  0.00           C  
ATOM   3386  CD  LYS A 495     116.102  70.736  66.227  1.00  0.00           C  
ATOM   3387  CE  LYS A 495     115.966  72.250  66.010  1.00  0.00           C  
ATOM   3388  NZ  LYS A 495     116.669  73.010  67.057  1.00  0.00           N1+
ATOM   3389  H   LYS A 495     115.448  66.217  67.621  1.00  0.00           H  
ATOM   3390  HA  LYS A 495     114.803  68.293  67.219  1.00  0.00           H  
ATOM   3391  HB3 LYS A 495     115.407  67.967  64.248  1.00  0.00           H  
ATOM   3392  HB2 LYS A 495     116.664  68.194  65.422  1.00  0.00           H  
ATOM   3393  HG3 LYS A 495     114.381  70.200  65.031  1.00  0.00           H  
ATOM   3394  HG2 LYS A 495     115.878  70.244  64.153  1.00  0.00           H  
ATOM   3395  HD3 LYS A 495     117.159  70.470  66.282  1.00  0.00           H  
ATOM   3396  HD2 LYS A 495     115.663  70.464  67.187  1.00  0.00           H  
ATOM   3397  HE3 LYS A 495     114.914  72.540  66.010  1.00  0.00           H  
ATOM   3398  HE2 LYS A 495     116.378  72.534  65.041  1.00  0.00           H  
ATOM   3399  HZ1 LYS A 495     116.279  72.782  67.961  1.00  0.00           H  
ATOM   3400  HZ2 LYS A 495     117.651  72.774  67.045  1.00  0.00           H  
ATOM   3401  HZ3 LYS A 495     116.560  74.000  66.885  1.00  0.00           H  
ATOM   3402  N   GLY A 496     112.471  66.872  66.757  1.00  0.00           N  
ATOM   3403  CA  GLY A 496     111.061  66.583  66.557  1.00  0.00           C  
ATOM   3404  C   GLY A 496     110.415  66.236  67.894  1.00  0.00           C  
ATOM   3405  O   GLY A 496     110.528  66.994  68.858  1.00  0.00           O  
ATOM   3406  H   GLY A 496     112.921  66.417  67.537  1.00  0.00           H  
ATOM   3407  HA3 GLY A 496     110.962  65.759  65.849  1.00  0.00           H  
ATOM   3408  HA2 GLY A 496     110.538  67.443  66.135  1.00  0.00           H  
ATOM   3409  N   TRP A 497     109.723  65.090  67.934  1.00  0.00           N  
ATOM   3410  CA  TRP A 497     108.982  64.600  69.096  1.00  0.00           C  
ATOM   3411  C   TRP A 497     109.811  63.690  70.018  1.00  0.00           C  
ATOM   3412  O   TRP A 497     109.296  63.288  71.061  1.00  0.00           O  
ATOM   3413  CB  TRP A 497     107.757  63.824  68.582  1.00  0.00           C  
ATOM   3414  CG  TRP A 497     106.733  64.699  67.926  1.00  0.00           C  
ATOM   3415  CD1 TRP A 497     106.456  64.748  66.603  1.00  0.00           C  
ATOM   3416  CD2 TRP A 497     105.858  65.682  68.558  1.00  0.00           C  
ATOM   3417  NE1 TRP A 497     105.477  65.693  66.374  1.00  0.00           N  
ATOM   3418  CE2 TRP A 497     105.073  66.307  67.542  1.00  0.00           C  
ATOM   3419  CE3 TRP A 497     105.650  66.114  69.890  1.00  0.00           C  
ATOM   3420  CZ2 TRP A 497     104.134  67.312  67.832  1.00  0.00           C  
ATOM   3421  CZ3 TRP A 497     104.709  67.119  70.192  1.00  0.00           C  
ATOM   3422  CH2 TRP A 497     103.953  67.719  69.166  1.00  0.00           C  
ATOM   3423  H   TRP A 497     109.679  64.532  67.094  1.00  0.00           H  
ATOM   3424  HA  TRP A 497     108.638  65.439  69.704  1.00  0.00           H  
ATOM   3425  HB3 TRP A 497     107.253  63.314  69.405  1.00  0.00           H  
ATOM   3426  HB2 TRP A 497     108.066  63.042  67.886  1.00  0.00           H  
ATOM   3427  HD1 TRP A 497     106.944  64.144  65.852  1.00  0.00           H  
ATOM   3428  HE1 TRP A 497     105.125  65.901  65.449  1.00  0.00           H  
ATOM   3429  HE3 TRP A 497     106.221  65.664  70.688  1.00  0.00           H  
ATOM   3430  HZ2 TRP A 497     103.555  67.764  67.040  1.00  0.00           H  
ATOM   3431  HZ3 TRP A 497     104.570  67.432  71.217  1.00  0.00           H  
ATOM   3432  HH2 TRP A 497     103.234  68.490  69.404  1.00  0.00           H  
ATOM   3433  N   PHE A 498     111.087  63.401  69.691  1.00  0.00           N  
ATOM   3434  CA  PHE A 498     111.984  62.635  70.557  1.00  0.00           C  
ATOM   3435  C   PHE A 498     112.347  63.398  71.841  1.00  0.00           C  
ATOM   3436  O   PHE A 498     112.491  62.749  72.867  1.00  0.00           O  
ATOM   3437  CB  PHE A 498     113.280  62.248  69.809  1.00  0.00           C  
ATOM   3438  CG  PHE A 498     114.318  61.503  70.645  1.00  0.00           C  
ATOM   3439  CD1 PHE A 498     113.959  60.338  71.358  1.00  0.00           C  
ATOM   3440  CD2 PHE A 498     115.632  62.007  70.759  1.00  0.00           C  
ATOM   3441  CE1 PHE A 498     114.894  59.697  72.192  1.00  0.00           C  
ATOM   3442  CE2 PHE A 498     116.569  61.362  71.589  1.00  0.00           C  
ATOM   3443  CZ  PHE A 498     116.199  60.210  72.309  1.00  0.00           C  
ATOM   3444  H   PHE A 498     111.458  63.751  68.819  1.00  0.00           H  
ATOM   3445  HA  PHE A 498     111.466  61.717  70.842  1.00  0.00           H  
ATOM   3446  HB3 PHE A 498     113.743  63.146  69.397  1.00  0.00           H  
ATOM   3447  HB2 PHE A 498     113.027  61.616  68.960  1.00  0.00           H  
ATOM   3448  HD1 PHE A 498     112.955  59.944  71.292  1.00  0.00           H  
ATOM   3449  HD2 PHE A 498     115.923  62.898  70.222  1.00  0.00           H  
ATOM   3450  HE1 PHE A 498     114.606  58.820  72.751  1.00  0.00           H  
ATOM   3451  HE2 PHE A 498     117.571  61.756  71.678  1.00  0.00           H  
ATOM   3452  HZ  PHE A 498     116.917  59.721  72.952  1.00  0.00           H  
ATOM   3453  N   LEU A 499     112.479  64.736  71.817  1.00  0.00           N  
ATOM   3454  CA  LEU A 499     112.898  65.543  72.971  1.00  0.00           C  
ATOM   3455  C   LEU A 499     111.927  65.451  74.168  1.00  0.00           C  
ATOM   3456  O   LEU A 499     112.381  65.418  75.311  1.00  0.00           O  
ATOM   3457  CB  LEU A 499     113.092  67.007  72.513  1.00  0.00           C  
ATOM   3458  CG  LEU A 499     113.629  67.990  73.583  1.00  0.00           C  
ATOM   3459  CD1 LEU A 499     115.010  67.581  74.124  1.00  0.00           C  
ATOM   3460  CD2 LEU A 499     113.677  69.420  73.024  1.00  0.00           C  
ATOM   3461  H   LEU A 499     112.324  65.218  70.943  1.00  0.00           H  
ATOM   3462  HA  LEU A 499     113.861  65.143  73.294  1.00  0.00           H  
ATOM   3463  HB3 LEU A 499     112.140  67.384  72.134  1.00  0.00           H  
ATOM   3464  HB2 LEU A 499     113.771  67.020  71.660  1.00  0.00           H  
ATOM   3465  HG  LEU A 499     112.935  68.013  74.424  1.00  0.00           H  
ATOM   3466 HD11 LEU A 499     115.384  68.315  74.838  1.00  0.00           H  
ATOM   3467 HD12 LEU A 499     114.972  66.624  74.645  1.00  0.00           H  
ATOM   3468 HD13 LEU A 499     115.742  67.496  73.321  1.00  0.00           H  
ATOM   3469 HD21 LEU A 499     114.009  70.129  73.783  1.00  0.00           H  
ATOM   3470 HD22 LEU A 499     114.361  69.492  72.178  1.00  0.00           H  
ATOM   3471 HD23 LEU A 499     112.693  69.743  72.684  1.00  0.00           H  
ATOM   3472  N   ILE A 500     110.612  65.363  73.905  1.00  0.00           N  
ATOM   3473  CA  ILE A 500     109.565  65.215  74.919  1.00  0.00           C  
ATOM   3474  C   ILE A 500     109.463  63.743  75.370  1.00  0.00           C  
ATOM   3475  O   ILE A 500     109.325  63.480  76.565  1.00  0.00           O  
ATOM   3476  CB  ILE A 500     108.206  65.684  74.319  1.00  0.00           C  
ATOM   3477  CG1 ILE A 500     108.256  67.123  73.744  1.00  0.00           C  
ATOM   3478  CG2 ILE A 500     107.030  65.541  75.309  1.00  0.00           C  
ATOM   3479  CD1 ILE A 500     108.645  68.214  74.754  1.00  0.00           C  
ATOM   3480  H   ILE A 500     110.319  65.377  72.939  1.00  0.00           H  
ATOM   3481  HA  ILE A 500     109.809  65.823  75.793  1.00  0.00           H  
ATOM   3482  HB  ILE A 500     107.973  65.034  73.473  1.00  0.00           H  
ATOM   3483 HG13 ILE A 500     107.281  67.369  73.321  1.00  0.00           H  
ATOM   3484 HG12 ILE A 500     108.947  67.162  72.902  1.00  0.00           H  
ATOM   3485 HG21 ILE A 500     106.123  65.988  74.907  1.00  0.00           H  
ATOM   3486 HG22 ILE A 500     106.798  64.497  75.523  1.00  0.00           H  
ATOM   3487 HG23 ILE A 500     107.246  66.032  76.258  1.00  0.00           H  
ATOM   3488 HD11 ILE A 500     108.611  69.197  74.285  1.00  0.00           H  
ATOM   3489 HD12 ILE A 500     107.967  68.236  75.607  1.00  0.00           H  
ATOM   3490 HD13 ILE A 500     109.658  68.072  75.131  1.00  0.00           H  
ATOM   3491  N   ASP A 501     109.562  62.794  74.422  1.00  0.00           N  
ATOM   3492  CA  ASP A 501     109.483  61.348  74.657  1.00  0.00           C  
ATOM   3493  C   ASP A 501     110.766  60.762  75.282  1.00  0.00           C  
ATOM   3494  O   ASP A 501     110.720  59.646  75.797  1.00  0.00           O  
ATOM   3495  CB  ASP A 501     109.197  60.623  73.317  1.00  0.00           C  
ATOM   3496  CG  ASP A 501     107.795  60.848  72.727  1.00  0.00           C  
ATOM   3497  OD1 ASP A 501     107.041  61.699  73.250  1.00  0.00           O  
ATOM   3498  OD2 ASP A 501     107.487  60.129  71.752  1.00  0.00           O1-
ATOM   3499  H   ASP A 501     109.662  63.093  73.462  1.00  0.00           H  
ATOM   3500  HA  ASP A 501     108.665  61.147  75.353  1.00  0.00           H  
ATOM   3501  HB3 ASP A 501     109.328  59.547  73.432  1.00  0.00           H  
ATOM   3502  HB2 ASP A 501     109.929  60.928  72.570  1.00  0.00           H  
ATOM   3503  N   MET A 502     111.883  61.510  75.289  1.00  0.00           N  
ATOM   3504  CA  MET A 502     113.145  61.160  75.942  1.00  0.00           C  
ATOM   3505  C   MET A 502     113.006  61.349  77.459  1.00  0.00           C  
ATOM   3506  O   MET A 502     113.413  60.463  78.204  1.00  0.00           O  
ATOM   3507  CB  MET A 502     114.270  62.082  75.412  1.00  0.00           C  
ATOM   3508  CG  MET A 502     115.680  61.729  75.915  1.00  0.00           C  
ATOM   3509  SD  MET A 502     116.985  62.842  75.325  1.00  0.00           S  
ATOM   3510  CE  MET A 502     116.711  64.262  76.419  1.00  0.00           C  
ATOM   3511  H   MET A 502     111.854  62.395  74.800  1.00  0.00           H  
ATOM   3512  HA  MET A 502     113.390  60.119  75.720  1.00  0.00           H  
ATOM   3513  HB2 MET A 502     114.309  62.010  74.327  1.00  0.00           H  
ATOM   3514  HB3 MET A 502     114.040  63.124  75.639  1.00  0.00           H  
ATOM   3515  HG2 MET A 502     115.720  61.718  77.003  1.00  0.00           H  
ATOM   3516  HG3 MET A 502     115.931  60.719  75.588  1.00  0.00           H  
ATOM   3517  HE1 MET A 502     117.449  65.037  76.219  1.00  0.00           H  
ATOM   3518  HE2 MET A 502     115.718  64.685  76.261  1.00  0.00           H  
ATOM   3519  HE3 MET A 502     116.799  63.963  77.464  1.00  0.00           H  
ATOM   3520  N   VAL A 503     112.396  62.462  77.909  1.00  0.00           N  
ATOM   3521  CA  VAL A 503     112.150  62.797  79.319  1.00  0.00           C  
ATOM   3522  C   VAL A 503     111.167  61.812  79.985  1.00  0.00           C  
ATOM   3523  O   VAL A 503     111.293  61.535  81.178  1.00  0.00           O  
ATOM   3524  CB  VAL A 503     111.643  64.265  79.417  1.00  0.00           C  
ATOM   3525  CG1 VAL A 503     111.291  64.702  80.854  1.00  0.00           C  
ATOM   3526  CG2 VAL A 503     112.669  65.258  78.840  1.00  0.00           C  
ATOM   3527  H   VAL A 503     112.073  63.130  77.222  1.00  0.00           H  
ATOM   3528  HA  VAL A 503     113.096  62.724  79.853  1.00  0.00           H  
ATOM   3529  HB  VAL A 503     110.733  64.352  78.820  1.00  0.00           H  
ATOM   3530 HG11 VAL A 503     110.996  65.751  80.885  1.00  0.00           H  
ATOM   3531 HG12 VAL A 503     110.459  64.132  81.264  1.00  0.00           H  
ATOM   3532 HG13 VAL A 503     112.142  64.576  81.524  1.00  0.00           H  
ATOM   3533 HG21 VAL A 503     112.285  66.278  78.864  1.00  0.00           H  
ATOM   3534 HG22 VAL A 503     113.597  65.240  79.412  1.00  0.00           H  
ATOM   3535 HG23 VAL A 503     112.919  65.036  77.805  1.00  0.00           H  
ATOM   3536  N   ALA A 504     110.229  61.251  79.204  1.00  0.00           N  
ATOM   3537  CA  ALA A 504     109.244  60.257  79.623  1.00  0.00           C  
ATOM   3538  C   ALA A 504     109.851  58.898  80.026  1.00  0.00           C  
ATOM   3539  O   ALA A 504     109.219  58.161  80.781  1.00  0.00           O  
ATOM   3540  CB  ALA A 504     108.282  60.043  78.447  1.00  0.00           C  
ATOM   3541  H   ALA A 504     110.203  61.535  78.234  1.00  0.00           H  
ATOM   3542  HA  ALA A 504     108.687  60.651  80.476  1.00  0.00           H  
ATOM   3543  HB1 ALA A 504     107.594  59.227  78.644  1.00  0.00           H  
ATOM   3544  HB2 ALA A 504     107.692  60.939  78.251  1.00  0.00           H  
ATOM   3545  HB3 ALA A 504     108.814  59.789  77.532  1.00  0.00           H  
ATOM   3546  N   ALA A 505     111.062  58.577  79.541  1.00  0.00           N  
ATOM   3547  CA  ALA A 505     111.749  57.300  79.724  1.00  0.00           C  
ATOM   3548  C   ALA A 505     113.091  57.478  80.454  1.00  0.00           C  
ATOM   3549  O   ALA A 505     114.083  56.850  80.082  1.00  0.00           O  
ATOM   3550  CB  ALA A 505     111.896  56.632  78.348  1.00  0.00           C  
ATOM   3551  H   ALA A 505     111.529  59.259  78.958  1.00  0.00           H  
ATOM   3552  HA  ALA A 505     111.153  56.633  80.349  1.00  0.00           H  
ATOM   3553  HB1 ALA A 505     112.358  55.649  78.425  1.00  0.00           H  
ATOM   3554  HB2 ALA A 505     110.925  56.495  77.871  1.00  0.00           H  
ATOM   3555  HB3 ALA A 505     112.515  57.239  77.687  1.00  0.00           H  
ATOM   3556  N   ILE A 506     113.114  58.310  81.511  1.00  0.00           N  
ATOM   3557  CA  ILE A 506     114.260  58.519  82.403  1.00  0.00           C  
ATOM   3558  C   ILE A 506     113.804  58.249  83.854  1.00  0.00           C  
ATOM   3559  O   ILE A 506     113.431  59.191  84.556  1.00  0.00           O  
ATOM   3560  CB  ILE A 506     114.930  59.912  82.161  1.00  0.00           C  
ATOM   3561  CG1 ILE A 506     115.527  60.022  80.740  1.00  0.00           C  
ATOM   3562  CG2 ILE A 506     116.046  60.220  83.185  1.00  0.00           C  
ATOM   3563  CD1 ILE A 506     115.947  61.442  80.331  1.00  0.00           C  
ATOM   3564  H   ILE A 506     112.265  58.808  81.739  1.00  0.00           H  
ATOM   3565  HA  ILE A 506     115.042  57.793  82.182  1.00  0.00           H  
ATOM   3566  HB  ILE A 506     114.157  60.675  82.265  1.00  0.00           H  
ATOM   3567 HG13 ILE A 506     114.805  59.668  80.014  1.00  0.00           H  
ATOM   3568 HG12 ILE A 506     116.381  59.350  80.642  1.00  0.00           H  
ATOM   3569 HG21 ILE A 506     116.490  61.200  83.022  1.00  0.00           H  
ATOM   3570 HG22 ILE A 506     115.679  60.231  84.206  1.00  0.00           H  
ATOM   3571 HG23 ILE A 506     116.845  59.480  83.133  1.00  0.00           H  
ATOM   3572 HD11 ILE A 506     116.201  61.476  79.272  1.00  0.00           H  
ATOM   3573 HD12 ILE A 506     115.149  62.161  80.505  1.00  0.00           H  
ATOM   3574 HD13 ILE A 506     116.826  61.780  80.879  1.00  0.00           H  
ATOM   3575  N   PRO A 507     113.840  56.981  84.327  1.00  0.00           N  
ATOM   3576  CA  PRO A 507     113.728  56.641  85.752  1.00  0.00           C  
ATOM   3577  C   PRO A 507     115.098  56.789  86.450  1.00  0.00           C  
ATOM   3578  O   PRO A 507     116.148  56.651  85.820  1.00  0.00           O  
ATOM   3579  CB  PRO A 507     113.282  55.172  85.748  1.00  0.00           C  
ATOM   3580  CG  PRO A 507     113.918  54.591  84.494  1.00  0.00           C  
ATOM   3581  CD  PRO A 507     113.930  55.763  83.511  1.00  0.00           C  
ATOM   3582  HA  PRO A 507     112.983  57.260  86.256  1.00  0.00           H  
ATOM   3583  HB3 PRO A 507     112.196  55.121  85.661  1.00  0.00           H  
ATOM   3584  HB2 PRO A 507     113.561  54.625  86.651  1.00  0.00           H  
ATOM   3585  HG3 PRO A 507     113.383  53.722  84.110  1.00  0.00           H  
ATOM   3586  HG2 PRO A 507     114.941  54.281  84.711  1.00  0.00           H  
ATOM   3587  HD2 PRO A 507     114.830  55.731  82.896  1.00  0.00           H  
ATOM   3588  HD3 PRO A 507     113.063  55.705  82.852  1.00  0.00           H  
ATOM   3589  N   PHE A 508     115.076  57.072  87.760  1.00  0.00           N  
ATOM   3590  CA  PHE A 508     116.250  57.291  88.610  1.00  0.00           C  
ATOM   3591  C   PHE A 508     115.948  56.934  90.070  1.00  0.00           C  
ATOM   3592  O   PHE A 508     114.805  57.049  90.515  1.00  0.00           O  
ATOM   3593  CB  PHE A 508     116.856  58.702  88.394  1.00  0.00           C  
ATOM   3594  CG  PHE A 508     115.856  59.828  88.166  1.00  0.00           C  
ATOM   3595  CD1 PHE A 508     114.841  60.103  89.105  1.00  0.00           C  
ATOM   3596  CD2 PHE A 508     115.907  60.564  86.964  1.00  0.00           C  
ATOM   3597  CE1 PHE A 508     113.849  61.055  88.812  1.00  0.00           C  
ATOM   3598  CE2 PHE A 508     114.926  61.533  86.680  1.00  0.00           C  
ATOM   3599  CZ  PHE A 508     113.887  61.769  87.599  1.00  0.00           C  
ATOM   3600  H   PHE A 508     114.179  57.162  88.214  1.00  0.00           H  
ATOM   3601  HA  PHE A 508     117.009  56.569  88.300  1.00  0.00           H  
ATOM   3602  HB3 PHE A 508     117.520  58.656  87.529  1.00  0.00           H  
ATOM   3603  HB2 PHE A 508     117.499  58.974  89.231  1.00  0.00           H  
ATOM   3604  HD1 PHE A 508     114.794  59.566  90.040  1.00  0.00           H  
ATOM   3605  HD2 PHE A 508     116.687  60.370  86.243  1.00  0.00           H  
ATOM   3606  HE1 PHE A 508     113.058  61.227  89.526  1.00  0.00           H  
ATOM   3607  HE2 PHE A 508     114.961  62.082  85.751  1.00  0.00           H  
ATOM   3608  HZ  PHE A 508     113.127  62.499  87.366  1.00  0.00           H  
ATOM   3609  N   ASP A 509     116.984  56.495  90.804  1.00  0.00           N  
ATOM   3610  CA  ASP A 509     116.893  56.068  92.199  1.00  0.00           C  
ATOM   3611  C   ASP A 509     117.323  57.213  93.136  1.00  0.00           C  
ATOM   3612  O   ASP A 509     116.524  57.649  93.964  1.00  0.00           O  
ATOM   3613  CB  ASP A 509     117.787  54.815  92.381  1.00  0.00           C  
ATOM   3614  CG  ASP A 509     117.674  54.171  93.765  1.00  0.00           C  
ATOM   3615  OD1 ASP A 509     116.531  53.832  94.142  1.00  0.00           O  
ATOM   3616  OD2 ASP A 509     118.732  54.018  94.413  1.00  0.00           O1-
ATOM   3617  H   ASP A 509     117.888  56.425  90.360  1.00  0.00           H  
ATOM   3618  HA  ASP A 509     115.863  55.794  92.438  1.00  0.00           H  
ATOM   3619  HB3 ASP A 509     118.833  55.049  92.174  1.00  0.00           H  
ATOM   3620  HB2 ASP A 509     117.501  54.057  91.651  1.00  0.00           H  
ATOM   3621  N   LEU A 510     118.570  57.700  92.985  1.00  0.00           N  
ATOM   3622  CA  LEU A 510     119.187  58.828  93.693  1.00  0.00           C  
ATOM   3623  C   LEU A 510     119.413  58.507  95.180  1.00  0.00           C  
ATOM   3624  O   LEU A 510     119.765  59.337  96.016  1.00  0.00           O  
ATOM   3625  CB  LEU A 510     118.425  60.164  93.475  1.00  0.00           C  
ATOM   3626  CG  LEU A 510     118.286  60.611  92.001  1.00  0.00           C  
ATOM   3627  CD1 LEU A 510     117.307  61.789  91.877  1.00  0.00           C  
ATOM   3628  CD2 LEU A 510     119.639  60.974  91.365  1.00  0.00           C  
ATOM   3629  H   LEU A 510     119.147  57.251  92.289  1.00  0.00           H  
ATOM   3630  HA  LEU A 510     120.179  58.935  93.257  1.00  0.00           H  
ATOM   3631  HXT LEU A 510     119.246  57.458  95.425  1.00  0.00           H  
ATOM   3632  HB3 LEU A 510     118.925  60.960  94.028  1.00  0.00           H  
ATOM   3633  HB2 LEU A 510     117.433  60.089  93.922  1.00  0.00           H  
ATOM   3634  HG  LEU A 510     117.856  59.788  91.430  1.00  0.00           H  
ATOM   3635 HD11 LEU A 510     117.167  62.076  90.834  1.00  0.00           H  
ATOM   3636 HD12 LEU A 510     116.325  61.528  92.275  1.00  0.00           H  
ATOM   3637 HD13 LEU A 510     117.665  62.664  92.420  1.00  0.00           H  
ATOM   3638 HD21 LEU A 510     119.506  61.318  90.339  1.00  0.00           H  
ATOM   3639 HD22 LEU A 510     120.137  61.770  91.919  1.00  0.00           H  
ATOM   3640 HD23 LEU A 510     120.312  60.118  91.328  1.00  0.00           H  
ATOM   3641  N   LEU A 520     112.615  62.952 100.290  1.00  0.00           N  
ATOM   3642  CA  LEU A 520     111.704  62.095  99.534  1.00  0.00           C  
ATOM   3643  C   LEU A 520     111.904  62.303  98.027  1.00  0.00           C  
ATOM   3644  O   LEU A 520     112.393  61.406  97.342  1.00  0.00           O  
ATOM   3645  CB  LEU A 520     110.244  62.325 100.001  1.00  0.00           C  
ATOM   3646  CG  LEU A 520     109.138  61.555  99.240  1.00  0.00           C  
ATOM   3647  CD1 LEU A 520     109.320  60.031  99.318  1.00  0.00           C  
ATOM   3648  CD2 LEU A 520     107.749  61.958  99.758  1.00  0.00           C  
ATOM   3649  H1  LEU A 520     112.504  62.823 101.286  1.00  0.00           H  
ATOM   3650  H2  LEU A 520     113.580  62.733 100.084  1.00  0.00           H  
ATOM   3651  HA  LEU A 520     111.974  61.062  99.759  1.00  0.00           H  
ATOM   3652  HB3 LEU A 520     110.022  63.392  99.947  1.00  0.00           H  
ATOM   3653  HB2 LEU A 520     110.177  62.071 101.060  1.00  0.00           H  
ATOM   3654  HG  LEU A 520     109.171  61.837  98.187  1.00  0.00           H  
ATOM   3655 HD11 LEU A 520     108.512  59.513  98.800  1.00  0.00           H  
ATOM   3656 HD12 LEU A 520     110.253  59.713  98.853  1.00  0.00           H  
ATOM   3657 HD13 LEU A 520     109.326  59.685 100.352  1.00  0.00           H  
ATOM   3658 HD21 LEU A 520     106.959  61.453  99.201  1.00  0.00           H  
ATOM   3659 HD22 LEU A 520     107.628  61.701 100.811  1.00  0.00           H  
ATOM   3660 HD23 LEU A 520     107.586  63.031  99.655  1.00  0.00           H  
ATOM   3661  N   ILE A 521     111.515  63.490  97.529  1.00  0.00           N  
ATOM   3662  CA  ILE A 521     111.662  63.973  96.150  1.00  0.00           C  
ATOM   3663  C   ILE A 521     110.737  63.170  95.203  1.00  0.00           C  
ATOM   3664  O   ILE A 521     111.180  62.613  94.197  1.00  0.00           O  
ATOM   3665  CB  ILE A 521     113.156  64.096  95.696  1.00  0.00           C  
ATOM   3666  CG1 ILE A 521     114.077  64.720  96.779  1.00  0.00           C  
ATOM   3667  CG2 ILE A 521     113.269  64.924  94.399  1.00  0.00           C  
ATOM   3668  CD1 ILE A 521     115.567  64.752  96.406  1.00  0.00           C  
ATOM   3669  H   ILE A 521     111.137  64.150  98.193  1.00  0.00           H  
ATOM   3670  HA  ILE A 521     111.255  64.985  96.169  1.00  0.00           H  
ATOM   3671  HB  ILE A 521     113.530  63.092  95.488  1.00  0.00           H  
ATOM   3672 HG13 ILE A 521     114.004  64.158  97.709  1.00  0.00           H  
ATOM   3673 HG12 ILE A 521     113.740  65.730  97.014  1.00  0.00           H  
ATOM   3674 HG21 ILE A 521     114.273  64.879  93.980  1.00  0.00           H  
ATOM   3675 HG22 ILE A 521     112.596  64.575  93.624  1.00  0.00           H  
ATOM   3676 HG23 ILE A 521     113.031  65.973  94.579  1.00  0.00           H  
ATOM   3677 HD11 ILE A 521     116.166  65.083  97.255  1.00  0.00           H  
ATOM   3678 HD12 ILE A 521     115.924  63.762  96.118  1.00  0.00           H  
ATOM   3679 HD13 ILE A 521     115.770  65.439  95.585  1.00  0.00           H  
ATOM   3680  N   GLY A 522     109.444  63.078  95.557  1.00  0.00           N  
ATOM   3681  CA  GLY A 522     108.432  62.308  94.832  1.00  0.00           C  
ATOM   3682  C   GLY A 522     107.818  63.033  93.624  1.00  0.00           C  
ATOM   3683  O   GLY A 522     107.133  62.396  92.825  1.00  0.00           O  
ATOM   3684  H   GLY A 522     109.152  63.535  96.409  1.00  0.00           H  
ATOM   3685  HA3 GLY A 522     107.628  62.068  95.529  1.00  0.00           H  
ATOM   3686  HA2 GLY A 522     108.848  61.354  94.504  1.00  0.00           H  
ATOM   3687  N   LEU A 523     108.069  64.347  93.481  1.00  0.00           N  
ATOM   3688  CA  LEU A 523     107.517  65.211  92.435  1.00  0.00           C  
ATOM   3689  C   LEU A 523     108.187  65.005  91.062  1.00  0.00           C  
ATOM   3690  O   LEU A 523     107.638  65.461  90.061  1.00  0.00           O  
ATOM   3691  CB  LEU A 523     107.691  66.695  92.844  1.00  0.00           C  
ATOM   3692  CG  LEU A 523     106.687  67.207  93.904  1.00  0.00           C  
ATOM   3693  CD1 LEU A 523     107.046  66.772  95.335  1.00  0.00           C  
ATOM   3694  CD2 LEU A 523     106.562  68.737  93.836  1.00  0.00           C  
ATOM   3695  H   LEU A 523     108.653  64.790  94.175  1.00  0.00           H  
ATOM   3696  HA  LEU A 523     106.455  64.992  92.312  1.00  0.00           H  
ATOM   3697  HB3 LEU A 523     107.554  67.315  91.956  1.00  0.00           H  
ATOM   3698  HB2 LEU A 523     108.715  66.888  93.167  1.00  0.00           H  
ATOM   3699  HG  LEU A 523     105.702  66.802  93.667  1.00  0.00           H  
ATOM   3700 HD11 LEU A 523     106.361  67.213  96.060  1.00  0.00           H  
ATOM   3701 HD12 LEU A 523     106.980  65.692  95.461  1.00  0.00           H  
ATOM   3702 HD13 LEU A 523     108.056  67.082  95.604  1.00  0.00           H  
ATOM   3703 HD21 LEU A 523     105.834  69.106  94.560  1.00  0.00           H  
ATOM   3704 HD22 LEU A 523     107.516  69.222  94.047  1.00  0.00           H  
ATOM   3705 HD23 LEU A 523     106.232  69.066  92.850  1.00  0.00           H  
ATOM   3706  N   LEU A 524     109.330  64.301  90.983  1.00  0.00           N  
ATOM   3707  CA  LEU A 524     110.022  63.991  89.728  1.00  0.00           C  
ATOM   3708  C   LEU A 524     109.301  62.913  88.889  1.00  0.00           C  
ATOM   3709  O   LEU A 524     109.572  62.803  87.693  1.00  0.00           O  
ATOM   3710  CB  LEU A 524     111.447  63.492  90.043  1.00  0.00           C  
ATOM   3711  CG  LEU A 524     112.408  64.540  90.644  1.00  0.00           C  
ATOM   3712  CD1 LEU A 524     113.713  63.870  91.105  1.00  0.00           C  
ATOM   3713  CD2 LEU A 524     112.725  65.681  89.663  1.00  0.00           C  
ATOM   3714  H   LEU A 524     109.736  63.947  91.838  1.00  0.00           H  
ATOM   3715  HA  LEU A 524     110.072  64.891  89.114  1.00  0.00           H  
ATOM   3716  HB3 LEU A 524     111.897  63.122  89.125  1.00  0.00           H  
ATOM   3717  HB2 LEU A 524     111.381  62.634  90.715  1.00  0.00           H  
ATOM   3718  HG  LEU A 524     111.931  64.980  91.519  1.00  0.00           H  
ATOM   3719 HD11 LEU A 524     114.378  64.591  91.581  1.00  0.00           H  
ATOM   3720 HD12 LEU A 524     113.520  63.074  91.824  1.00  0.00           H  
ATOM   3721 HD13 LEU A 524     114.256  63.437  90.265  1.00  0.00           H  
ATOM   3722 HD21 LEU A 524     113.442  66.380  90.096  1.00  0.00           H  
ATOM   3723 HD22 LEU A 524     113.155  65.299  88.737  1.00  0.00           H  
ATOM   3724 HD23 LEU A 524     111.836  66.257  89.409  1.00  0.00           H  
ATOM   3725  N   LYS A 525     108.363  62.156  89.487  1.00  0.00           N  
ATOM   3726  CA  LYS A 525     107.541  61.146  88.815  1.00  0.00           C  
ATOM   3727  C   LYS A 525     106.373  61.757  88.010  1.00  0.00           C  
ATOM   3728  O   LYS A 525     105.738  61.034  87.243  1.00  0.00           O  
ATOM   3729  CB  LYS A 525     106.959  60.188  89.876  1.00  0.00           C  
ATOM   3730  CG  LYS A 525     108.028  59.303  90.539  1.00  0.00           C  
ATOM   3731  CD  LYS A 525     107.419  58.243  91.468  1.00  0.00           C  
ATOM   3732  CE  LYS A 525     108.485  57.340  92.104  1.00  0.00           C  
ATOM   3733  NZ  LYS A 525     107.872  56.305  92.955  1.00  0.00           N1+
ATOM   3734  H   LYS A 525     108.186  62.311  90.469  1.00  0.00           H  
ATOM   3735  HA  LYS A 525     108.159  60.577  88.118  1.00  0.00           H  
ATOM   3736  HB3 LYS A 525     106.224  59.529  89.408  1.00  0.00           H  
ATOM   3737  HB2 LYS A 525     106.416  60.750  90.638  1.00  0.00           H  
ATOM   3738  HG3 LYS A 525     108.724  59.925  91.102  1.00  0.00           H  
ATOM   3739  HG2 LYS A 525     108.614  58.806  89.765  1.00  0.00           H  
ATOM   3740  HD3 LYS A 525     106.716  57.630  90.901  1.00  0.00           H  
ATOM   3741  HD2 LYS A 525     106.841  58.737  92.250  1.00  0.00           H  
ATOM   3742  HE3 LYS A 525     109.173  57.932  92.709  1.00  0.00           H  
ATOM   3743  HE2 LYS A 525     109.077  56.849  91.331  1.00  0.00           H  
ATOM   3744  HZ1 LYS A 525     107.258  55.728  92.397  1.00  0.00           H  
ATOM   3745  HZ2 LYS A 525     108.597  55.728  93.359  1.00  0.00           H  
ATOM   3746  HZ3 LYS A 525     107.342  56.743  93.694  1.00  0.00           H  
ATOM   3747  N   THR A 526     106.112  63.073  88.136  1.00  0.00           N  
ATOM   3748  CA  THR A 526     105.110  63.811  87.353  1.00  0.00           C  
ATOM   3749  C   THR A 526     105.551  64.061  85.892  1.00  0.00           C  
ATOM   3750  O   THR A 526     104.725  64.464  85.075  1.00  0.00           O  
ATOM   3751  CB  THR A 526     104.768  65.157  88.044  1.00  0.00           C  
ATOM   3752  OG1 THR A 526     105.839  66.082  88.002  1.00  0.00           O  
ATOM   3753  CG2 THR A 526     104.266  65.002  89.489  1.00  0.00           C  
ATOM   3754  H   THR A 526     106.676  63.609  88.780  1.00  0.00           H  
ATOM   3755  HA  THR A 526     104.199  63.209  87.319  1.00  0.00           H  
ATOM   3756  HB  THR A 526     103.959  65.621  87.478  1.00  0.00           H  
ATOM   3757  HG1 THR A 526     106.512  65.806  88.611  1.00  0.00           H  
ATOM   3758 HG21 THR A 526     103.963  65.963  89.904  1.00  0.00           H  
ATOM   3759 HG22 THR A 526     103.401  64.339  89.531  1.00  0.00           H  
ATOM   3760 HG23 THR A 526     105.031  64.586  90.146  1.00  0.00           H  
ATOM   3761  N   ALA A 527     106.817  63.762  85.541  1.00  0.00           N  
ATOM   3762  CA  ALA A 527     107.353  63.772  84.176  1.00  0.00           C  
ATOM   3763  C   ALA A 527     106.775  62.646  83.292  1.00  0.00           C  
ATOM   3764  O   ALA A 527     106.922  62.691  82.072  1.00  0.00           O  
ATOM   3765  CB  ALA A 527     108.878  63.610  84.261  1.00  0.00           C  
ATOM   3766  H   ALA A 527     107.441  63.445  86.270  1.00  0.00           H  
ATOM   3767  HA  ALA A 527     107.118  64.731  83.709  1.00  0.00           H  
ATOM   3768  HB1 ALA A 527     109.337  63.630  83.272  1.00  0.00           H  
ATOM   3769  HB2 ALA A 527     109.325  64.418  84.842  1.00  0.00           H  
ATOM   3770  HB3 ALA A 527     109.157  62.669  84.736  1.00  0.00           H  
ATOM   3771  N   ARG A 528     106.081  61.667  83.898  1.00  0.00           N  
ATOM   3772  CA  ARG A 528     105.354  60.587  83.236  1.00  0.00           C  
ATOM   3773  C   ARG A 528     103.998  61.048  82.657  1.00  0.00           C  
ATOM   3774  O   ARG A 528     103.377  60.284  81.923  1.00  0.00           O  
ATOM   3775  CB  ARG A 528     105.091  59.476  84.271  1.00  0.00           C  
ATOM   3776  CG  ARG A 528     106.370  58.789  84.782  1.00  0.00           C  
ATOM   3777  CD  ARG A 528     106.053  57.748  85.860  1.00  0.00           C  
ATOM   3778  NE  ARG A 528     107.257  57.064  86.346  1.00  0.00           N  
ATOM   3779  CZ  ARG A 528     107.244  56.031  87.205  1.00  0.00           C  
ATOM   3780  NH1 ARG A 528     106.090  55.563  87.697  1.00  0.00           N1+
ATOM   3781  NH2 ARG A 528     108.392  55.452  87.571  1.00  0.00           N  
ATOM   3782  H   ARG A 528     106.007  61.708  84.905  1.00  0.00           H  
ATOM   3783  HA  ARG A 528     105.958  60.189  82.418  1.00  0.00           H  
ATOM   3784  HB3 ARG A 528     104.443  58.709  83.844  1.00  0.00           H  
ATOM   3785  HB2 ARG A 528     104.538  59.895  85.114  1.00  0.00           H  
ATOM   3786  HG3 ARG A 528     107.060  59.527  85.193  1.00  0.00           H  
ATOM   3787  HG2 ARG A 528     106.886  58.312  83.947  1.00  0.00           H  
ATOM   3788  HD3 ARG A 528     105.365  57.001  85.461  1.00  0.00           H  
ATOM   3789  HD2 ARG A 528     105.560  58.225  86.708  1.00  0.00           H  
ATOM   3790  HE  ARG A 528     108.143  57.392  85.987  1.00  0.00           H  
ATOM   3791 HH12 ARG A 528     106.061  54.706  88.248  1.00  0.00           H  
ATOM   3792 HH11 ARG A 528     105.213  55.971  87.410  1.00  0.00           H  
ATOM   3793 HH22 ARG A 528     108.372  54.624  88.151  1.00  0.00           H  
ATOM   3794 HH21 ARG A 528     109.268  55.733  87.155  1.00  0.00           H  
ATOM   3795  N   LEU A 529     103.551  62.291  82.918  1.00  0.00           N  
ATOM   3796  CA  LEU A 529     102.397  62.900  82.246  1.00  0.00           C  
ATOM   3797  C   LEU A 529     102.754  63.377  80.819  1.00  0.00           C  
ATOM   3798  O   LEU A 529     101.844  63.609  80.026  1.00  0.00           O  
ATOM   3799  CB  LEU A 529     101.855  64.098  83.067  1.00  0.00           C  
ATOM   3800  CG  LEU A 529     100.874  63.713  84.201  1.00  0.00           C  
ATOM   3801  CD1 LEU A 529     101.575  63.115  85.430  1.00  0.00           C  
ATOM   3802  CD2 LEU A 529     100.020  64.919  84.627  1.00  0.00           C  
ATOM   3803  H   LEU A 529     104.086  62.879  83.543  1.00  0.00           H  
ATOM   3804  HA  LEU A 529     101.602  62.158  82.141  1.00  0.00           H  
ATOM   3805  HB3 LEU A 529     101.307  64.761  82.394  1.00  0.00           H  
ATOM   3806  HB2 LEU A 529     102.672  64.708  83.454  1.00  0.00           H  
ATOM   3807  HG  LEU A 529     100.184  62.963  83.814  1.00  0.00           H  
ATOM   3808 HD11 LEU A 529     100.849  62.811  86.184  1.00  0.00           H  
ATOM   3809 HD12 LEU A 529     102.161  62.235  85.173  1.00  0.00           H  
ATOM   3810 HD13 LEU A 529     102.243  63.840  85.894  1.00  0.00           H  
ATOM   3811 HD21 LEU A 529      99.309  64.642  85.406  1.00  0.00           H  
ATOM   3812 HD22 LEU A 529     100.641  65.727  85.015  1.00  0.00           H  
ATOM   3813 HD23 LEU A 529      99.444  65.312  83.789  1.00  0.00           H  
ATOM   3814  N   LEU A 530     104.052  63.458  80.460  1.00  0.00           N  
ATOM   3815  CA  LEU A 530     104.536  63.751  79.103  1.00  0.00           C  
ATOM   3816  C   LEU A 530     104.408  62.540  78.155  1.00  0.00           C  
ATOM   3817  O   LEU A 530     104.571  62.700  76.947  1.00  0.00           O  
ATOM   3818  CB  LEU A 530     106.026  64.159  79.156  1.00  0.00           C  
ATOM   3819  CG  LEU A 530     106.329  65.440  79.962  1.00  0.00           C  
ATOM   3820  CD1 LEU A 530     107.845  65.617  80.125  1.00  0.00           C  
ATOM   3821  CD2 LEU A 530     105.709  66.695  79.323  1.00  0.00           C  
ATOM   3822  H   LEU A 530     104.751  63.249  81.158  1.00  0.00           H  
ATOM   3823  HA  LEU A 530     103.946  64.562  78.677  1.00  0.00           H  
ATOM   3824  HB3 LEU A 530     106.406  64.299  78.142  1.00  0.00           H  
ATOM   3825  HB2 LEU A 530     106.605  63.329  79.564  1.00  0.00           H  
ATOM   3826  HG  LEU A 530     105.913  65.332  80.964  1.00  0.00           H  
ATOM   3827 HD11 LEU A 530     108.080  66.498  80.723  1.00  0.00           H  
ATOM   3828 HD12 LEU A 530     108.282  64.755  80.627  1.00  0.00           H  
ATOM   3829 HD13 LEU A 530     108.340  65.726  79.159  1.00  0.00           H  
ATOM   3830 HD21 LEU A 530     105.974  67.591  79.886  1.00  0.00           H  
ATOM   3831 HD22 LEU A 530     106.055  66.833  78.299  1.00  0.00           H  
ATOM   3832 HD23 LEU A 530     104.621  66.642  79.305  1.00  0.00           H  
ATOM   3833  N   ARG A 531     104.065  61.350  78.680  1.00  0.00           N  
ATOM   3834  CA  ARG A 531     103.721  60.145  77.919  1.00  0.00           C  
ATOM   3835  C   ARG A 531     102.340  60.271  77.238  1.00  0.00           C  
ATOM   3836  O   ARG A 531     102.072  59.548  76.279  1.00  0.00           O  
ATOM   3837  CB  ARG A 531     103.700  58.942  78.890  1.00  0.00           C  
ATOM   3838  CG  ARG A 531     105.088  58.601  79.469  1.00  0.00           C  
ATOM   3839  CD  ARG A 531     105.049  57.673  80.690  1.00  0.00           C  
ATOM   3840  NE  ARG A 531     106.378  57.137  81.019  1.00  0.00           N  
ATOM   3841  CZ  ARG A 531     106.651  56.200  81.946  1.00  0.00           C  
ATOM   3842  NH1 ARG A 531     105.697  55.648  82.706  1.00  0.00           N1+
ATOM   3843  NH2 ARG A 531     107.915  55.803  82.130  1.00  0.00           N  
ATOM   3844  H   ARG A 531     103.945  61.302  79.682  1.00  0.00           H  
ATOM   3845  HA  ARG A 531     104.472  59.976  77.145  1.00  0.00           H  
ATOM   3846  HB3 ARG A 531     103.315  58.060  78.379  1.00  0.00           H  
ATOM   3847  HB2 ARG A 531     102.994  59.139  79.696  1.00  0.00           H  
ATOM   3848  HG3 ARG A 531     105.602  59.515  79.768  1.00  0.00           H  
ATOM   3849  HG2 ARG A 531     105.682  58.142  78.679  1.00  0.00           H  
ATOM   3850  HD3 ARG A 531     104.370  56.855  80.493  1.00  0.00           H  
ATOM   3851  HD2 ARG A 531     104.654  58.184  81.562  1.00  0.00           H  
ATOM   3852  HE  ARG A 531     107.160  57.544  80.524  1.00  0.00           H  
ATOM   3853 HH12 ARG A 531     105.948  54.935  83.383  1.00  0.00           H  
ATOM   3854 HH11 ARG A 531     104.732  55.917  82.593  1.00  0.00           H  
ATOM   3855 HH22 ARG A 531     108.120  55.098  82.829  1.00  0.00           H  
ATOM   3856 HH21 ARG A 531     108.667  56.234  81.609  1.00  0.00           H  
ATOM   3857  N   LEU A 532     101.494  61.216  77.694  1.00  0.00           N  
ATOM   3858  CA  LEU A 532     100.190  61.568  77.126  1.00  0.00           C  
ATOM   3859  C   LEU A 532     100.329  62.297  75.774  1.00  0.00           C  
ATOM   3860  O   LEU A 532      99.433  62.184  74.938  1.00  0.00           O  
ATOM   3861  CB  LEU A 532      99.450  62.447  78.168  1.00  0.00           C  
ATOM   3862  CG  LEU A 532      97.926  62.685  78.004  1.00  0.00           C  
ATOM   3863  CD1 LEU A 532      97.567  63.857  77.075  1.00  0.00           C  
ATOM   3864  CD2 LEU A 532      97.130  61.414  77.668  1.00  0.00           C  
ATOM   3865  H   LEU A 532     101.801  61.772  78.480  1.00  0.00           H  
ATOM   3866  HA  LEU A 532      99.640  60.646  76.959  1.00  0.00           H  
ATOM   3867  HB3 LEU A 532      99.951  63.411  78.258  1.00  0.00           H  
ATOM   3868  HB2 LEU A 532      99.580  61.970  79.142  1.00  0.00           H  
ATOM   3869  HG  LEU A 532      97.583  63.000  78.991  1.00  0.00           H  
ATOM   3870 HD11 LEU A 532      96.516  64.124  77.185  1.00  0.00           H  
ATOM   3871 HD12 LEU A 532      98.153  64.746  77.313  1.00  0.00           H  
ATOM   3872 HD13 LEU A 532      97.723  63.624  76.024  1.00  0.00           H  
ATOM   3873 HD21 LEU A 532      96.057  61.603  77.713  1.00  0.00           H  
ATOM   3874 HD22 LEU A 532      97.354  61.048  76.666  1.00  0.00           H  
ATOM   3875 HD23 LEU A 532      97.350  60.617  78.379  1.00  0.00           H  
ATOM   3876  N   VAL A 533     101.466  62.977  75.524  1.00  0.00           N  
ATOM   3877  CA  VAL A 533     101.796  63.673  74.271  1.00  0.00           C  
ATOM   3878  C   VAL A 533     101.894  62.713  73.065  1.00  0.00           C  
ATOM   3879  O   VAL A 533     101.661  63.146  71.936  1.00  0.00           O  
ATOM   3880  CB  VAL A 533     103.105  64.498  74.457  1.00  0.00           C  
ATOM   3881  CG1 VAL A 533     103.535  65.267  73.189  1.00  0.00           C  
ATOM   3882  CG2 VAL A 533     102.989  65.487  75.634  1.00  0.00           C  
ATOM   3883  H   VAL A 533     102.168  62.997  76.250  1.00  0.00           H  
ATOM   3884  HA  VAL A 533     100.980  64.368  74.063  1.00  0.00           H  
ATOM   3885  HB  VAL A 533     103.915  63.805  74.690  1.00  0.00           H  
ATOM   3886 HG11 VAL A 533     104.386  65.918  73.387  1.00  0.00           H  
ATOM   3887 HG12 VAL A 533     103.843  64.597  72.386  1.00  0.00           H  
ATOM   3888 HG13 VAL A 533     102.726  65.894  72.813  1.00  0.00           H  
ATOM   3889 HG21 VAL A 533     103.910  66.053  75.770  1.00  0.00           H  
ATOM   3890 HG22 VAL A 533     102.183  66.202  75.468  1.00  0.00           H  
ATOM   3891 HG23 VAL A 533     102.791  64.979  76.578  1.00  0.00           H  
ATOM   3892  N   ARG A 534     102.163  61.414  73.299  1.00  0.00           N  
ATOM   3893  CA  ARG A 534     102.185  60.360  72.283  1.00  0.00           C  
ATOM   3894  C   ARG A 534     100.813  60.116  71.631  1.00  0.00           C  
ATOM   3895  O   ARG A 534     100.774  59.738  70.463  1.00  0.00           O  
ATOM   3896  CB  ARG A 534     102.685  59.039  72.894  1.00  0.00           C  
ATOM   3897  CG  ARG A 534     104.131  59.103  73.409  1.00  0.00           C  
ATOM   3898  CD  ARG A 534     104.650  57.713  73.786  1.00  0.00           C  
ATOM   3899  NE  ARG A 534     105.937  57.789  74.491  1.00  0.00           N  
ATOM   3900  CZ  ARG A 534     107.145  57.472  73.994  1.00  0.00           C  
ATOM   3901  NH1 ARG A 534     108.215  57.543  74.796  1.00  0.00           N1+
ATOM   3902  NH2 ARG A 534     107.311  57.084  72.723  1.00  0.00           N  
ATOM   3903  H   ARG A 534     102.322  61.132  74.257  1.00  0.00           H  
ATOM   3904  HA  ARG A 534     102.883  60.656  71.502  1.00  0.00           H  
ATOM   3905  HB3 ARG A 534     102.628  58.256  72.136  1.00  0.00           H  
ATOM   3906  HB2 ARG A 534     102.021  58.722  73.700  1.00  0.00           H  
ATOM   3907  HG3 ARG A 534     104.197  59.774  74.267  1.00  0.00           H  
ATOM   3908  HG2 ARG A 534     104.778  59.526  72.640  1.00  0.00           H  
ATOM   3909  HD3 ARG A 534     104.715  57.075  72.905  1.00  0.00           H  
ATOM   3910  HD2 ARG A 534     103.937  57.236  74.455  1.00  0.00           H  
ATOM   3911  HE  ARG A 534     105.886  58.110  75.446  1.00  0.00           H  
ATOM   3912 HH12 ARG A 534     109.133  57.309  74.447  1.00  0.00           H  
ATOM   3913 HH11 ARG A 534     108.121  57.853  75.752  1.00  0.00           H  
ATOM   3914 HH22 ARG A 534     108.227  56.870  72.360  1.00  0.00           H  
ATOM   3915 HH21 ARG A 534     106.503  56.958  72.131  1.00  0.00           H  
ATOM   3916  N   VAL A 535      99.704  60.358  72.353  1.00  0.00           N  
ATOM   3917  CA  VAL A 535      98.337  60.213  71.846  1.00  0.00           C  
ATOM   3918  C   VAL A 535      97.935  61.422  70.977  1.00  0.00           C  
ATOM   3919  O   VAL A 535      97.164  61.249  70.034  1.00  0.00           O  
ATOM   3920  CB  VAL A 535      97.358  60.032  73.044  1.00  0.00           C  
ATOM   3921  CG1 VAL A 535      95.863  60.041  72.653  1.00  0.00           C  
ATOM   3922  CG2 VAL A 535      97.663  58.726  73.800  1.00  0.00           C  
ATOM   3923  H   VAL A 535      99.811  60.688  73.303  1.00  0.00           H  
ATOM   3924  HA  VAL A 535      98.295  59.319  71.228  1.00  0.00           H  
ATOM   3925  HB  VAL A 535      97.506  60.857  73.741  1.00  0.00           H  
ATOM   3926 HG11 VAL A 535      95.232  59.802  73.509  1.00  0.00           H  
ATOM   3927 HG12 VAL A 535      95.539  61.016  72.290  1.00  0.00           H  
ATOM   3928 HG13 VAL A 535      95.653  59.307  71.874  1.00  0.00           H  
ATOM   3929 HG21 VAL A 535      97.031  58.622  74.682  1.00  0.00           H  
ATOM   3930 HG22 VAL A 535      97.489  57.855  73.166  1.00  0.00           H  
ATOM   3931 HG23 VAL A 535      98.699  58.683  74.131  1.00  0.00           H  
ATOM   3932  N   ALA A 536      98.469  62.623  71.264  1.00  0.00           N  
ATOM   3933  CA  ALA A 536      98.163  63.863  70.551  1.00  0.00           C  
ATOM   3934  C   ALA A 536      98.829  63.922  69.165  1.00  0.00           C  
ATOM   3935  O   ALA A 536      98.204  64.395  68.217  1.00  0.00           O  
ATOM   3936  CB  ALA A 536      98.667  65.046  71.393  1.00  0.00           C  
ATOM   3937  H   ALA A 536      99.115  62.683  72.039  1.00  0.00           H  
ATOM   3938  HA  ALA A 536      97.081  63.948  70.429  1.00  0.00           H  
ATOM   3939  HB1 ALA A 536      98.429  65.999  70.919  1.00  0.00           H  
ATOM   3940  HB2 ALA A 536      98.200  65.049  72.379  1.00  0.00           H  
ATOM   3941  HB3 ALA A 536      99.747  65.012  71.542  1.00  0.00           H  
ATOM   3942  N   ARG A 537     100.068  63.417  69.036  1.00  0.00           N  
ATOM   3943  CA  ARG A 537     100.813  63.358  67.773  1.00  0.00           C  
ATOM   3944  C   ARG A 537     100.425  62.134  66.911  1.00  0.00           C  
ATOM   3945  O   ARG A 537     100.708  62.139  65.715  1.00  0.00           O  
ATOM   3946  CB  ARG A 537     102.330  63.341  68.088  1.00  0.00           C  
ATOM   3947  CG  ARG A 537     102.841  62.111  68.861  1.00  0.00           C  
ATOM   3948  CD  ARG A 537     104.310  62.223  69.293  1.00  0.00           C  
ATOM   3949  NE  ARG A 537     105.203  61.655  68.272  1.00  0.00           N  
ATOM   3950  CZ  ARG A 537     105.868  60.486  68.337  1.00  0.00           C  
ATOM   3951  NH1 ARG A 537     105.757  59.664  69.389  1.00  0.00           N1+
ATOM   3952  NH2 ARG A 537     106.665  60.129  67.323  1.00  0.00           N  
ATOM   3953  H   ARG A 537     100.523  63.054  69.862  1.00  0.00           H  
ATOM   3954  HA  ARG A 537     100.599  64.258  67.192  1.00  0.00           H  
ATOM   3955  HB3 ARG A 537     102.569  64.242  68.656  1.00  0.00           H  
ATOM   3956  HB2 ARG A 537     102.891  63.432  67.157  1.00  0.00           H  
ATOM   3957  HG3 ARG A 537     102.712  61.214  68.257  1.00  0.00           H  
ATOM   3958  HG2 ARG A 537     102.225  61.962  69.743  1.00  0.00           H  
ATOM   3959  HD3 ARG A 537     104.465  61.712  70.241  1.00  0.00           H  
ATOM   3960  HD2 ARG A 537     104.580  63.262  69.478  1.00  0.00           H  
ATOM   3961  HE  ARG A 537     105.320  62.223  67.445  1.00  0.00           H  
ATOM   3962 HH12 ARG A 537     106.323  58.830  69.448  1.00  0.00           H  
ATOM   3963 HH11 ARG A 537     105.238  59.961  70.203  1.00  0.00           H  
ATOM   3964 HH22 ARG A 537     107.174  59.258  67.360  1.00  0.00           H  
ATOM   3965 HH21 ARG A 537     106.766  60.726  66.516  1.00  0.00           H  
ATOM   3966  N   LYS A 538      99.763  61.115  67.494  1.00  0.00           N  
ATOM   3967  CA  LYS A 538      99.237  59.925  66.809  1.00  0.00           C  
ATOM   3968  C   LYS A 538      97.695  59.954  66.718  1.00  0.00           C  
ATOM   3969  O   LYS A 538      97.078  58.911  66.493  1.00  0.00           O  
ATOM   3970  CB  LYS A 538      99.683  58.652  67.571  1.00  0.00           C  
ATOM   3971  CG  LYS A 538     101.198  58.395  67.553  1.00  0.00           C  
ATOM   3972  CD  LYS A 538     101.573  57.122  68.326  1.00  0.00           C  
ATOM   3973  CE  LYS A 538     103.089  56.891  68.401  1.00  0.00           C  
ATOM   3974  NZ  LYS A 538     103.401  55.651  69.131  1.00  0.00           N1+
ATOM   3975  H   LYS A 538      99.570  61.187  68.483  1.00  0.00           H  
ATOM   3976  HA  LYS A 538      99.614  59.866  65.786  1.00  0.00           H  
ATOM   3977  HB3 LYS A 538      99.207  57.770  67.139  1.00  0.00           H  
ATOM   3978  HB2 LYS A 538      99.329  58.701  68.600  1.00  0.00           H  
ATOM   3979  HG3 LYS A 538     101.720  59.243  67.991  1.00  0.00           H  
ATOM   3980  HG2 LYS A 538     101.546  58.317  66.523  1.00  0.00           H  
ATOM   3981  HD3 LYS A 538     101.094  56.262  67.857  1.00  0.00           H  
ATOM   3982  HD2 LYS A 538     101.169  57.181  69.338  1.00  0.00           H  
ATOM   3983  HE3 LYS A 538     103.574  57.728  68.904  1.00  0.00           H  
ATOM   3984  HE2 LYS A 538     103.512  56.825  67.398  1.00  0.00           H  
ATOM   3985  HZ1 LYS A 538     102.969  54.865  68.662  1.00  0.00           H  
ATOM   3986  HZ2 LYS A 538     104.400  55.510  69.174  1.00  0.00           H  
ATOM   3987  HZ3 LYS A 538     103.037  55.710  70.071  1.00  0.00           H  
ATOM   3988  N   LEU A 539      97.063  61.132  66.890  1.00  0.00           N  
ATOM   3989  CA  LEU A 539      95.609  61.331  66.955  1.00  0.00           C  
ATOM   3990  C   LEU A 539      94.842  60.887  65.692  1.00  0.00           C  
ATOM   3991  O   LEU A 539      93.681  60.492  65.802  1.00  0.00           O  
ATOM   3992  CB  LEU A 539      95.326  62.808  67.312  1.00  0.00           C  
ATOM   3993  CG  LEU A 539      93.848  63.184  67.580  1.00  0.00           C  
ATOM   3994  CD1 LEU A 539      93.230  62.374  68.733  1.00  0.00           C  
ATOM   3995  CD2 LEU A 539      93.722  64.689  67.860  1.00  0.00           C  
ATOM   3996  H   LEU A 539      97.636  61.945  67.065  1.00  0.00           H  
ATOM   3997  HA  LEU A 539      95.257  60.713  67.777  1.00  0.00           H  
ATOM   3998  HB3 LEU A 539      95.721  63.446  66.519  1.00  0.00           H  
ATOM   3999  HB2 LEU A 539      95.898  63.060  68.206  1.00  0.00           H  
ATOM   4000  HG  LEU A 539      93.264  62.988  66.681  1.00  0.00           H  
ATOM   4001 HD11 LEU A 539      92.211  62.701  68.940  1.00  0.00           H  
ATOM   4002 HD12 LEU A 539      93.179  61.311  68.500  1.00  0.00           H  
ATOM   4003 HD13 LEU A 539      93.808  62.487  69.651  1.00  0.00           H  
ATOM   4004 HD21 LEU A 539      92.680  64.977  68.007  1.00  0.00           H  
ATOM   4005 HD22 LEU A 539      94.276  64.973  68.756  1.00  0.00           H  
ATOM   4006 HD23 LEU A 539      94.110  65.278  67.029  1.00  0.00           H  
ATOM   4007  N   ASP A 540      95.495  60.898  64.516  1.00  0.00           N  
ATOM   4008  CA  ASP A 540      94.939  60.499  63.216  1.00  0.00           C  
ATOM   4009  C   ASP A 540      94.524  59.016  63.147  1.00  0.00           C  
ATOM   4010  O   ASP A 540      93.609  58.683  62.394  1.00  0.00           O  
ATOM   4011  CB  ASP A 540      95.954  60.774  62.075  1.00  0.00           C  
ATOM   4012  CG  ASP A 540      96.440  62.221  61.913  1.00  0.00           C  
ATOM   4013  OD1 ASP A 540      97.317  62.410  61.042  1.00  0.00           O1-
ATOM   4014  OD2 ASP A 540      95.931  63.113  62.626  1.00  0.00           O  
ATOM   4015  H   ASP A 540      96.442  61.251  64.512  1.00  0.00           H  
ATOM   4016  HA  ASP A 540      94.044  61.101  63.042  1.00  0.00           H  
ATOM   4017  HB2 ASP A 540      96.837  60.149  62.215  1.00  0.00           H  
ATOM   4018  HB3 ASP A 540      95.520  60.475  61.119  1.00  0.00           H  
ATOM   4019  N   ARG A 541      95.173  58.136  63.932  1.00  0.00           N  
ATOM   4020  CA  ARG A 541      94.877  56.703  63.989  1.00  0.00           C  
ATOM   4021  C   ARG A 541      93.672  56.403  64.892  1.00  0.00           C  
ATOM   4022  O   ARG A 541      92.882  55.515  64.574  1.00  0.00           O  
ATOM   4023  CB  ARG A 541      96.113  55.962  64.544  1.00  0.00           C  
ATOM   4024  CG  ARG A 541      95.938  54.431  64.625  1.00  0.00           C  
ATOM   4025  CD  ARG A 541      97.269  53.675  64.580  1.00  0.00           C  
ATOM   4026  NE  ARG A 541      97.667  53.402  63.192  1.00  0.00           N  
ATOM   4027  CZ  ARG A 541      98.903  53.103  62.757  1.00  0.00           C  
ATOM   4028  NH1 ARG A 541      99.950  53.027  63.589  1.00  0.00           N1+
ATOM   4029  NH2 ARG A 541      99.092  52.873  61.453  1.00  0.00           N  
ATOM   4030  H   ARG A 541      95.903  58.485  64.538  1.00  0.00           H  
ATOM   4031  HA  ARG A 541      94.654  56.336  62.987  1.00  0.00           H  
ATOM   4032  HB3 ARG A 541      96.381  56.344  65.532  1.00  0.00           H  
ATOM   4033  HB2 ARG A 541      96.966  56.192  63.908  1.00  0.00           H  
ATOM   4034  HG3 ARG A 541      95.306  54.087  63.804  1.00  0.00           H  
ATOM   4035  HG2 ARG A 541      95.402  54.169  65.540  1.00  0.00           H  
ATOM   4036  HD3 ARG A 541      97.174  52.721  65.098  1.00  0.00           H  
ATOM   4037  HD2 ARG A 541      98.033  54.251  65.096  1.00  0.00           H  
ATOM   4038  HE  ARG A 541      96.912  53.393  62.523  1.00  0.00           H  
ATOM   4039 HH12 ARG A 541     100.864  52.783  63.236  1.00  0.00           H  
ATOM   4040 HH11 ARG A 541      99.853  53.273  64.572  1.00  0.00           H  
ATOM   4041 HH22 ARG A 541     100.019  52.644  61.112  1.00  0.00           H  
ATOM   4042 HH21 ARG A 541      98.318  52.904  60.807  1.00  0.00           H  
ATOM   4043  N   TYR A 542      93.526  57.140  66.002  1.00  0.00           N  
ATOM   4044  CA  TYR A 542      92.469  56.930  66.992  1.00  0.00           C  
ATOM   4045  C   TYR A 542      91.147  57.608  66.579  1.00  0.00           C  
ATOM   4046  O   TYR A 542      90.112  57.337  67.187  1.00  0.00           O  
ATOM   4047  CB  TYR A 542      92.941  57.525  68.336  1.00  0.00           C  
ATOM   4048  CG  TYR A 542      94.294  57.013  68.811  1.00  0.00           C  
ATOM   4049  CD1 TYR A 542      94.549  55.629  68.924  1.00  0.00           C  
ATOM   4050  CD2 TYR A 542      95.319  57.930  69.117  1.00  0.00           C  
ATOM   4051  CE1 TYR A 542      95.813  55.170  69.345  1.00  0.00           C  
ATOM   4052  CE2 TYR A 542      96.587  57.471  69.511  1.00  0.00           C  
ATOM   4053  CZ  TYR A 542      96.835  56.094  69.642  1.00  0.00           C  
ATOM   4054  OH  TYR A 542      98.060  55.674  70.068  1.00  0.00           O  
ATOM   4055  H   TYR A 542      94.207  57.860  66.196  1.00  0.00           H  
ATOM   4056  HA  TYR A 542      92.285  55.862  67.109  1.00  0.00           H  
ATOM   4057  HB3 TYR A 542      92.212  57.302  69.117  1.00  0.00           H  
ATOM   4058  HB2 TYR A 542      92.981  58.613  68.264  1.00  0.00           H  
ATOM   4059  HD1 TYR A 542      93.780  54.911  68.687  1.00  0.00           H  
ATOM   4060  HD2 TYR A 542      95.142  58.990  69.048  1.00  0.00           H  
ATOM   4061  HE1 TYR A 542      95.986  54.109  69.435  1.00  0.00           H  
ATOM   4062  HE2 TYR A 542      97.367  58.183  69.716  1.00  0.00           H  
ATOM   4063  HH  TYR A 542      98.080  54.748  70.269  1.00  0.00           H  
ATOM   4064  N   SER A 543      91.180  58.456  65.535  1.00  0.00           N  
ATOM   4065  CA  SER A 543      90.042  59.188  64.982  1.00  0.00           C  
ATOM   4066  C   SER A 543      89.369  58.460  63.797  1.00  0.00           C  
ATOM   4067  O   SER A 543      88.433  59.011  63.216  1.00  0.00           O  
ATOM   4068  CB  SER A 543      90.554  60.559  64.488  1.00  0.00           C  
ATOM   4069  OG  SER A 543      90.856  61.391  65.589  1.00  0.00           O  
ATOM   4070  H   SER A 543      92.077  58.615  65.097  1.00  0.00           H  
ATOM   4071  HA  SER A 543      89.286  59.339  65.747  1.00  0.00           H  
ATOM   4072  HB3 SER A 543      89.797  61.082  63.901  1.00  0.00           H  
ATOM   4073  HB2 SER A 543      91.435  60.456  63.851  1.00  0.00           H  
ATOM   4074  HG  SER A 543      91.617  61.037  66.028  1.00  0.00           H  
ATOM   4075  N   GLU A 544      89.817  57.241  63.432  1.00  0.00           N  
ATOM   4076  CA  GLU A 544      89.308  56.471  62.292  1.00  0.00           C  
ATOM   4077  C   GLU A 544      87.879  55.949  62.529  1.00  0.00           C  
ATOM   4078  O   GLU A 544      86.996  56.219  61.716  1.00  0.00           O  
ATOM   4079  CB  GLU A 544      90.239  55.271  62.016  1.00  0.00           C  
ATOM   4080  CG  GLU A 544      91.560  55.672  61.332  1.00  0.00           C  
ATOM   4081  CD  GLU A 544      92.257  54.485  60.664  1.00  0.00           C  
ATOM   4082  OE1 GLU A 544      92.301  53.405  61.291  1.00  0.00           O1-
ATOM   4083  OE2 GLU A 544      92.733  54.686  59.525  1.00  0.00           O  
ATOM   4084  H   GLU A 544      90.586  56.842  63.953  1.00  0.00           H  
ATOM   4085  HA  GLU A 544      89.284  57.118  61.412  1.00  0.00           H  
ATOM   4086  HB3 GLU A 544      89.722  54.557  61.371  1.00  0.00           H  
ATOM   4087  HB2 GLU A 544      90.451  54.731  62.941  1.00  0.00           H  
ATOM   4088  HG3 GLU A 544      92.239  56.132  62.048  1.00  0.00           H  
ATOM   4089  HG2 GLU A 544      91.366  56.426  60.568  1.00  0.00           H  
ATOM   4090  N   TYR A 545      87.653  55.212  63.629  1.00  0.00           N  
ATOM   4091  CA  TYR A 545      86.352  54.648  63.995  1.00  0.00           C  
ATOM   4092  C   TYR A 545      85.527  55.711  64.736  1.00  0.00           C  
ATOM   4093  O   TYR A 545      86.051  56.409  65.603  1.00  0.00           O  
ATOM   4094  CB  TYR A 545      86.577  53.464  64.957  1.00  0.00           C  
ATOM   4095  CG  TYR A 545      87.226  52.247  64.326  1.00  0.00           C  
ATOM   4096  CD1 TYR A 545      86.451  51.346  63.565  1.00  0.00           C  
ATOM   4097  CD2 TYR A 545      88.604  52.004  64.506  1.00  0.00           C  
ATOM   4098  CE1 TYR A 545      87.049  50.206  62.993  1.00  0.00           C  
ATOM   4099  CE2 TYR A 545      89.202  50.865  63.934  1.00  0.00           C  
ATOM   4100  CZ  TYR A 545      88.425  49.964  63.180  1.00  0.00           C  
ATOM   4101  OH  TYR A 545      89.006  48.857  62.633  1.00  0.00           O  
ATOM   4102  H   TYR A 545      88.422  55.048  64.262  1.00  0.00           H  
ATOM   4103  HA  TYR A 545      85.815  54.308  63.107  1.00  0.00           H  
ATOM   4104  HB3 TYR A 545      85.626  53.142  65.385  1.00  0.00           H  
ATOM   4105  HB2 TYR A 545      87.189  53.780  65.800  1.00  0.00           H  
ATOM   4106  HD1 TYR A 545      85.396  51.525  63.423  1.00  0.00           H  
ATOM   4107  HD2 TYR A 545      89.208  52.687  65.085  1.00  0.00           H  
ATOM   4108  HE1 TYR A 545      86.448  49.519  62.417  1.00  0.00           H  
ATOM   4109  HE2 TYR A 545      90.258  50.683  64.076  1.00  0.00           H  
ATOM   4110  HH  TYR A 545      88.394  48.300  62.176  1.00  0.00           H  
ATOM   4111  N   GLY A 546      84.230  55.818  64.400  1.00  0.00           N  
ATOM   4112  CA  GLY A 546      83.313  56.817  64.951  1.00  0.00           C  
ATOM   4113  C   GLY A 546      82.924  56.581  66.417  1.00  0.00           C  
ATOM   4114  O   GLY A 546      82.731  57.547  67.155  1.00  0.00           O  
ATOM   4115  H   GLY A 546      83.869  55.209  63.680  1.00  0.00           H  
ATOM   4116  HA3 GLY A 546      82.402  56.818  64.351  1.00  0.00           H  
ATOM   4117  HA2 GLY A 546      83.753  57.811  64.848  1.00  0.00           H  
ATOM   4118  N   ALA A 547      82.853  55.309  66.846  1.00  0.00           N  
ATOM   4119  CA  ALA A 547      82.550  54.909  68.220  1.00  0.00           C  
ATOM   4120  C   ALA A 547      83.776  55.019  69.147  1.00  0.00           C  
ATOM   4121  O   ALA A 547      83.603  55.198  70.353  1.00  0.00           O  
ATOM   4122  CB  ALA A 547      82.097  53.440  68.201  1.00  0.00           C  
ATOM   4123  H   ALA A 547      83.031  54.573  66.179  1.00  0.00           H  
ATOM   4124  HA  ALA A 547      81.745  55.530  68.618  1.00  0.00           H  
ATOM   4125  HB1 ALA A 547      81.845  53.089  69.202  1.00  0.00           H  
ATOM   4126  HB2 ALA A 547      81.207  53.316  67.582  1.00  0.00           H  
ATOM   4127  HB3 ALA A 547      82.872  52.782  67.803  1.00  0.00           H  
ATOM   4128  N   ALA A 548      85.003  54.947  68.598  1.00  0.00           N  
ATOM   4129  CA  ALA A 548      86.253  55.060  69.352  1.00  0.00           C  
ATOM   4130  C   ALA A 548      86.605  56.521  69.682  1.00  0.00           C  
ATOM   4131  O   ALA A 548      87.295  56.759  70.672  1.00  0.00           O  
ATOM   4132  CB  ALA A 548      87.395  54.478  68.511  1.00  0.00           C  
ATOM   4133  H   ALA A 548      85.073  54.823  67.598  1.00  0.00           H  
ATOM   4134  HA  ALA A 548      86.170  54.493  70.281  1.00  0.00           H  
ATOM   4135  HB1 ALA A 548      88.314  54.436  69.096  1.00  0.00           H  
ATOM   4136  HB2 ALA A 548      87.172  53.461  68.191  1.00  0.00           H  
ATOM   4137  HB3 ALA A 548      87.596  55.082  67.624  1.00  0.00           H  
ATOM   4138  N   VAL A 549      86.095  57.496  68.904  1.00  0.00           N  
ATOM   4139  CA  VAL A 549      86.189  58.932  69.188  1.00  0.00           C  
ATOM   4140  C   VAL A 549      85.348  59.295  70.425  1.00  0.00           C  
ATOM   4141  O   VAL A 549      85.803  60.089  71.247  1.00  0.00           O  
ATOM   4142  CB  VAL A 549      85.739  59.744  67.939  1.00  0.00           C  
ATOM   4143  CG1 VAL A 549      85.536  61.252  68.202  1.00  0.00           C  
ATOM   4144  CG2 VAL A 549      86.749  59.587  66.793  1.00  0.00           C  
ATOM   4145  H   VAL A 549      85.555  57.222  68.095  1.00  0.00           H  
ATOM   4146  HA  VAL A 549      87.230  59.176  69.409  1.00  0.00           H  
ATOM   4147  HB  VAL A 549      84.784  59.344  67.596  1.00  0.00           H  
ATOM   4148 HG11 VAL A 549      85.338  61.787  67.274  1.00  0.00           H  
ATOM   4149 HG12 VAL A 549      84.690  61.445  68.862  1.00  0.00           H  
ATOM   4150 HG13 VAL A 549      86.423  61.698  68.654  1.00  0.00           H  
ATOM   4151 HG21 VAL A 549      86.369  60.015  65.865  1.00  0.00           H  
ATOM   4152 HG22 VAL A 549      87.675  60.105  67.042  1.00  0.00           H  
ATOM   4153 HG23 VAL A 549      86.998  58.547  66.597  1.00  0.00           H  
ATOM   4154  N   LEU A 550      84.156  58.689  70.581  1.00  0.00           N  
ATOM   4155  CA  LEU A 550      83.280  58.875  71.739  1.00  0.00           C  
ATOM   4156  C   LEU A 550      83.918  58.324  73.027  1.00  0.00           C  
ATOM   4157  O   LEU A 550      83.771  58.954  74.072  1.00  0.00           O  
ATOM   4158  CB  LEU A 550      81.909  58.217  71.460  1.00  0.00           C  
ATOM   4159  CG  LEU A 550      80.814  58.517  72.518  1.00  0.00           C  
ATOM   4160  CD1 LEU A 550      79.453  58.778  71.853  1.00  0.00           C  
ATOM   4161  CD2 LEU A 550      80.679  57.396  73.565  1.00  0.00           C  
ATOM   4162  H   LEU A 550      83.852  58.041  69.869  1.00  0.00           H  
ATOM   4163  HA  LEU A 550      83.129  59.949  71.867  1.00  0.00           H  
ATOM   4164  HB3 LEU A 550      82.016  57.141  71.325  1.00  0.00           H  
ATOM   4165  HB2 LEU A 550      81.568  58.588  70.492  1.00  0.00           H  
ATOM   4166  HG  LEU A 550      81.079  59.437  73.042  1.00  0.00           H  
ATOM   4167 HD11 LEU A 550      78.687  59.006  72.595  1.00  0.00           H  
ATOM   4168 HD12 LEU A 550      79.503  59.627  71.171  1.00  0.00           H  
ATOM   4169 HD13 LEU A 550      79.116  57.912  71.283  1.00  0.00           H  
ATOM   4170 HD21 LEU A 550      79.915  57.643  74.303  1.00  0.00           H  
ATOM   4171 HD22 LEU A 550      80.394  56.452  73.098  1.00  0.00           H  
ATOM   4172 HD23 LEU A 550      81.606  57.227  74.111  1.00  0.00           H  
ATOM   4173  N   PHE A 551      84.666  57.204  72.950  1.00  0.00           N  
ATOM   4174  CA  PHE A 551      85.431  56.645  74.069  1.00  0.00           C  
ATOM   4175  C   PHE A 551      86.549  57.597  74.525  1.00  0.00           C  
ATOM   4176  O   PHE A 551      86.720  57.779  75.728  1.00  0.00           O  
ATOM   4177  CB  PHE A 551      86.025  55.271  73.684  1.00  0.00           C  
ATOM   4178  CG  PHE A 551      86.829  54.607  74.794  1.00  0.00           C  
ATOM   4179  CD1 PHE A 551      86.164  53.981  75.870  1.00  0.00           C  
ATOM   4180  CD2 PHE A 551      88.240  54.658  74.784  1.00  0.00           C  
ATOM   4181  CE1 PHE A 551      86.903  53.420  76.930  1.00  0.00           C  
ATOM   4182  CE2 PHE A 551      88.979  54.103  75.847  1.00  0.00           C  
ATOM   4183  CZ  PHE A 551      88.310  53.485  76.921  1.00  0.00           C  
ATOM   4184  H   PHE A 551      84.742  56.740  72.056  1.00  0.00           H  
ATOM   4185  HA  PHE A 551      84.744  56.502  74.905  1.00  0.00           H  
ATOM   4186  HB3 PHE A 551      86.658  55.365  72.801  1.00  0.00           H  
ATOM   4187  HB2 PHE A 551      85.219  54.594  73.396  1.00  0.00           H  
ATOM   4188  HD1 PHE A 551      85.084  53.943  75.891  1.00  0.00           H  
ATOM   4189  HD2 PHE A 551      88.759  55.141  73.969  1.00  0.00           H  
ATOM   4190  HE1 PHE A 551      86.390  52.947  77.754  1.00  0.00           H  
ATOM   4191  HE2 PHE A 551      90.058  54.156  75.839  1.00  0.00           H  
ATOM   4192  HZ  PHE A 551      88.877  53.060  77.736  1.00  0.00           H  
ATOM   4193  N   LEU A 552      87.273  58.220  73.577  1.00  0.00           N  
ATOM   4194  CA  LEU A 552      88.321  59.208  73.836  1.00  0.00           C  
ATOM   4195  C   LEU A 552      87.774  60.456  74.548  1.00  0.00           C  
ATOM   4196  O   LEU A 552      88.329  60.849  75.568  1.00  0.00           O  
ATOM   4197  CB  LEU A 552      89.045  59.580  72.516  1.00  0.00           C  
ATOM   4198  CG  LEU A 552      90.439  58.938  72.331  1.00  0.00           C  
ATOM   4199  CD1 LEU A 552      91.477  59.493  73.323  1.00  0.00           C  
ATOM   4200  CD2 LEU A 552      90.406  57.401  72.346  1.00  0.00           C  
ATOM   4201  H   LEU A 552      87.068  58.011  72.609  1.00  0.00           H  
ATOM   4202  HA  LEU A 552      89.034  58.745  74.515  1.00  0.00           H  
ATOM   4203  HB3 LEU A 552      89.168  60.662  72.439  1.00  0.00           H  
ATOM   4204  HB2 LEU A 552      88.420  59.317  71.662  1.00  0.00           H  
ATOM   4205  HG  LEU A 552      90.779  59.232  71.337  1.00  0.00           H  
ATOM   4206 HD11 LEU A 552      92.480  59.145  73.075  1.00  0.00           H  
ATOM   4207 HD12 LEU A 552      91.499  60.582  73.302  1.00  0.00           H  
ATOM   4208 HD13 LEU A 552      91.269  59.186  74.348  1.00  0.00           H  
ATOM   4209 HD21 LEU A 552      91.383  56.987  72.099  1.00  0.00           H  
ATOM   4210 HD22 LEU A 552      90.123  57.011  73.323  1.00  0.00           H  
ATOM   4211 HD23 LEU A 552      89.699  57.016  71.613  1.00  0.00           H  
ATOM   4212  N   LEU A 553      86.666  61.037  74.058  1.00  0.00           N  
ATOM   4213  CA  LEU A 553      86.033  62.235  74.620  1.00  0.00           C  
ATOM   4214  C   LEU A 553      85.358  61.996  75.988  1.00  0.00           C  
ATOM   4215  O   LEU A 553      85.233  62.946  76.760  1.00  0.00           O  
ATOM   4216  CB  LEU A 553      84.999  62.785  73.606  1.00  0.00           C  
ATOM   4217  CG  LEU A 553      85.565  63.858  72.647  1.00  0.00           C  
ATOM   4218  CD1 LEU A 553      86.731  63.362  71.774  1.00  0.00           C  
ATOM   4219  CD2 LEU A 553      84.455  64.438  71.760  1.00  0.00           C  
ATOM   4220  H   LEU A 553      86.254  60.647  73.220  1.00  0.00           H  
ATOM   4221  HA  LEU A 553      86.804  62.990  74.784  1.00  0.00           H  
ATOM   4222  HB3 LEU A 553      84.168  63.249  74.141  1.00  0.00           H  
ATOM   4223  HB2 LEU A 553      84.549  61.969  73.038  1.00  0.00           H  
ATOM   4224  HG  LEU A 553      85.947  64.677  73.259  1.00  0.00           H  
ATOM   4225 HD11 LEU A 553      87.112  64.166  71.144  1.00  0.00           H  
ATOM   4226 HD12 LEU A 553      87.567  63.006  72.374  1.00  0.00           H  
ATOM   4227 HD13 LEU A 553      86.418  62.556  71.114  1.00  0.00           H  
ATOM   4228 HD21 LEU A 553      84.853  65.199  71.088  1.00  0.00           H  
ATOM   4229 HD22 LEU A 553      83.986  63.666  71.149  1.00  0.00           H  
ATOM   4230 HD23 LEU A 553      83.678  64.911  72.359  1.00  0.00           H  
ATOM   4231  N   MET A 554      84.951  60.755  76.308  1.00  0.00           N  
ATOM   4232  CA  MET A 554      84.316  60.417  77.583  1.00  0.00           C  
ATOM   4233  C   MET A 554      85.351  59.969  78.633  1.00  0.00           C  
ATOM   4234  O   MET A 554      85.139  60.235  79.816  1.00  0.00           O  
ATOM   4235  CB  MET A 554      83.295  59.276  77.359  1.00  0.00           C  
ATOM   4236  CG  MET A 554      82.119  59.334  78.345  1.00  0.00           C  
ATOM   4237  SD  MET A 554      80.973  60.698  77.995  1.00  0.00           S  
ATOM   4238  CE  MET A 554      80.076  60.771  79.564  1.00  0.00           C  
ATOM   4239  H   MET A 554      85.062  60.017  75.626  1.00  0.00           H  
ATOM   4240  HA  MET A 554      83.793  61.294  77.968  1.00  0.00           H  
ATOM   4241  HB3 MET A 554      83.783  58.301  77.406  1.00  0.00           H  
ATOM   4242  HB2 MET A 554      82.869  59.343  76.360  1.00  0.00           H  
ATOM   4243  HG3 MET A 554      82.489  59.423  79.367  1.00  0.00           H  
ATOM   4244  HG2 MET A 554      81.552  58.405  78.301  1.00  0.00           H  
ATOM   4245  HE1 MET A 554      79.352  61.584  79.556  1.00  0.00           H  
ATOM   4246  HE2 MET A 554      79.545  59.835  79.733  1.00  0.00           H  
ATOM   4247  HE3 MET A 554      80.768  60.944  80.388  1.00  0.00           H  
ATOM   4248  N   CYS A 555      86.466  59.326  78.231  1.00  0.00           N  
ATOM   4249  CA  CYS A 555      87.532  58.916  79.153  1.00  0.00           C  
ATOM   4250  C   CYS A 555      88.438  60.099  79.543  1.00  0.00           C  
ATOM   4251  O   CYS A 555      88.930  60.118  80.668  1.00  0.00           O  
ATOM   4252  CB  CYS A 555      88.356  57.732  78.582  1.00  0.00           C  
ATOM   4253  SG  CYS A 555      89.562  58.152  77.284  1.00  0.00           S  
ATOM   4254  H   CYS A 555      86.584  59.112  77.249  1.00  0.00           H  
ATOM   4255  HA  CYS A 555      87.059  58.552  80.068  1.00  0.00           H  
ATOM   4256  HB3 CYS A 555      87.688  56.958  78.202  1.00  0.00           H  
ATOM   4257  HB2 CYS A 555      88.918  57.269  79.394  1.00  0.00           H  
ATOM   4258  HG  CYS A 555      88.661  58.593  76.400  1.00  0.00           H  
ATOM   4259  N   THR A 556      88.611  61.109  78.666  1.00  0.00           N  
ATOM   4260  CA  THR A 556      89.301  62.360  78.992  1.00  0.00           C  
ATOM   4261  C   THR A 556      88.494  63.205  79.990  1.00  0.00           C  
ATOM   4262  O   THR A 556      89.108  63.814  80.858  1.00  0.00           O  
ATOM   4263  CB  THR A 556      89.621  63.184  77.723  1.00  0.00           C  
ATOM   4264  OG1 THR A 556      88.455  63.461  76.974  1.00  0.00           O  
ATOM   4265  CG2 THR A 556      90.713  62.551  76.848  1.00  0.00           C  
ATOM   4266  H   THR A 556      88.199  61.038  77.745  1.00  0.00           H  
ATOM   4267  HA  THR A 556      90.251  62.108  79.463  1.00  0.00           H  
ATOM   4268  HB  THR A 556      90.006  64.157  78.036  1.00  0.00           H  
ATOM   4269  HG1 THR A 556      88.695  63.989  76.228  1.00  0.00           H  
ATOM   4270 HG21 THR A 556      90.871  63.120  75.932  1.00  0.00           H  
ATOM   4271 HG22 THR A 556      91.663  62.525  77.384  1.00  0.00           H  
ATOM   4272 HG23 THR A 556      90.483  61.524  76.572  1.00  0.00           H  
ATOM   4273  N   PHE A 557      87.149  63.193  79.926  1.00  0.00           N  
ATOM   4274  CA  PHE A 557      86.256  63.857  80.883  1.00  0.00           C  
ATOM   4275  C   PHE A 557      86.406  63.301  82.315  1.00  0.00           C  
ATOM   4276  O   PHE A 557      86.327  64.065  83.277  1.00  0.00           O  
ATOM   4277  CB  PHE A 557      84.800  63.723  80.390  1.00  0.00           C  
ATOM   4278  CG  PHE A 557      83.774  64.480  81.216  1.00  0.00           C  
ATOM   4279  CD1 PHE A 557      83.694  65.884  81.118  1.00  0.00           C  
ATOM   4280  CD2 PHE A 557      82.910  63.788  82.093  1.00  0.00           C  
ATOM   4281  CE1 PHE A 557      82.757  66.593  81.893  1.00  0.00           C  
ATOM   4282  CE2 PHE A 557      81.970  64.499  82.864  1.00  0.00           C  
ATOM   4283  CZ  PHE A 557      81.894  65.900  82.765  1.00  0.00           C  
ATOM   4284  H   PHE A 557      86.716  62.671  79.177  1.00  0.00           H  
ATOM   4285  HA  PHE A 557      86.517  64.916  80.905  1.00  0.00           H  
ATOM   4286  HB3 PHE A 557      84.510  62.674  80.346  1.00  0.00           H  
ATOM   4287  HB2 PHE A 557      84.729  64.088  79.364  1.00  0.00           H  
ATOM   4288  HD1 PHE A 557      84.353  66.420  80.450  1.00  0.00           H  
ATOM   4289  HD2 PHE A 557      82.964  62.712  82.175  1.00  0.00           H  
ATOM   4290  HE1 PHE A 557      82.695  67.668  81.813  1.00  0.00           H  
ATOM   4291  HE2 PHE A 557      81.297  63.972  83.523  1.00  0.00           H  
ATOM   4292  HZ  PHE A 557      81.169  66.444  83.352  1.00  0.00           H  
ATOM   4293  N   ALA A 558      86.680  61.990  82.444  1.00  0.00           N  
ATOM   4294  CA  ALA A 558      86.963  61.323  83.710  1.00  0.00           C  
ATOM   4295  C   ALA A 558      88.386  61.622  84.214  1.00  0.00           C  
ATOM   4296  O   ALA A 558      88.564  61.755  85.421  1.00  0.00           O  
ATOM   4297  CB  ALA A 558      86.813  59.806  83.511  1.00  0.00           C  
ATOM   4298  H   ALA A 558      86.732  61.430  81.605  1.00  0.00           H  
ATOM   4299  HA  ALA A 558      86.247  61.658  84.462  1.00  0.00           H  
ATOM   4300  HB1 ALA A 558      86.976  59.268  84.445  1.00  0.00           H  
ATOM   4301  HB2 ALA A 558      85.808  59.559  83.167  1.00  0.00           H  
ATOM   4302  HB3 ALA A 558      87.518  59.415  82.778  1.00  0.00           H  
ATOM   4303  N   LEU A 559      89.377  61.762  83.313  1.00  0.00           N  
ATOM   4304  CA  LEU A 559      90.776  62.082  83.626  1.00  0.00           C  
ATOM   4305  C   LEU A 559      90.975  63.567  83.989  1.00  0.00           C  
ATOM   4306  O   LEU A 559      91.804  63.862  84.848  1.00  0.00           O  
ATOM   4307  CB  LEU A 559      91.664  61.726  82.408  1.00  0.00           C  
ATOM   4308  CG  LEU A 559      92.387  60.362  82.501  1.00  0.00           C  
ATOM   4309  CD1 LEU A 559      91.453  59.179  82.809  1.00  0.00           C  
ATOM   4310  CD2 LEU A 559      93.165  60.090  81.205  1.00  0.00           C  
ATOM   4311  H   LEU A 559      89.147  61.629  82.338  1.00  0.00           H  
ATOM   4312  HA  LEU A 559      91.093  61.492  84.486  1.00  0.00           H  
ATOM   4313  HB3 LEU A 559      92.437  62.484  82.265  1.00  0.00           H  
ATOM   4314  HB2 LEU A 559      91.069  61.761  81.498  1.00  0.00           H  
ATOM   4315  HG  LEU A 559      93.111  60.425  83.315  1.00  0.00           H  
ATOM   4316 HD11 LEU A 559      92.009  58.243  82.844  1.00  0.00           H  
ATOM   4317 HD12 LEU A 559      90.951  59.289  83.769  1.00  0.00           H  
ATOM   4318 HD13 LEU A 559      90.691  59.060  82.044  1.00  0.00           H  
ATOM   4319 HD21 LEU A 559      93.710  59.148  81.261  1.00  0.00           H  
ATOM   4320 HD22 LEU A 559      92.493  60.028  80.348  1.00  0.00           H  
ATOM   4321 HD23 LEU A 559      93.887  60.881  81.002  1.00  0.00           H  
ATOM   4322  N   ILE A 560      90.196  64.489  83.390  1.00  0.00           N  
ATOM   4323  CA  ILE A 560      90.121  65.914  83.740  1.00  0.00           C  
ATOM   4324  C   ILE A 560      89.640  66.070  85.189  1.00  0.00           C  
ATOM   4325  O   ILE A 560      90.286  66.760  85.975  1.00  0.00           O  
ATOM   4326  CB  ILE A 560      89.212  66.672  82.722  1.00  0.00           C  
ATOM   4327  CG1 ILE A 560      89.918  66.808  81.353  1.00  0.00           C  
ATOM   4328  CG2 ILE A 560      88.758  68.071  83.210  1.00  0.00           C  
ATOM   4329  CD1 ILE A 560      88.950  67.017  80.180  1.00  0.00           C  
ATOM   4330  H   ILE A 560      89.570  64.168  82.661  1.00  0.00           H  
ATOM   4331  HA  ILE A 560      91.125  66.336  83.686  1.00  0.00           H  
ATOM   4332  HB  ILE A 560      88.311  66.074  82.579  1.00  0.00           H  
ATOM   4333 HG13 ILE A 560      90.520  65.925  81.140  1.00  0.00           H  
ATOM   4334 HG12 ILE A 560      90.631  67.633  81.389  1.00  0.00           H  
ATOM   4335 HG21 ILE A 560      88.190  68.603  82.448  1.00  0.00           H  
ATOM   4336 HG22 ILE A 560      88.105  68.010  84.081  1.00  0.00           H  
ATOM   4337 HG23 ILE A 560      89.613  68.694  83.476  1.00  0.00           H  
ATOM   4338 HD11 ILE A 560      89.493  67.152  79.245  1.00  0.00           H  
ATOM   4339 HD12 ILE A 560      88.279  66.171  80.051  1.00  0.00           H  
ATOM   4340 HD13 ILE A 560      88.330  67.895  80.333  1.00  0.00           H  
ATOM   4341  N   ALA A 561      88.551  65.372  85.547  1.00  0.00           N  
ATOM   4342  CA  ALA A 561      88.009  65.330  86.897  1.00  0.00           C  
ATOM   4343  C   ALA A 561      88.917  64.563  87.875  1.00  0.00           C  
ATOM   4344  O   ALA A 561      88.945  64.917  89.047  1.00  0.00           O  
ATOM   4345  CB  ALA A 561      86.637  64.656  86.844  1.00  0.00           C  
ATOM   4346  H   ALA A 561      88.083  64.817  84.843  1.00  0.00           H  
ATOM   4347  HA  ALA A 561      87.887  66.352  87.261  1.00  0.00           H  
ATOM   4348  HB1 ALA A 561      86.174  64.655  87.831  1.00  0.00           H  
ATOM   4349  HB2 ALA A 561      85.961  65.182  86.169  1.00  0.00           H  
ATOM   4350  HB3 ALA A 561      86.710  63.625  86.498  1.00  0.00           H  
ATOM   4351  N   HIS A 562      89.693  63.563  87.417  1.00  0.00           N  
ATOM   4352  CA  HIS A 562      90.639  62.808  88.244  1.00  0.00           C  
ATOM   4353  C   HIS A 562      91.819  63.685  88.693  1.00  0.00           C  
ATOM   4354  O   HIS A 562      92.182  63.647  89.867  1.00  0.00           O  
ATOM   4355  CB  HIS A 562      91.174  61.589  87.464  1.00  0.00           C  
ATOM   4356  CG  HIS A 562      92.079  60.687  88.266  1.00  0.00           C  
ATOM   4357  ND1 HIS A 562      91.628  59.502  88.854  1.00  0.00           N1+
ATOM   4358  CD2 HIS A 562      93.414  60.856  88.573  1.00  0.00           C  
ATOM   4359  CE1 HIS A 562      92.683  59.021  89.500  1.00  0.00           C  
ATOM   4360  NE2 HIS A 562      93.758  59.797  89.390  1.00  0.00           N  
ATOM   4361  H   HIS A 562      89.613  63.299  86.445  1.00  0.00           H  
ATOM   4362  HA  HIS A 562      90.111  62.451  89.130  1.00  0.00           H  
ATOM   4363  HB3 HIS A 562      91.738  61.918  86.593  1.00  0.00           H  
ATOM   4364  HB2 HIS A 562      90.349  60.984  87.091  1.00  0.00           H  
ATOM   4365  HD2 HIS A 562      94.113  61.635  88.310  1.00  0.00           H  
ATOM   4366  HE1 HIS A 562      92.672  58.097  90.059  1.00  0.00           H  
ATOM   4367  HE2 HIS A 562      94.674  59.608  89.773  1.00  0.00           H  
ATOM   4368  N   TRP A 563      92.399  64.481  87.778  1.00  0.00           N  
ATOM   4369  CA  TRP A 563      93.489  65.411  88.074  1.00  0.00           C  
ATOM   4370  C   TRP A 563      93.033  66.542  88.997  1.00  0.00           C  
ATOM   4371  O   TRP A 563      93.742  66.861  89.947  1.00  0.00           O  
ATOM   4372  CB  TRP A 563      94.046  66.011  86.768  1.00  0.00           C  
ATOM   4373  CG  TRP A 563      94.856  65.088  85.910  1.00  0.00           C  
ATOM   4374  CD1 TRP A 563      95.778  64.206  86.359  1.00  0.00           C  
ATOM   4375  CD2 TRP A 563      94.830  64.929  84.459  1.00  0.00           C  
ATOM   4376  NE1 TRP A 563      96.315  63.515  85.295  1.00  0.00           N  
ATOM   4377  CE2 TRP A 563      95.765  63.912  84.098  1.00  0.00           C  
ATOM   4378  CE3 TRP A 563      94.106  65.533  83.405  1.00  0.00           C  
ATOM   4379  CZ2 TRP A 563      95.967  63.511  82.767  1.00  0.00           C  
ATOM   4380  CZ3 TRP A 563      94.284  65.126  82.067  1.00  0.00           C  
ATOM   4381  CH2 TRP A 563      95.213  64.117  81.746  1.00  0.00           C  
ATOM   4382  H   TRP A 563      92.060  64.447  86.825  1.00  0.00           H  
ATOM   4383  HA  TRP A 563      94.279  64.869  88.597  1.00  0.00           H  
ATOM   4384  HB3 TRP A 563      94.688  66.866  86.988  1.00  0.00           H  
ATOM   4385  HB2 TRP A 563      93.223  66.402  86.168  1.00  0.00           H  
ATOM   4386  HD1 TRP A 563      96.039  64.071  87.398  1.00  0.00           H  
ATOM   4387  HE1 TRP A 563      96.991  62.773  85.412  1.00  0.00           H  
ATOM   4388  HE3 TRP A 563      93.395  66.312  83.633  1.00  0.00           H  
ATOM   4389  HZ2 TRP A 563      96.691  62.745  82.531  1.00  0.00           H  
ATOM   4390  HZ3 TRP A 563      93.707  65.595  81.283  1.00  0.00           H  
ATOM   4391  HH2 TRP A 563      95.351  63.814  80.719  1.00  0.00           H  
ATOM   4392  N   LEU A 564      91.829  67.090  88.770  1.00  0.00           N  
ATOM   4393  CA  LEU A 564      91.219  68.106  89.623  1.00  0.00           C  
ATOM   4394  C   LEU A 564      90.803  67.555  91.004  1.00  0.00           C  
ATOM   4395  O   LEU A 564      90.736  68.328  91.953  1.00  0.00           O  
ATOM   4396  CB  LEU A 564      89.996  68.703  88.900  1.00  0.00           C  
ATOM   4397  CG  LEU A 564      90.306  69.534  87.636  1.00  0.00           C  
ATOM   4398  CD1 LEU A 564      89.012  69.822  86.855  1.00  0.00           C  
ATOM   4399  CD2 LEU A 564      91.054  70.839  87.957  1.00  0.00           C  
ATOM   4400  H   LEU A 564      91.297  66.772  87.971  1.00  0.00           H  
ATOM   4401  HA  LEU A 564      91.947  68.896  89.801  1.00  0.00           H  
ATOM   4402  HB3 LEU A 564      89.456  69.349  89.588  1.00  0.00           H  
ATOM   4403  HB2 LEU A 564      89.313  67.891  88.643  1.00  0.00           H  
ATOM   4404  HG  LEU A 564      90.955  68.956  86.981  1.00  0.00           H  
ATOM   4405 HD11 LEU A 564      89.214  70.394  85.950  1.00  0.00           H  
ATOM   4406 HD12 LEU A 564      88.524  68.895  86.552  1.00  0.00           H  
ATOM   4407 HD13 LEU A 564      88.299  70.385  87.456  1.00  0.00           H  
ATOM   4408 HD21 LEU A 564      91.188  71.445  87.060  1.00  0.00           H  
ATOM   4409 HD22 LEU A 564      90.520  71.442  88.687  1.00  0.00           H  
ATOM   4410 HD23 LEU A 564      92.048  70.642  88.359  1.00  0.00           H  
ATOM   4411  N   ALA A 565      90.597  66.233  91.154  1.00  0.00           N  
ATOM   4412  CA  ALA A 565      90.324  65.574  92.437  1.00  0.00           C  
ATOM   4413  C   ALA A 565      91.612  65.437  93.263  1.00  0.00           C  
ATOM   4414  O   ALA A 565      91.576  65.589  94.482  1.00  0.00           O  
ATOM   4415  CB  ALA A 565      89.786  64.156  92.181  1.00  0.00           C  
ATOM   4416  H   ALA A 565      90.650  65.645  90.334  1.00  0.00           H  
ATOM   4417  HA  ALA A 565      89.582  66.148  92.995  1.00  0.00           H  
ATOM   4418  HB1 ALA A 565      89.442  63.697  93.108  1.00  0.00           H  
ATOM   4419  HB2 ALA A 565      88.949  64.172  91.490  1.00  0.00           H  
ATOM   4420  HB3 ALA A 565      90.536  63.490  91.758  1.00  0.00           H  
ATOM   4421  N   CYS A 566      92.749  65.193  92.589  1.00  0.00           N  
ATOM   4422  CA  CYS A 566      94.079  65.097  93.187  1.00  0.00           C  
ATOM   4423  C   CYS A 566      94.620  66.490  93.567  1.00  0.00           C  
ATOM   4424  O   CYS A 566      95.290  66.612  94.590  1.00  0.00           O  
ATOM   4425  CB  CYS A 566      95.048  64.446  92.175  1.00  0.00           C  
ATOM   4426  SG  CYS A 566      94.576  62.726  91.827  1.00  0.00           S  
ATOM   4427  H   CYS A 566      92.686  65.082  91.586  1.00  0.00           H  
ATOM   4428  HA  CYS A 566      94.029  64.483  94.089  1.00  0.00           H  
ATOM   4429  HB3 CYS A 566      96.064  64.434  92.573  1.00  0.00           H  
ATOM   4430  HB2 CYS A 566      95.082  64.999  91.237  1.00  0.00           H  
ATOM   4431  HG  CYS A 566      93.401  63.015  91.257  1.00  0.00           H  
ATOM   4432  N   ILE A 567      94.298  67.538  92.782  1.00  0.00           N  
ATOM   4433  CA  ILE A 567      94.654  68.939  93.048  1.00  0.00           C  
ATOM   4434  C   ILE A 567      93.764  69.518  94.167  1.00  0.00           C  
ATOM   4435  O   ILE A 567      94.273  70.266  94.999  1.00  0.00           O  
ATOM   4436  CB  ILE A 567      94.536  69.780  91.739  1.00  0.00           C  
ATOM   4437  CG1 ILE A 567      95.590  69.338  90.693  1.00  0.00           C  
ATOM   4438  CG2 ILE A 567      94.672  71.304  91.975  1.00  0.00           C  
ATOM   4439  CD1 ILE A 567      95.260  69.762  89.254  1.00  0.00           C  
ATOM   4440  H   ILE A 567      93.765  67.354  91.942  1.00  0.00           H  
ATOM   4441  HA  ILE A 567      95.690  68.978  93.392  1.00  0.00           H  
ATOM   4442  HB  ILE A 567      93.543  69.601  91.323  1.00  0.00           H  
ATOM   4443 HG13 ILE A 567      95.709  68.256  90.703  1.00  0.00           H  
ATOM   4444 HG12 ILE A 567      96.570  69.728  90.972  1.00  0.00           H  
ATOM   4445 HG21 ILE A 567      94.618  71.865  91.044  1.00  0.00           H  
ATOM   4446 HG22 ILE A 567      93.882  71.700  92.612  1.00  0.00           H  
ATOM   4447 HG23 ILE A 567      95.625  71.544  92.448  1.00  0.00           H  
ATOM   4448 HD11 ILE A 567      95.989  69.351  88.556  1.00  0.00           H  
ATOM   4449 HD12 ILE A 567      94.277  69.404  88.949  1.00  0.00           H  
ATOM   4450 HD13 ILE A 567      95.272  70.845  89.134  1.00  0.00           H  
ATOM   4451  N   TRP A 568      92.471  69.145  94.231  1.00  0.00           N  
ATOM   4452  CA  TRP A 568      91.550  69.508  95.315  1.00  0.00           C  
ATOM   4453  C   TRP A 568      91.992  68.918  96.664  1.00  0.00           C  
ATOM   4454  O   TRP A 568      91.867  69.582  97.694  1.00  0.00           O  
ATOM   4455  CB  TRP A 568      90.131  69.019  94.971  1.00  0.00           C  
ATOM   4456  CG  TRP A 568      89.086  69.233  96.027  1.00  0.00           C  
ATOM   4457  CD1 TRP A 568      88.419  68.250  96.664  1.00  0.00           C  
ATOM   4458  CD2 TRP A 568      88.599  70.478  96.607  1.00  0.00           C  
ATOM   4459  NE1 TRP A 568      87.524  68.790  97.560  1.00  0.00           N  
ATOM   4460  CE2 TRP A 568      87.587  70.166  97.565  1.00  0.00           C  
ATOM   4461  CE3 TRP A 568      88.907  71.844  96.423  1.00  0.00           C  
ATOM   4462  CZ2 TRP A 568      86.894  71.158  98.279  1.00  0.00           C  
ATOM   4463  CZ3 TRP A 568      88.205  72.848  97.116  1.00  0.00           C  
ATOM   4464  CH2 TRP A 568      87.205  72.507  98.046  1.00  0.00           C  
ATOM   4465  H   TRP A 568      92.106  68.549  93.500  1.00  0.00           H  
ATOM   4466  HA  TRP A 568      91.532  70.593  95.406  1.00  0.00           H  
ATOM   4467  HB3 TRP A 568      90.156  67.956  94.728  1.00  0.00           H  
ATOM   4468  HB2 TRP A 568      89.781  69.522  94.072  1.00  0.00           H  
ATOM   4469  HD1 TRP A 568      88.588  67.206  96.476  1.00  0.00           H  
ATOM   4470  HE1 TRP A 568      86.925  68.225  98.145  1.00  0.00           H  
ATOM   4471  HE3 TRP A 568      89.691  72.120  95.737  1.00  0.00           H  
ATOM   4472  HZ2 TRP A 568      86.132  70.889  98.994  1.00  0.00           H  
ATOM   4473  HZ3 TRP A 568      88.439  73.883  96.932  1.00  0.00           H  
ATOM   4474  HH2 TRP A 568      86.678  73.274  98.587  1.00  0.00           H  
ATOM   4475  N   TYR A 569      92.541  67.693  96.643  1.00  0.00           N  
ATOM   4476  CA  TYR A 569      93.120  67.034  97.803  1.00  0.00           C  
ATOM   4477  C   TYR A 569      94.428  67.707  98.260  1.00  0.00           C  
ATOM   4478  O   TYR A 569      94.638  67.851  99.464  1.00  0.00           O  
ATOM   4479  CB  TYR A 569      93.359  65.546  97.473  1.00  0.00           C  
ATOM   4480  CG  TYR A 569      93.927  64.777  98.647  1.00  0.00           C  
ATOM   4481  CD1 TYR A 569      93.155  64.646  99.818  1.00  0.00           C  
ATOM   4482  CD2 TYR A 569      95.252  64.296  98.617  1.00  0.00           C  
ATOM   4483  CE1 TYR A 569      93.716  64.058 100.961  1.00  0.00           C  
ATOM   4484  CE2 TYR A 569      95.802  63.689  99.762  1.00  0.00           C  
ATOM   4485  CZ  TYR A 569      95.031  63.558 100.932  1.00  0.00           C  
ATOM   4486  OH  TYR A 569      95.568  62.983 102.046  1.00  0.00           O  
ATOM   4487  H   TYR A 569      92.590  67.206  95.758  1.00  0.00           H  
ATOM   4488  HA  TYR A 569      92.414  67.107  98.627  1.00  0.00           H  
ATOM   4489  HB3 TYR A 569      94.021  65.441  96.614  1.00  0.00           H  
ATOM   4490  HB2 TYR A 569      92.417  65.076  97.187  1.00  0.00           H  
ATOM   4491  HD1 TYR A 569      92.149  65.038  99.858  1.00  0.00           H  
ATOM   4492  HD2 TYR A 569      95.860  64.416  97.732  1.00  0.00           H  
ATOM   4493  HE1 TYR A 569      93.137  64.032 101.868  1.00  0.00           H  
ATOM   4494  HE2 TYR A 569      96.827  63.356  99.755  1.00  0.00           H  
ATOM   4495  HH  TYR A 569      94.980  63.015 102.785  1.00  0.00           H  
ATOM   4496  N   ALA A 570      95.278  68.149  97.317  1.00  0.00           N  
ATOM   4497  CA  ALA A 570      96.552  68.814  97.591  1.00  0.00           C  
ATOM   4498  C   ALA A 570      96.386  70.189  98.267  1.00  0.00           C  
ATOM   4499  O   ALA A 570      97.229  70.558  99.083  1.00  0.00           O  
ATOM   4500  CB  ALA A 570      97.324  68.972  96.272  1.00  0.00           C  
ATOM   4501  H   ALA A 570      95.037  67.996  96.347  1.00  0.00           H  
ATOM   4502  HA  ALA A 570      97.132  68.173  98.259  1.00  0.00           H  
ATOM   4503  HB1 ALA A 570      98.307  69.413  96.443  1.00  0.00           H  
ATOM   4504  HB2 ALA A 570      97.480  68.006  95.793  1.00  0.00           H  
ATOM   4505  HB3 ALA A 570      96.795  69.611  95.566  1.00  0.00           H  
ATOM   4506  N   ILE A 571      95.284  70.909  97.978  1.00  0.00           N  
ATOM   4507  CA  ILE A 571      94.901  72.182  98.604  1.00  0.00           C  
ATOM   4508  C   ILE A 571      94.546  71.998 100.095  1.00  0.00           C  
ATOM   4509  O   ILE A 571      94.887  72.861 100.904  1.00  0.00           O  
ATOM   4510  CB  ILE A 571      93.724  72.818  97.796  1.00  0.00           C  
ATOM   4511  CG1 ILE A 571      94.216  73.292  96.407  1.00  0.00           C  
ATOM   4512  CG2 ILE A 571      93.020  73.990  98.524  1.00  0.00           C  
ATOM   4513  CD1 ILE A 571      93.092  73.504  95.385  1.00  0.00           C  
ATOM   4514  H   ILE A 571      94.650  70.534  97.286  1.00  0.00           H  
ATOM   4515  HA  ILE A 571      95.758  72.857  98.558  1.00  0.00           H  
ATOM   4516  HB  ILE A 571      92.974  72.043  97.639  1.00  0.00           H  
ATOM   4517 HG13 ILE A 571      94.915  72.573  95.983  1.00  0.00           H  
ATOM   4518 HG12 ILE A 571      94.786  74.216  96.517  1.00  0.00           H  
ATOM   4519 HG21 ILE A 571      92.242  74.446  97.914  1.00  0.00           H  
ATOM   4520 HG22 ILE A 571      92.524  73.667  99.440  1.00  0.00           H  
ATOM   4521 HG23 ILE A 571      93.731  74.774  98.787  1.00  0.00           H  
ATOM   4522 HD11 ILE A 571      93.502  73.818  94.425  1.00  0.00           H  
ATOM   4523 HD12 ILE A 571      92.530  72.589  95.216  1.00  0.00           H  
ATOM   4524 HD13 ILE A 571      92.392  74.271  95.710  1.00  0.00           H  
ATOM   4525  N   GLY A 572      93.897  70.878 100.461  1.00  0.00           N  
ATOM   4526  CA  GLY A 572      93.488  70.578 101.832  1.00  0.00           C  
ATOM   4527  C   GLY A 572      94.644  70.164 102.755  1.00  0.00           C  
ATOM   4528  O   GLY A 572      94.588  70.435 103.953  1.00  0.00           O  
ATOM   4529  H   GLY A 572      93.673  70.200  99.747  1.00  0.00           H  
ATOM   4530  HA3 GLY A 572      92.768  69.760 101.803  1.00  0.00           H  
ATOM   4531  HA2 GLY A 572      92.966  71.436 102.259  1.00  0.00           H  
ATOM   4532  N   ASN A 573      95.685  69.524 102.200  1.00  0.00           N  
ATOM   4533  CA  ASN A 573      96.828  68.982 102.940  1.00  0.00           C  
ATOM   4534  C   ASN A 573      97.933  70.023 103.158  1.00  0.00           C  
ATOM   4535  O   ASN A 573      98.456  70.118 104.267  1.00  0.00           O  
ATOM   4536  CB  ASN A 573      97.446  67.818 102.127  1.00  0.00           C  
ATOM   4537  CG  ASN A 573      96.646  66.519 102.239  1.00  0.00           C  
ATOM   4538  OD1 ASN A 573      95.427  66.510 102.086  1.00  0.00           O  
ATOM   4539  ND2 ASN A 573      97.330  65.414 102.541  1.00  0.00           N  
ATOM   4540  H   ASN A 573      95.647  69.338 101.208  1.00  0.00           H  
ATOM   4541  HA  ASN A 573      96.506  68.617 103.918  1.00  0.00           H  
ATOM   4542  HB3 ASN A 573      98.465  67.617 102.466  1.00  0.00           H  
ATOM   4543  HB2 ASN A 573      97.528  68.086 101.072  1.00  0.00           H  
ATOM   4544 HD22 ASN A 573      96.843  64.529 102.593  1.00  0.00           H  
ATOM   4545 HD21 ASN A 573      98.330  65.453 102.672  1.00  0.00           H  
ATOM   4546  N   MET A 574      98.306  70.782 102.112  1.00  0.00           N  
ATOM   4547  CA  MET A 574      99.452  71.700 102.132  1.00  0.00           C  
ATOM   4548  C   MET A 574      99.149  73.048 102.818  1.00  0.00           C  
ATOM   4549  O   MET A 574     100.081  73.812 103.068  1.00  0.00           O  
ATOM   4550  CB  MET A 574      99.931  71.939 100.686  1.00  0.00           C  
ATOM   4551  CG  MET A 574     100.609  70.695 100.088  1.00  0.00           C  
ATOM   4552  SD  MET A 574     101.376  70.960  98.469  1.00  0.00           S  
ATOM   4553  CE  MET A 574     102.071  69.310  98.193  1.00  0.00           C  
ATOM   4554  H   MET A 574      97.818  70.669 101.233  1.00  0.00           H  
ATOM   4555  HA  MET A 574     100.267  71.240 102.695  1.00  0.00           H  
ATOM   4556  HB3 MET A 574     100.658  72.753 100.667  1.00  0.00           H  
ATOM   4557  HB2 MET A 574      99.103  72.262 100.053  1.00  0.00           H  
ATOM   4558  HG3 MET A 574      99.886  69.884  99.995  1.00  0.00           H  
ATOM   4559  HG2 MET A 574     101.388  70.343 100.765  1.00  0.00           H  
ATOM   4560  HE1 MET A 574     102.584  69.274  97.231  1.00  0.00           H  
ATOM   4561  HE2 MET A 574     102.786  69.061  98.977  1.00  0.00           H  
ATOM   4562  HE3 MET A 574     101.280  68.559  98.190  1.00  0.00           H  
ATOM   4563  N   GLU A 575      97.883  73.304 103.187  1.00  0.00           N  
ATOM   4564  CA  GLU A 575      97.462  74.365 104.097  1.00  0.00           C  
ATOM   4565  C   GLU A 575      96.712  73.685 105.247  1.00  0.00           C  
ATOM   4566  O   GLU A 575      95.559  73.282 105.094  1.00  0.00           O  
ATOM   4567  CB  GLU A 575      96.597  75.402 103.353  1.00  0.00           C  
ATOM   4568  CG  GLU A 575      97.406  76.239 102.340  1.00  0.00           C  
ATOM   4569  CD  GLU A 575      96.699  77.523 101.898  1.00  0.00           C  
ATOM   4570  OE1 GLU A 575      95.448  77.520 101.847  1.00  0.00           O1-
ATOM   4571  OE2 GLU A 575      97.429  78.494 101.602  1.00  0.00           O  
ATOM   4572  H   GLU A 575      97.176  72.630 102.929  1.00  0.00           H  
ATOM   4573  HA  GLU A 575      98.325  74.880 104.524  1.00  0.00           H  
ATOM   4574  HB3 GLU A 575      96.150  76.073 104.089  1.00  0.00           H  
ATOM   4575  HB2 GLU A 575      95.765  74.912 102.845  1.00  0.00           H  
ATOM   4576  HG3 GLU A 575      97.637  75.642 101.456  1.00  0.00           H  
ATOM   4577  HG2 GLU A 575      98.363  76.521 102.780  1.00  0.00           H  
ATOM   4578  N   GLN A 576      97.397  73.531 106.391  1.00  0.00           N  
ATOM   4579  CA  GLN A 576      96.931  72.795 107.563  1.00  0.00           C  
ATOM   4580  C   GLN A 576      97.427  73.480 108.853  1.00  0.00           C  
ATOM   4581  O   GLN A 576      98.292  72.922 109.530  1.00  0.00           O  
ATOM   4582  CB  GLN A 576      97.327  71.305 107.385  1.00  0.00           C  
ATOM   4583  CG  GLN A 576      96.722  70.292 108.382  1.00  0.00           C  
ATOM   4584  CD  GLN A 576      95.291  69.822 108.080  1.00  0.00           C  
ATOM   4585  OE1 GLN A 576      94.835  68.855 108.685  1.00  0.00           O  
ATOM   4586  NE2 GLN A 576      94.579  70.453 107.143  1.00  0.00           N  
ATOM   4587  H   GLN A 576      98.341  73.889 106.426  1.00  0.00           H  
ATOM   4588  HA  GLN A 576      95.842  72.842 107.599  1.00  0.00           H  
ATOM   4589  HB3 GLN A 576      98.414  71.228 107.439  1.00  0.00           H  
ATOM   4590  HB2 GLN A 576      97.086  70.980 106.372  1.00  0.00           H  
ATOM   4591  HG3 GLN A 576      96.755  70.681 109.400  1.00  0.00           H  
ATOM   4592  HG2 GLN A 576      97.349  69.399 108.384  1.00  0.00           H  
ATOM   4593 HE22 GLN A 576      93.643  70.138 106.934  1.00  0.00           H  
ATOM   4594 HE21 GLN A 576      94.982  71.217 106.618  1.00  0.00           H  
ATOM   4595  N   PRO A 577      96.925  74.689 109.205  1.00  0.00           N  
ATOM   4596  CA  PRO A 577      97.352  75.426 110.403  1.00  0.00           C  
ATOM   4597  C   PRO A 577      96.689  74.851 111.670  1.00  0.00           C  
ATOM   4598  O   PRO A 577      95.481  74.887 111.903  1.00  0.00           O  
ATOM   4599  CB  PRO A 577      96.901  76.871 110.146  1.00  0.00           C  
ATOM   4600  CG  PRO A 577      95.672  76.732 109.261  1.00  0.00           C  
ATOM   4601  CD  PRO A 577      95.943  75.469 108.441  1.00  0.00           C  
ATOM   4602  HA  PRO A 577      98.436  75.393 110.517  1.00  0.00           H  
ATOM   4603  HXT PRO A 577      97.408  74.388 112.346  1.00  0.00           H  
ATOM   4604  HB3 PRO A 577      97.682  77.401 109.599  1.00  0.00           H  
ATOM   4605  HB2 PRO A 577      96.700  77.439 111.056  1.00  0.00           H  
ATOM   4606  HG3 PRO A 577      95.489  77.611 108.641  1.00  0.00           H  
ATOM   4607  HG2 PRO A 577      94.795  76.583 109.890  1.00  0.00           H  
ATOM   4608  HD2 PRO A 577      95.022  74.913 108.262  1.00  0.00           H  
ATOM   4609  HD3 PRO A 577      96.366  75.750 107.477  1.00  0.00           H  
ATOM   4610  N   ILE A 583      88.218  73.916 109.769  1.00  0.00           N  
ATOM   4611  CA  ILE A 583      88.096  75.230 109.129  1.00  0.00           C  
ATOM   4612  C   ILE A 583      87.999  75.114 107.598  1.00  0.00           C  
ATOM   4613  O   ILE A 583      87.266  75.876 106.966  1.00  0.00           O  
ATOM   4614  CB  ILE A 583      89.218  76.202 109.589  1.00  0.00           C  
ATOM   4615  CG1 ILE A 583      90.645  75.766 109.164  1.00  0.00           C  
ATOM   4616  CG2 ILE A 583      89.122  76.471 111.104  1.00  0.00           C  
ATOM   4617  CD1 ILE A 583      91.734  76.804 109.458  1.00  0.00           C  
ATOM   4618  H1  ILE A 583      88.280  74.000 110.773  1.00  0.00           H  
ATOM   4619  H2  ILE A 583      87.409  73.340 109.583  1.00  0.00           H  
ATOM   4620  HA  ILE A 583      87.143  75.650 109.456  1.00  0.00           H  
ATOM   4621  HB  ILE A 583      89.021  77.156 109.096  1.00  0.00           H  
ATOM   4622 HG13 ILE A 583      90.678  75.582 108.092  1.00  0.00           H  
ATOM   4623 HG12 ILE A 583      90.906  74.821 109.641  1.00  0.00           H  
ATOM   4624 HG21 ILE A 583      89.771  77.292 111.407  1.00  0.00           H  
ATOM   4625 HG22 ILE A 583      88.107  76.747 111.391  1.00  0.00           H  
ATOM   4626 HG23 ILE A 583      89.406  75.594 111.685  1.00  0.00           H  
ATOM   4627 HD11 ILE A 583      92.676  76.494 109.007  1.00  0.00           H  
ATOM   4628 HD12 ILE A 583      91.476  77.778 109.042  1.00  0.00           H  
ATOM   4629 HD13 ILE A 583      91.905  76.923 110.527  1.00  0.00           H  
ATOM   4630  N   GLY A 584      88.745  74.161 107.018  1.00  0.00           N  
ATOM   4631  CA  GLY A 584      88.750  73.821 105.601  1.00  0.00           C  
ATOM   4632  C   GLY A 584      87.762  72.700 105.285  1.00  0.00           C  
ATOM   4633  O   GLY A 584      86.919  72.343 106.111  1.00  0.00           O  
ATOM   4634  H   GLY A 584      89.304  73.584 107.631  1.00  0.00           H  
ATOM   4635  HA3 GLY A 584      89.756  73.512 105.317  1.00  0.00           H  
ATOM   4636  HA2 GLY A 584      88.496  74.685 104.988  1.00  0.00           H  
ATOM   4637  N   TRP A 585      87.863  72.150 104.067  1.00  0.00           N  
ATOM   4638  CA  TRP A 585      86.950  71.128 103.560  1.00  0.00           C  
ATOM   4639  C   TRP A 585      87.233  69.725 104.149  1.00  0.00           C  
ATOM   4640  O   TRP A 585      86.307  68.923 104.268  1.00  0.00           O  
ATOM   4641  CB  TRP A 585      87.055  71.110 102.016  1.00  0.00           C  
ATOM   4642  CG  TRP A 585      88.149  70.301 101.376  1.00  0.00           C  
ATOM   4643  CD1 TRP A 585      89.375  70.725 100.991  1.00  0.00           C  
ATOM   4644  CD2 TRP A 585      88.085  68.895 101.012  1.00  0.00           C  
ATOM   4645  NE1 TRP A 585      90.065  69.677 100.412  1.00  0.00           N  
ATOM   4646  CE2 TRP A 585      89.314  68.519 100.394  1.00  0.00           C  
ATOM   4647  CE3 TRP A 585      87.096  67.898 101.144  1.00  0.00           C  
ATOM   4648  CZ2 TRP A 585      89.539  67.216  99.918  1.00  0.00           C  
ATOM   4649  CZ3 TRP A 585      87.309  66.594 100.674  1.00  0.00           C  
ATOM   4650  CH2 TRP A 585      88.528  66.247 100.059  1.00  0.00           C  
ATOM   4651  H   TRP A 585      88.552  72.525 103.426  1.00  0.00           H  
ATOM   4652  HA  TRP A 585      85.931  71.418 103.826  1.00  0.00           H  
ATOM   4653  HB3 TRP A 585      87.118  72.130 101.638  1.00  0.00           H  
ATOM   4654  HB2 TRP A 585      86.116  70.729 101.613  1.00  0.00           H  
ATOM   4655  HD1 TRP A 585      89.742  71.733 101.104  1.00  0.00           H  
ATOM   4656  HE1 TRP A 585      90.985  69.788 100.008  1.00  0.00           H  
ATOM   4657  HE3 TRP A 585      86.160  68.139 101.623  1.00  0.00           H  
ATOM   4658  HZ2 TRP A 585      90.471  66.955  99.450  1.00  0.00           H  
ATOM   4659  HZ3 TRP A 585      86.521  65.875 100.809  1.00  0.00           H  
ATOM   4660  HH2 TRP A 585      88.695  65.240  99.708  1.00  0.00           H  
ATOM   4661  N   LEU A 586      88.496  69.429 104.510  1.00  0.00           N  
ATOM   4662  CA  LEU A 586      88.945  68.115 104.982  1.00  0.00           C  
ATOM   4663  C   LEU A 586      88.665  67.932 106.489  1.00  0.00           C  
ATOM   4664  O   LEU A 586      88.426  66.809 106.933  1.00  0.00           O  
ATOM   4665  CB  LEU A 586      90.469  68.009 104.724  1.00  0.00           C  
ATOM   4666  CG  LEU A 586      90.986  66.564 104.545  1.00  0.00           C  
ATOM   4667  CD1 LEU A 586      90.594  65.991 103.173  1.00  0.00           C  
ATOM   4668  CD2 LEU A 586      92.511  66.496 104.723  1.00  0.00           C  
ATOM   4669  H   LEU A 586      89.201  70.139 104.380  1.00  0.00           H  
ATOM   4670  HA  LEU A 586      88.410  67.344 104.426  1.00  0.00           H  
ATOM   4671  HB3 LEU A 586      91.014  68.502 105.532  1.00  0.00           H  
ATOM   4672  HB2 LEU A 586      90.733  68.570 103.825  1.00  0.00           H  
ATOM   4673  HG  LEU A 586      90.545  65.935 105.319  1.00  0.00           H  
ATOM   4674 HD11 LEU A 586      90.962  64.973 103.065  1.00  0.00           H  
ATOM   4675 HD12 LEU A 586      89.515  65.961 103.033  1.00  0.00           H  
ATOM   4676 HD13 LEU A 586      91.021  66.581 102.361  1.00  0.00           H  
ATOM   4677 HD21 LEU A 586      92.876  65.473 104.623  1.00  0.00           H  
ATOM   4678 HD22 LEU A 586      93.026  67.105 103.979  1.00  0.00           H  
ATOM   4679 HD23 LEU A 586      92.810  66.855 105.709  1.00  0.00           H  
ATOM   4680  N   HIS A 587      88.634  69.039 107.254  1.00  0.00           N  
ATOM   4681  CA  HIS A 587      88.182  69.106 108.645  1.00  0.00           C  
ATOM   4682  C   HIS A 587      86.651  68.985 108.731  1.00  0.00           C  
ATOM   4683  O   HIS A 587      86.146  68.316 109.630  1.00  0.00           O  
ATOM   4684  CB  HIS A 587      88.605  70.468 109.243  1.00  0.00           C  
ATOM   4685  CG  HIS A 587      89.924  70.461 109.975  1.00  0.00           C  
ATOM   4686  ND1 HIS A 587      91.141  70.160 109.354  1.00  0.00           N1+
ATOM   4687  CD2 HIS A 587      90.163  70.756 111.302  1.00  0.00           C  
ATOM   4688  CE1 HIS A 587      92.049  70.274 110.316  1.00  0.00           C  
ATOM   4689  NE2 HIS A 587      91.527  70.628 111.490  1.00  0.00           N  
ATOM   4690  H   HIS A 587      88.853  69.917 106.808  1.00  0.00           H  
ATOM   4691  HA  HIS A 587      88.624  68.291 109.223  1.00  0.00           H  
ATOM   4692  HB3 HIS A 587      87.867  70.811 109.972  1.00  0.00           H  
ATOM   4693  HB2 HIS A 587      88.633  71.241 108.474  1.00  0.00           H  
ATOM   4694  HD2 HIS A 587      89.493  71.040 112.100  1.00  0.00           H  
ATOM   4695  HE1 HIS A 587      93.104  70.108 110.164  1.00  0.00           H  
ATOM   4696  HE2 HIS A 587      92.035  70.776 112.351  1.00  0.00           H  
ATOM   4697  N   ASN A 588      85.925  69.598 107.777  1.00  0.00           N  
ATOM   4698  CA  ASN A 588      84.464  69.574 107.657  1.00  0.00           C  
ATOM   4699  C   ASN A 588      83.933  68.165 107.317  1.00  0.00           C  
ATOM   4700  O   ASN A 588      82.846  67.804 107.767  1.00  0.00           O  
ATOM   4701  CB  ASN A 588      84.071  70.594 106.558  1.00  0.00           C  
ATOM   4702  CG  ASN A 588      82.565  70.786 106.339  1.00  0.00           C  
ATOM   4703  OD1 ASN A 588      82.099  70.761 105.203  1.00  0.00           O  
ATOM   4704  ND2 ASN A 588      81.803  71.006 107.412  1.00  0.00           N  
ATOM   4705  H   ASN A 588      86.427  70.130 107.080  1.00  0.00           H  
ATOM   4706  HA  ASN A 588      84.044  69.882 108.616  1.00  0.00           H  
ATOM   4707  HB3 ASN A 588      84.522  70.315 105.606  1.00  0.00           H  
ATOM   4708  HB2 ASN A 588      84.480  71.572 106.811  1.00  0.00           H  
ATOM   4709 HD22 ASN A 588      80.811  71.151 107.296  1.00  0.00           H  
ATOM   4710 HD21 ASN A 588      82.215  71.030 108.334  1.00  0.00           H  
ATOM   4711  N   LEU A 589      84.707  67.360 106.573  1.00  0.00           N  
ATOM   4712  CA  LEU A 589      84.386  65.975 106.237  1.00  0.00           C  
ATOM   4713  C   LEU A 589      84.573  65.026 107.438  1.00  0.00           C  
ATOM   4714  O   LEU A 589      83.839  64.043 107.549  1.00  0.00           O  
ATOM   4715  CB  LEU A 589      85.313  65.555 105.083  1.00  0.00           C  
ATOM   4716  CG  LEU A 589      85.075  64.120 104.563  1.00  0.00           C  
ATOM   4717  CD1 LEU A 589      84.790  64.125 103.067  1.00  0.00           C  
ATOM   4718  CD2 LEU A 589      86.255  63.200 104.905  1.00  0.00           C  
ATOM   4719  H   LEU A 589      85.582  67.730 106.226  1.00  0.00           H  
ATOM   4720  HA  LEU A 589      83.349  65.921 105.901  1.00  0.00           H  
ATOM   4721  HB3 LEU A 589      86.356  65.682 105.378  1.00  0.00           H  
ATOM   4722  HB2 LEU A 589      85.171  66.265 104.267  1.00  0.00           H  
ATOM   4723  HG  LEU A 589      84.182  63.696 105.022  1.00  0.00           H  
ATOM   4724 HD11 LEU A 589      84.634  63.110 102.700  1.00  0.00           H  
ATOM   4725 HD12 LEU A 589      83.889  64.699 102.843  1.00  0.00           H  
ATOM   4726 HD13 LEU A 589      85.615  64.577 102.519  1.00  0.00           H  
ATOM   4727 HD21 LEU A 589      86.115  62.212 104.477  1.00  0.00           H  
ATOM   4728 HD22 LEU A 589      87.196  63.591 104.515  1.00  0.00           H  
ATOM   4729 HD23 LEU A 589      86.359  63.081 105.983  1.00  0.00           H  
ATOM   4730  N   GLY A 590      85.504  65.343 108.356  1.00  0.00           N  
ATOM   4731  CA  GLY A 590      85.737  64.608 109.600  1.00  0.00           C  
ATOM   4732  C   GLY A 590      84.610  64.747 110.637  1.00  0.00           C  
ATOM   4733  O   GLY A 590      84.574  63.974 111.594  1.00  0.00           O  
ATOM   4734  H   GLY A 590      86.054  66.177 108.208  1.00  0.00           H  
ATOM   4735  HA3 GLY A 590      86.662  64.972 110.047  1.00  0.00           H  
ATOM   4736  HA2 GLY A 590      85.891  63.551 109.378  1.00  0.00           H  
ATOM   4737  N   ASP A 591      83.688  65.704 110.433  1.00  0.00           N  
ATOM   4738  CA  ASP A 591      82.493  65.928 111.248  1.00  0.00           C  
ATOM   4739  C   ASP A 591      81.246  65.280 110.610  1.00  0.00           C  
ATOM   4740  O   ASP A 591      80.325  64.927 111.345  1.00  0.00           O  
ATOM   4741  CB  ASP A 591      82.216  67.449 111.380  1.00  0.00           C  
ATOM   4742  CG  ASP A 591      83.264  68.263 112.158  1.00  0.00           C  
ATOM   4743  OD1 ASP A 591      84.425  67.813 112.272  1.00  0.00           O1-
ATOM   4744  OD2 ASP A 591      82.870  69.347 112.641  1.00  0.00           O  
ATOM   4745  H   ASP A 591      83.821  66.319 109.643  1.00  0.00           H  
ATOM   4746  HA  ASP A 591      82.626  65.505 112.245  1.00  0.00           H  
ATOM   4747  HB3 ASP A 591      81.258  67.602 111.881  1.00  0.00           H  
ATOM   4748  HB2 ASP A 591      82.115  67.901 110.393  1.00  0.00           H  
ATOM   4749  N   GLN A 592      81.205  65.106 109.273  1.00  0.00           N  
ATOM   4750  CA  GLN A 592      80.088  64.487 108.545  1.00  0.00           C  
ATOM   4751  C   GLN A 592      80.124  62.961 108.707  1.00  0.00           C  
ATOM   4752  O   GLN A 592      79.181  62.374 109.236  1.00  0.00           O  
ATOM   4753  CB  GLN A 592      80.188  64.825 107.040  1.00  0.00           C  
ATOM   4754  CG  GLN A 592      79.806  66.280 106.729  1.00  0.00           C  
ATOM   4755  CD  GLN A 592      79.967  66.622 105.247  1.00  0.00           C  
ATOM   4756  OE1 GLN A 592      79.525  65.880 104.371  1.00  0.00           O  
ATOM   4757  NE2 GLN A 592      80.596  67.763 104.964  1.00  0.00           N  
ATOM   4758  H   GLN A 592      82.001  65.410 108.731  1.00  0.00           H  
ATOM   4759  HA  GLN A 592      79.138  64.857 108.937  1.00  0.00           H  
ATOM   4760  HB3 GLN A 592      79.525  64.168 106.473  1.00  0.00           H  
ATOM   4761  HB2 GLN A 592      81.197  64.624 106.675  1.00  0.00           H  
ATOM   4762  HG3 GLN A 592      80.404  66.962 107.333  1.00  0.00           H  
ATOM   4763  HG2 GLN A 592      78.766  66.455 107.008  1.00  0.00           H  
ATOM   4764 HE22 GLN A 592      80.670  68.070 104.004  1.00  0.00           H  
ATOM   4765 HE21 GLN A 592      80.950  68.347 105.708  1.00  0.00           H  
ATOM   4766  N   ILE A 593      81.235  62.340 108.286  1.00  0.00           N  
ATOM   4767  CA  ILE A 593      81.567  60.939 108.531  1.00  0.00           C  
ATOM   4768  C   ILE A 593      82.394  60.948 109.826  1.00  0.00           C  
ATOM   4769  O   ILE A 593      83.286  61.783 109.975  1.00  0.00           O  
ATOM   4770  CB  ILE A 593      82.411  60.402 107.338  1.00  0.00           C  
ATOM   4771  CG1 ILE A 593      81.639  60.517 105.999  1.00  0.00           C  
ATOM   4772  CG2 ILE A 593      82.870  58.944 107.559  1.00  0.00           C  
ATOM   4773  CD1 ILE A 593      82.531  60.343 104.768  1.00  0.00           C  
ATOM   4774  H   ILE A 593      81.969  62.910 107.889  1.00  0.00           H  
ATOM   4775  HA  ILE A 593      80.665  60.336 108.652  1.00  0.00           H  
ATOM   4776  HB  ILE A 593      83.307  61.022 107.257  1.00  0.00           H  
ATOM   4777 HG13 ILE A 593      81.172  61.496 105.905  1.00  0.00           H  
ATOM   4778 HG12 ILE A 593      80.821  59.796 105.970  1.00  0.00           H  
ATOM   4779 HG21 ILE A 593      83.501  58.593 106.744  1.00  0.00           H  
ATOM   4780 HG22 ILE A 593      83.459  58.840 108.466  1.00  0.00           H  
ATOM   4781 HG23 ILE A 593      82.017  58.269 107.637  1.00  0.00           H  
ATOM   4782 HD11 ILE A 593      81.988  60.559 103.851  1.00  0.00           H  
ATOM   4783 HD12 ILE A 593      83.377  61.030 104.804  1.00  0.00           H  
ATOM   4784 HD13 ILE A 593      82.914  59.327 104.684  1.00  0.00           H  
ATOM   4785  N   GLY A 594      82.075  60.039 110.762  1.00  0.00           N  
ATOM   4786  CA  GLY A 594      82.580  60.011 112.135  1.00  0.00           C  
ATOM   4787  C   GLY A 594      84.047  59.586 112.277  1.00  0.00           C  
ATOM   4788  O   GLY A 594      84.327  58.509 112.800  1.00  0.00           O  
ATOM   4789  H   GLY A 594      81.338  59.384 110.542  1.00  0.00           H  
ATOM   4790  HA3 GLY A 594      81.957  59.327 112.712  1.00  0.00           H  
ATOM   4791  HA2 GLY A 594      82.451  60.996 112.589  1.00  0.00           H  
ATOM   4792  N   LYS A 595      84.968  60.454 111.830  1.00  0.00           N  
ATOM   4793  CA  LYS A 595      86.416  60.353 111.972  1.00  0.00           C  
ATOM   4794  C   LYS A 595      87.026  61.741 112.255  1.00  0.00           C  
ATOM   4795  O   LYS A 595      87.737  62.266 111.396  1.00  0.00           O  
ATOM   4796  CB  LYS A 595      87.061  59.632 110.763  1.00  0.00           C  
ATOM   4797  CG  LYS A 595      86.884  58.103 110.700  1.00  0.00           C  
ATOM   4798  CD  LYS A 595      85.777  57.652 109.737  1.00  0.00           C  
ATOM   4799  CE  LYS A 595      85.688  56.126 109.616  1.00  0.00           C  
ATOM   4800  NZ  LYS A 595      84.626  55.728 108.677  1.00  0.00           N1+
ATOM   4801  H   LYS A 595      84.620  61.297 111.389  1.00  0.00           H  
ATOM   4802  HA  LYS A 595      86.644  59.754 112.855  1.00  0.00           H  
ATOM   4803  HB3 LYS A 595      88.134  59.797 110.833  1.00  0.00           H  
ATOM   4804  HB2 LYS A 595      86.760  60.101 109.825  1.00  0.00           H  
ATOM   4805  HG3 LYS A 595      86.720  57.694 111.697  1.00  0.00           H  
ATOM   4806  HG2 LYS A 595      87.823  57.667 110.356  1.00  0.00           H  
ATOM   4807  HD3 LYS A 595      85.957  58.084 108.752  1.00  0.00           H  
ATOM   4808  HD2 LYS A 595      84.820  58.041 110.077  1.00  0.00           H  
ATOM   4809  HE3 LYS A 595      85.483  55.680 110.590  1.00  0.00           H  
ATOM   4810  HE2 LYS A 595      86.637  55.717 109.266  1.00  0.00           H  
ATOM   4811  HZ1 LYS A 595      84.817  56.119 107.765  1.00  0.00           H  
ATOM   4812  HZ2 LYS A 595      84.592  54.721 108.611  1.00  0.00           H  
ATOM   4813  HZ3 LYS A 595      83.736  56.073 109.010  1.00  0.00           H  
ATOM   4814  N   PRO A 596      86.782  62.353 113.439  1.00  0.00           N  
ATOM   4815  CA  PRO A 596      87.428  63.609 113.848  1.00  0.00           C  
ATOM   4816  C   PRO A 596      88.862  63.358 114.357  1.00  0.00           C  
ATOM   4817  O   PRO A 596      89.217  62.237 114.728  1.00  0.00           O  
ATOM   4818  CB  PRO A 596      86.532  64.142 114.974  1.00  0.00           C  
ATOM   4819  CG  PRO A 596      85.976  62.888 115.629  1.00  0.00           C  
ATOM   4820  CD  PRO A 596      85.844  61.897 114.471  1.00  0.00           C  
ATOM   4821  HA  PRO A 596      87.452  64.323 113.022  1.00  0.00           H  
ATOM   4822  HB3 PRO A 596      85.714  64.719 114.540  1.00  0.00           H  
ATOM   4823  HB2 PRO A 596      87.049  64.792 115.681  1.00  0.00           H  
ATOM   4824  HG3 PRO A 596      85.032  63.062 116.146  1.00  0.00           H  
ATOM   4825  HG2 PRO A 596      86.691  62.509 116.360  1.00  0.00           H  
ATOM   4826  HD2 PRO A 596      86.052  60.878 114.800  1.00  0.00           H  
ATOM   4827  HD3 PRO A 596      84.828  61.933 114.078  1.00  0.00           H  
ATOM   4828  N   TYR A 597      89.688  64.414 114.351  1.00  0.00           N  
ATOM   4829  CA  TYR A 597      91.106  64.375 114.704  1.00  0.00           C  
ATOM   4830  C   TYR A 597      91.579  65.749 115.180  1.00  0.00           C  
ATOM   4831  O   TYR A 597      92.373  65.914 116.105  1.00  0.00           O  
ATOM   4832  CB  TYR A 597      91.958  63.779 113.557  1.00  0.00           C  
ATOM   4833  CG  TYR A 597      91.855  64.489 112.214  1.00  0.00           C  
ATOM   4834  CD1 TYR A 597      90.761  64.227 111.362  1.00  0.00           C  
ATOM   4835  CD2 TYR A 597      92.846  65.407 111.803  1.00  0.00           C  
ATOM   4836  CE1 TYR A 597      90.648  64.876 110.119  1.00  0.00           C  
ATOM   4837  CE2 TYR A 597      92.737  66.055 110.556  1.00  0.00           C  
ATOM   4838  CZ  TYR A 597      91.638  65.790 109.713  1.00  0.00           C  
ATOM   4839  OH  TYR A 597      91.528  66.421 108.508  1.00  0.00           O  
ATOM   4840  H   TYR A 597      89.320  65.300 114.039  1.00  0.00           H  
ATOM   4841  HA  TYR A 597      91.212  63.705 115.559  1.00  0.00           H  
ATOM   4842  HXT TYR A 597      91.134  66.574 114.622  1.00  0.00           H  
ATOM   4843  HB3 TYR A 597      91.684  62.734 113.406  1.00  0.00           H  
ATOM   4844  HB2 TYR A 597      93.005  63.754 113.860  1.00  0.00           H  
ATOM   4845  HD1 TYR A 597      89.994  63.532 111.665  1.00  0.00           H  
ATOM   4846  HD2 TYR A 597      93.690  65.619 112.443  1.00  0.00           H  
ATOM   4847  HE1 TYR A 597      89.799  64.671 109.483  1.00  0.00           H  
ATOM   4848  HE2 TYR A 597      93.496  66.759 110.247  1.00  0.00           H  
ATOM   4849  HH  TYR A 597      90.716  66.234 108.062  1.00  0.00           H  
ATOM   4850  N   GLY A 603      93.876  60.285 114.334  1.00  0.00           N  
ATOM   4851  CA  GLY A 603      93.805  59.326 113.235  1.00  0.00           C  
ATOM   4852  C   GLY A 603      93.303  59.982 111.950  1.00  0.00           C  
ATOM   4853  O   GLY A 603      94.104  60.336 111.085  1.00  0.00           O  
ATOM   4854  H1  GLY A 603      94.183  59.846 115.190  1.00  0.00           H  
ATOM   4855  H2  GLY A 603      94.544  61.017 114.138  1.00  0.00           H  
ATOM   4856  HA3 GLY A 603      93.143  58.505 113.512  1.00  0.00           H  
ATOM   4857  HA2 GLY A 603      94.794  58.898 113.066  1.00  0.00           H  
ATOM   4858  N   GLY A 604      91.976  60.150 111.847  1.00  0.00           N  
ATOM   4859  CA  GLY A 604      91.284  60.782 110.726  1.00  0.00           C  
ATOM   4860  C   GLY A 604      90.666  59.781 109.735  1.00  0.00           C  
ATOM   4861  O   GLY A 604      90.735  58.571 109.960  1.00  0.00           O  
ATOM   4862  H   GLY A 604      91.402  59.828 112.613  1.00  0.00           H  
ATOM   4863  HA3 GLY A 604      91.948  61.473 110.204  1.00  0.00           H  
ATOM   4864  HA2 GLY A 604      90.475  61.375 111.148  1.00  0.00           H  
ATOM   4865  N   PRO A 605      90.018  60.275 108.654  1.00  0.00           N  
ATOM   4866  CA  PRO A 605      89.292  59.448 107.677  1.00  0.00           C  
ATOM   4867  C   PRO A 605      90.231  58.652 106.749  1.00  0.00           C  
ATOM   4868  O   PRO A 605      91.412  58.976 106.609  1.00  0.00           O  
ATOM   4869  CB  PRO A 605      88.416  60.443 106.898  1.00  0.00           C  
ATOM   4870  CG  PRO A 605      89.128  61.783 107.019  1.00  0.00           C  
ATOM   4871  CD  PRO A 605      89.894  61.701 108.338  1.00  0.00           C  
ATOM   4872  HA  PRO A 605      88.650  58.740 108.203  1.00  0.00           H  
ATOM   4873  HB3 PRO A 605      87.438  60.514 107.378  1.00  0.00           H  
ATOM   4874  HB2 PRO A 605      88.239  60.160 105.859  1.00  0.00           H  
ATOM   4875  HG3 PRO A 605      88.442  62.630 106.993  1.00  0.00           H  
ATOM   4876  HG2 PRO A 605      89.823  61.907 106.191  1.00  0.00           H  
ATOM   4877  HD2 PRO A 605      90.866  62.189 108.255  1.00  0.00           H  
ATOM   4878  HD3 PRO A 605      89.328  62.196 109.129  1.00  0.00           H  
ATOM   4879  N   SER A 606      89.690  57.590 106.131  1.00  0.00           N  
ATOM   4880  CA  SER A 606      90.393  56.673 105.230  1.00  0.00           C  
ATOM   4881  C   SER A 606      90.647  57.315 103.854  1.00  0.00           C  
ATOM   4882  O   SER A 606      89.865  58.155 103.413  1.00  0.00           O  
ATOM   4883  CB  SER A 606      89.531  55.397 105.078  1.00  0.00           C  
ATOM   4884  OG  SER A 606      88.319  55.616 104.378  1.00  0.00           O  
ATOM   4885  H   SER A 606      88.707  57.410 106.274  1.00  0.00           H  
ATOM   4886  HA  SER A 606      91.350  56.405 105.683  1.00  0.00           H  
ATOM   4887  HB3 SER A 606      89.299  54.979 106.059  1.00  0.00           H  
ATOM   4888  HB2 SER A 606      90.095  54.631 104.544  1.00  0.00           H  
ATOM   4889  HG  SER A 606      87.834  54.805 104.349  1.00  0.00           H  
ATOM   4890  N   ILE A 607      91.733  56.899 103.176  1.00  0.00           N  
ATOM   4891  CA  ILE A 607      92.152  57.352 101.840  1.00  0.00           C  
ATOM   4892  C   ILE A 607      91.139  56.929 100.751  1.00  0.00           C  
ATOM   4893  O   ILE A 607      90.988  57.641  99.758  1.00  0.00           O  
ATOM   4894  CB  ILE A 607      93.597  56.846 101.533  1.00  0.00           C  
ATOM   4895  CG1 ILE A 607      94.659  57.480 102.471  1.00  0.00           C  
ATOM   4896  CG2 ILE A 607      94.035  57.106 100.070  1.00  0.00           C  
ATOM   4897  CD1 ILE A 607      94.758  56.874 103.880  1.00  0.00           C  
ATOM   4898  H   ILE A 607      92.323  56.209 103.617  1.00  0.00           H  
ATOM   4899  HA  ILE A 607      92.183  58.440 101.842  1.00  0.00           H  
ATOM   4900  HB  ILE A 607      93.624  55.764 101.673  1.00  0.00           H  
ATOM   4901 HG13 ILE A 607      94.506  58.558 102.539  1.00  0.00           H  
ATOM   4902 HG12 ILE A 607      95.646  57.358 102.021  1.00  0.00           H  
ATOM   4903 HG21 ILE A 607      95.069  56.804  99.901  1.00  0.00           H  
ATOM   4904 HG22 ILE A 607      93.439  56.542  99.352  1.00  0.00           H  
ATOM   4905 HG23 ILE A 607      93.955  58.163  99.815  1.00  0.00           H  
ATOM   4906 HD11 ILE A 607      95.654  57.235 104.384  1.00  0.00           H  
ATOM   4907 HD12 ILE A 607      93.914  57.148 104.511  1.00  0.00           H  
ATOM   4908 HD13 ILE A 607      94.820  55.786 103.842  1.00  0.00           H  
ATOM   4909  N   LYS A 608      90.413  55.816 100.970  1.00  0.00           N  
ATOM   4910  CA  LYS A 608      89.293  55.336 100.158  1.00  0.00           C  
ATOM   4911  C   LYS A 608      88.173  56.384 100.074  1.00  0.00           C  
ATOM   4912  O   LYS A 608      87.701  56.682  98.981  1.00  0.00           O  
ATOM   4913  CB  LYS A 608      88.778  54.009 100.764  1.00  0.00           C  
ATOM   4914  CG  LYS A 608      87.597  53.343 100.028  1.00  0.00           C  
ATOM   4915  CD  LYS A 608      87.955  52.825  98.627  1.00  0.00           C  
ATOM   4916  CE  LYS A 608      86.795  52.060  97.974  1.00  0.00           C  
ATOM   4917  NZ  LYS A 608      87.184  51.511  96.664  1.00  0.00           N1+
ATOM   4918  H   LYS A 608      90.606  55.301 101.817  1.00  0.00           H  
ATOM   4919  HA  LYS A 608      89.672  55.152  99.151  1.00  0.00           H  
ATOM   4920  HB3 LYS A 608      88.479  54.184 101.799  1.00  0.00           H  
ATOM   4921  HB2 LYS A 608      89.603  53.297 100.818  1.00  0.00           H  
ATOM   4922  HG3 LYS A 608      86.744  54.020  99.969  1.00  0.00           H  
ATOM   4923  HG2 LYS A 608      87.257  52.501 100.633  1.00  0.00           H  
ATOM   4924  HD3 LYS A 608      88.827  52.172  98.697  1.00  0.00           H  
ATOM   4925  HD2 LYS A 608      88.242  53.660  97.987  1.00  0.00           H  
ATOM   4926  HE3 LYS A 608      85.936  52.718  97.841  1.00  0.00           H  
ATOM   4927  HE2 LYS A 608      86.474  51.237  98.613  1.00  0.00           H  
ATOM   4928  HZ1 LYS A 608      87.459  52.264  96.049  1.00  0.00           H  
ATOM   4929  HZ2 LYS A 608      87.959  50.873  96.781  1.00  0.00           H  
ATOM   4930  HZ3 LYS A 608      86.402  51.016  96.259  1.00  0.00           H  
ATOM   4931  N   ASP A 609      87.798  56.969 101.224  1.00  0.00           N  
ATOM   4932  CA  ASP A 609      86.827  58.050 101.332  1.00  0.00           C  
ATOM   4933  C   ASP A 609      87.402  59.369 100.787  1.00  0.00           C  
ATOM   4934  O   ASP A 609      86.733  60.014  99.988  1.00  0.00           O  
ATOM   4935  CB  ASP A 609      86.400  58.165 102.818  1.00  0.00           C  
ATOM   4936  CG  ASP A 609      85.523  59.364 103.197  1.00  0.00           C
[truncated: 2,516,908 more chars]
