# Supplementary material for: Structure-Based Prediction of hERG-Related Cardiotoxicity: A Benchmark Study
Source: J Chem Inf Model. 2021 Sep 10;61(9):4758–70. doi: 10.1021/acs.jcim.1c00744 (PMC9282647; doi:10.1021/acs.jcim.1c00744)
Supplement: Supplementary file 6 — ci1c00744_si_006.zip [file ci1c00744_si_006.zip › 5VA1_IFD-5.pdb]

REMARK   4      COMPLIES WITH FORMAT V. 3.0, 1-DEC-2006
REMARK 888
REMARK 888 WRITTEN BY MAESTRO (A PRODUCT OF SCHRODINGER, LLC)
TITLE     5VA1-IFD-5
MODEL        1
ATOM      1  N   VAL A   3      94.875  56.495  58.876  1.00  0.00           N1+
ATOM      2  CA  VAL A   3      96.184  57.209  58.742  1.00  0.00           C  
ATOM      3  C   VAL A   3      96.630  57.218  57.280  1.00  0.00           C  
ATOM      4  O   VAL A   3      96.432  56.238  56.557  1.00  0.00           O  
ATOM      5  CB  VAL A   3      97.290  56.559  59.613  1.00  0.00           C  
ATOM      6  CG1 VAL A   3      98.601  57.339  59.512  1.00  0.00           C  
ATOM      7  CG2 VAL A   3      96.839  56.458  61.066  1.00  0.00           C  
ATOM      8  H1  VAL A   3      94.589  56.494  59.845  1.00  0.00           H  
ATOM      9  H2  VAL A   3      94.176  56.965  58.319  1.00  0.00           H  
ATOM     10  H3  VAL A   3      94.976  55.543  58.555  1.00  0.00           H  
ATOM     11  HA  VAL A   3      96.049  58.240  59.068  1.00  0.00           H  
ATOM     12  HB  VAL A   3      97.466  55.550  59.241  1.00  0.00           H  
ATOM     13 HG11 VAL A   3      99.358  56.860  60.133  1.00  0.00           H  
ATOM     14 HG12 VAL A   3      98.938  57.352  58.475  1.00  0.00           H  
ATOM     15 HG13 VAL A   3      98.443  58.361  59.856  1.00  0.00           H  
ATOM     16 HG21 VAL A   3      97.629  55.999  61.661  1.00  0.00           H  
ATOM     17 HG22 VAL A   3      96.627  57.455  61.451  1.00  0.00           H  
ATOM     18 HG23 VAL A   3      95.938  55.847  61.126  1.00  0.00           H  
ATOM     19  N   ARG A   4      97.236  58.328  56.861  1.00  0.00           N  
ATOM     20  CA  ARG A   4      97.708  58.494  55.487  1.00  0.00           C  
ATOM     21  C   ARG A   4      98.987  57.695  55.244  1.00  0.00           C  
ATOM     22  O   ARG A   4      99.864  57.634  56.109  1.00  0.00           O  
ATOM     23  CB  ARG A   4      97.963  59.976  55.182  1.00  0.00           C  
ATOM     24  CG  ARG A   4      98.214  60.285  53.711  1.00  0.00           C  
ATOM     25  CD  ARG A   4      98.403  61.775  53.470  1.00  0.00           C  
ATOM     26  NE  ARG A   4      99.631  62.287  54.081  1.00  0.00           N  
ATOM     27  CZ  ARG A   4     100.050  63.553  54.016  1.00  0.00           C  
ATOM     28  NH1 ARG A   4     101.187  63.901  54.615  1.00  0.00           N1+
ATOM     29  NH2 ARG A   4      99.348  64.477  53.359  1.00  0.00           N  
ATOM     30  H   ARG A   4      97.384  59.095  57.501  1.00  0.00           H  
ATOM     31  HA  ARG A   4      96.937  58.128  54.809  1.00  0.00           H  
ATOM     32  HB3 ARG A   4      98.809  60.326  55.774  1.00  0.00           H  
ATOM     33  HB2 ARG A   4      97.119  60.568  55.536  1.00  0.00           H  
ATOM     34  HG3 ARG A   4      97.374  59.925  53.117  1.00  0.00           H  
ATOM     35  HG2 ARG A   4      99.100  59.748  53.374  1.00  0.00           H  
ATOM     36  HD3 ARG A   4      97.546  62.318  53.869  1.00  0.00           H  
ATOM     37  HD2 ARG A   4      98.424  61.969  52.398  1.00  0.00           H  
ATOM     38  HE  ARG A   4     100.176  61.600  54.582  1.00  0.00           H  
ATOM     39 HH12 ARG A   4     101.510  64.857  54.570  1.00  0.00           H  
ATOM     40 HH11 ARG A   4     101.727  63.209  55.115  1.00  0.00           H  
ATOM     41 HH22 ARG A   4      99.680  65.430  53.320  1.00  0.00           H  
ATOM     42 HH21 ARG A   4      98.485  64.224  52.900  1.00  0.00           H  
ATOM     43  N   ARG A   5      99.070  57.079  54.065  1.00  0.00           N  
ATOM     44  CA  ARG A   5     100.297  56.448  53.578  1.00  0.00           C  
ATOM     45  C   ARG A   5     100.491  56.816  52.106  1.00  0.00           C  
ATOM     46  O   ARG A   5      99.602  56.597  51.281  1.00  0.00           O  
ATOM     47  CB  ARG A   5     100.261  54.925  53.773  1.00  0.00           C  
ATOM     48  CG  ARG A   5      99.085  54.197  53.134  1.00  0.00           C  
ATOM     49  CD  ARG A   5      99.044  52.743  53.575  1.00  0.00           C  
ATOM     50  NE  ARG A   5      98.102  51.947  52.787  1.00  0.00           N  
ATOM     51  CZ  ARG A   5      98.317  51.490  51.550  1.00  0.00           C  
ATOM     52  NH1 ARG A   5      97.372  50.772  50.946  1.00  0.00           N1+
ATOM     53  NH2 ARG A   5      99.456  51.743  50.900  1.00  0.00           N  
ATOM     54  H   ARG A   5      98.261  57.032  53.462  1.00  0.00           H  
ATOM     55  HA  ARG A   5     101.138  56.847  54.146  1.00  0.00           H  
ATOM     56  HB3 ARG A   5     100.288  54.698  54.839  1.00  0.00           H  
ATOM     57  HB2 ARG A   5     101.193  54.493  53.407  1.00  0.00           H  
ATOM     58  HG3 ARG A   5      99.175  54.245  52.049  1.00  0.00           H  
ATOM     59  HG2 ARG A   5      98.155  54.689  53.419  1.00  0.00           H  
ATOM     60  HD3 ARG A   5      98.769  52.692  54.629  1.00  0.00           H  
ATOM     61  HD2 ARG A   5     100.041  52.311  53.492  1.00  0.00           H  
ATOM     62  HE  ARG A   5      97.229  51.749  53.254  1.00  0.00           H  
ATOM     63 HH12 ARG A   5      97.524  50.422  50.011  1.00  0.00           H  
ATOM     64 HH11 ARG A   5      96.503  50.578  51.423  1.00  0.00           H  
ATOM     65 HH22 ARG A   5      99.594  51.386  49.965  1.00  0.00           H  
ATOM     66 HH21 ARG A   5     100.179  52.291  51.343  1.00  0.00           H  
ATOM     67  N   GLY A   6     101.643  57.407  51.792  1.00  0.00           N  
ATOM     68  CA  GLY A   6     101.957  57.823  50.428  1.00  0.00           C  
ATOM     69  C   GLY A   6     102.300  56.643  49.539  1.00  0.00           C  
ATOM     70  O   GLY A   6     102.647  55.566  50.031  1.00  0.00           O  
ATOM     71  H   GLY A   6     102.333  57.581  52.509  1.00  0.00           H  
ATOM     72  HA3 GLY A   6     102.795  58.520  50.445  1.00  0.00           H  
ATOM     73  HA2 GLY A   6     101.106  58.359  50.007  1.00  0.00           H  
ATOM     74  N   HIS A   7     102.194  56.848  48.228  1.00  0.00           N  
ATOM     75  CA  HIS A   7     102.529  55.812  47.251  1.00  0.00           C  
ATOM     76  C   HIS A   7     104.047  55.672  47.142  1.00  0.00           C  
ATOM     77  O   HIS A   7     104.775  56.661  47.260  1.00  0.00           O  
ATOM     78  CB  HIS A   7     101.928  56.143  45.882  1.00  0.00           C  
ATOM     79  CG  HIS A   7     101.982  55.006  44.908  1.00  0.00           C  
ATOM     80  ND1 HIS A   7     103.047  54.804  44.057  1.00  0.00           N  
ATOM     81  CD2 HIS A   7     101.101  54.009  44.652  1.00  0.00           C  
ATOM     82  CE1 HIS A   7     102.821  53.732  43.318  1.00  0.00           C  
ATOM     83  NE2 HIS A   7     101.647  53.232  43.659  1.00  0.00           N  
ATOM     84  H   HIS A   7     101.874  57.741  47.881  1.00  0.00           H  
ATOM     85  HA  HIS A   7     102.115  54.863  47.593  1.00  0.00           H  
ATOM     86  HB3 HIS A   7     102.444  57.006  45.460  1.00  0.00           H  
ATOM     87  HB2 HIS A   7     100.893  56.462  46.009  1.00  0.00           H  
ATOM     88  HD1 HIS A   7     103.834  55.437  44.074  1.00  0.00           H  
ATOM     89  HD2 HIS A   7     100.174  53.953  45.203  1.00  0.00           H  
ATOM     90  HE1 HIS A   7     103.552  53.415  42.588  1.00  0.00           H  
ATOM     91  N   VAL A   8     104.514  54.444  46.919  1.00  0.00           N  
ATOM     92  CA  VAL A   8     105.954  54.171  46.776  1.00  0.00           C  
ATOM     93  C   VAL A   8     106.523  54.851  45.529  1.00  0.00           C  
ATOM     94  O   VAL A   8     105.808  55.046  44.542  1.00  0.00           O  
ATOM     95  CB  VAL A   8     106.281  52.653  46.733  1.00  0.00           C  
ATOM     96  CG1 VAL A   8     105.790  51.957  47.999  1.00  0.00           C  
ATOM     97  CG2 VAL A   8     105.722  51.982  45.476  1.00  0.00           C  
ATOM     98  H   VAL A   8     103.874  53.666  46.843  1.00  0.00           H  
ATOM     99  HA  VAL A   8     106.459  54.594  47.644  1.00  0.00           H  
ATOM    100  HB  VAL A   8     107.366  52.552  46.703  1.00  0.00           H  
ATOM    101 HG11 VAL A   8     106.030  50.895  47.947  1.00  0.00           H  
ATOM    102 HG12 VAL A   8     106.278  52.397  48.869  1.00  0.00           H  
ATOM    103 HG13 VAL A   8     104.711  52.081  48.087  1.00  0.00           H  
ATOM    104 HG21 VAL A   8     105.974  50.922  45.487  1.00  0.00           H  
ATOM    105 HG22 VAL A   8     104.638  52.097  45.453  1.00  0.00           H  
ATOM    106 HG23 VAL A   8     106.155  52.449  44.591  1.00  0.00           H  
ATOM    107  N   ALA A   9     107.804  55.214  45.590  1.00  0.00           N  
ATOM    108  CA  ALA A   9     108.480  55.893  44.481  1.00  0.00           C  
ATOM    109  C   ALA A   9     108.545  54.965  43.259  1.00  0.00           C  
ATOM    110  O   ALA A   9     109.017  53.833  43.389  1.00  0.00           O  
ATOM    111  CB  ALA A   9     109.881  56.317  44.897  1.00  0.00           C  
ATOM    112  H   ALA A   9     108.344  55.023  46.422  1.00  0.00           H  
ATOM    113  HA  ALA A   9     107.909  56.783  44.215  1.00  0.00           H  
ATOM    114  HB1 ALA A   9     110.371  56.820  44.064  1.00  0.00           H  
ATOM    115  HB2 ALA A   9     109.818  56.998  45.746  1.00  0.00           H  
ATOM    116  HB3 ALA A   9     110.459  55.437  45.180  1.00  0.00           H  
ATOM    117  N   PRO A  10     108.053  55.426  42.081  1.00  0.00           N  
ATOM    118  CA  PRO A  10     108.105  54.613  40.852  1.00  0.00           C  
ATOM    119  C   PRO A  10     109.495  54.078  40.483  1.00  0.00           C  
ATOM    120  O   PRO A  10     110.511  54.659  40.870  1.00  0.00           O  
ATOM    121  CB  PRO A  10     107.611  55.580  39.773  1.00  0.00           C  
ATOM    122  CG  PRO A  10     106.691  56.497  40.492  1.00  0.00           C  
ATOM    123  CD  PRO A  10     107.238  56.643  41.884  1.00  0.00           C  
ATOM    124  HA  PRO A  10     107.407  53.780  40.939  1.00  0.00           H  
ATOM    125  HB3 PRO A  10     107.052  55.025  39.020  1.00  0.00           H  
ATOM    126  HB2 PRO A  10     108.456  56.148  39.384  1.00  0.00           H  
ATOM    127  HG3 PRO A  10     105.698  56.051  40.538  1.00  0.00           H  
ATOM    128  HG2 PRO A  10     106.690  57.469  39.999  1.00  0.00           H  
ATOM    129  HD2 PRO A  10     107.883  57.520  41.928  1.00  0.00           H  
ATOM    130  HD3 PRO A  10     106.414  56.644  42.597  1.00  0.00           H  
ATOM    131  N   GLN A  11     109.517  52.981  39.727  1.00  0.00           N  
ATOM    132  CA  GLN A  11     110.773  52.312  39.343  1.00  0.00           C  
ATOM    133  C   GLN A  11     111.704  53.140  38.440  1.00  0.00           C  
ATOM    134  O   GLN A  11     112.895  52.838  38.359  1.00  0.00           O  
ATOM    135  CB  GLN A  11     110.506  50.935  38.702  1.00  0.00           C  
ATOM    136  CG  GLN A  11     109.690  50.941  37.408  1.00  0.00           C  
ATOM    137  CD  GLN A  11     108.247  50.495  37.599  1.00  0.00           C  
ATOM    138  OE1 GLN A  11     107.306  51.343  37.194  1.00  0.00           O  
ATOM    139  NE2 GLN A  11     107.982  49.399  38.094  1.00  0.00           N  
ATOM    140  H   GLN A  11     108.652  52.579  39.396  1.00  0.00           H  
ATOM    141  HA  GLN A  11     111.321  52.125  40.267  1.00  0.00           H  
ATOM    142  HB3 GLN A  11     110.019  50.288  39.431  1.00  0.00           H  
ATOM    143  HB2 GLN A  11     111.456  50.430  38.526  1.00  0.00           H  
ATOM    144  HG3 GLN A  11     110.173  50.298  36.673  1.00  0.00           H  
ATOM    145  HG2 GLN A  11     109.705  51.941  36.975  1.00  0.00           H  
ATOM    146 HE22 GLN A  11     107.019  49.118  38.214  1.00  0.00           H  
ATOM    147 HE21 GLN A  11     108.728  48.781  38.380  1.00  0.00           H  
ATOM    148  N   ASN A  12     111.165  54.164  37.771  1.00  0.00           N  
ATOM    149  CA  ASN A  12     111.954  55.072  36.926  1.00  0.00           C  
ATOM    150  C   ASN A  12     112.310  56.418  37.590  1.00  0.00           C  
ATOM    151  O   ASN A  12     112.679  57.370  36.897  1.00  0.00           O  
ATOM    152  CB  ASN A  12     111.205  55.320  35.609  1.00  0.00           C  
ATOM    153  CG  ASN A  12     110.837  54.032  34.890  1.00  0.00           C  
ATOM    154  OD1 ASN A  12     109.621  53.978  34.358  1.00  0.00           O  
ATOM    155  ND2 ASN A  12     111.639  53.100  34.811  1.00  0.00           N  
ATOM    156  H   ASN A  12     110.173  54.342  37.834  1.00  0.00           H  
ATOM    157  HA  ASN A  12     112.889  54.567  36.683  1.00  0.00           H  
ATOM    158  HB3 ASN A  12     111.819  55.938  34.954  1.00  0.00           H  
ATOM    159  HB2 ASN A  12     110.300  55.894  35.809  1.00  0.00           H  
ATOM    160 HD22 ASN A  12     111.380  52.250  34.330  1.00  0.00           H  
ATOM    161 HD21 ASN A  12     112.555  53.186  35.227  1.00  0.00           H  
ATOM    162  N   THR A  13     112.219  56.494  38.921  1.00  0.00           N  
ATOM    163  CA  THR A  13     112.561  57.718  39.663  1.00  0.00           C  
ATOM    164  C   THR A  13     114.067  57.998  39.733  1.00  0.00           C  
ATOM    165  O   THR A  13     114.467  59.129  40.015  1.00  0.00           O  
ATOM    166  CB  THR A  13     112.008  57.690  41.103  1.00  0.00           C  
ATOM    167  OG1 THR A  13     112.358  56.452  41.734  1.00  0.00           O  
ATOM    168  CG2 THR A  13     110.496  57.853  41.101  1.00  0.00           C  
ATOM    169  H   THR A  13     111.907  55.694  39.452  1.00  0.00           H  
ATOM    170  HA  THR A  13     112.094  58.557  39.147  1.00  0.00           H  
ATOM    171  HB  THR A  13     112.451  58.511  41.667  1.00  0.00           H  
ATOM    172  HG1 THR A  13     111.738  55.770  41.467  1.00  0.00           H  
ATOM    173 HG21 THR A  13     110.126  57.831  42.126  1.00  0.00           H  
ATOM    174 HG22 THR A  13     110.233  58.806  40.641  1.00  0.00           H  
ATOM    175 HG23 THR A  13     110.043  57.040  40.534  1.00  0.00           H  
ATOM    176  N   PHE A  14     114.891  56.972  39.500  1.00  0.00           N  
ATOM    177  CA  PHE A  14     116.352  57.143  39.382  1.00  0.00           C  
ATOM    178  C   PHE A  14     116.767  58.152  38.300  1.00  0.00           C  
ATOM    179  O   PHE A  14     117.803  58.806  38.429  1.00  0.00           O  
ATOM    180  CB  PHE A  14     117.064  55.791  39.158  1.00  0.00           C  
ATOM    181  CG  PHE A  14     116.750  55.128  37.836  1.00  0.00           C  
ATOM    182  CD1 PHE A  14     117.467  55.453  36.685  1.00  0.00           C  
ATOM    183  CD2 PHE A  14     115.757  54.155  37.748  1.00  0.00           C  
ATOM    184  CE1 PHE A  14     117.181  54.840  35.472  1.00  0.00           C  
ATOM    185  CE2 PHE A  14     115.469  53.537  36.537  1.00  0.00           C  
ATOM    186  CZ  PHE A  14     116.182  53.879  35.398  1.00  0.00           C  
ATOM    187  H   PHE A  14     114.519  56.039  39.398  1.00  0.00           H  
ATOM    188  HA  PHE A  14     116.705  57.535  40.336  1.00  0.00           H  
ATOM    189  HB3 PHE A  14     116.812  55.111  39.972  1.00  0.00           H  
ATOM    190  HB2 PHE A  14     118.141  55.932  39.244  1.00  0.00           H  
ATOM    191  HD1 PHE A  14     118.256  56.190  36.730  1.00  0.00           H  
ATOM    192  HD2 PHE A  14     115.199  53.872  38.628  1.00  0.00           H  
ATOM    193  HE1 PHE A  14     117.736  55.111  34.586  1.00  0.00           H  
ATOM    194  HE2 PHE A  14     114.690  52.791  36.483  1.00  0.00           H  
ATOM    195  HZ  PHE A  14     115.962  53.400  34.455  1.00  0.00           H  
ATOM    196  N   LEU A  15     115.961  58.261  37.243  1.00  0.00           N  
ATOM    197  CA  LEU A  15     116.183  59.238  36.171  1.00  0.00           C  
ATOM    198  C   LEU A  15     116.109  60.686  36.673  1.00  0.00           C  
ATOM    199  O   LEU A  15     116.876  61.536  36.219  1.00  0.00           O  
ATOM    200  CB  LEU A  15     115.171  59.030  35.036  1.00  0.00           C  
ATOM    201  CG  LEU A  15     115.242  57.698  34.276  1.00  0.00           C  
ATOM    202  CD1 LEU A  15     113.995  57.488  33.428  1.00  0.00           C  
ATOM    203  CD2 LEU A  15     116.494  57.623  33.416  1.00  0.00           C  
ATOM    204  H   LEU A  15     115.157  57.655  37.156  1.00  0.00           H  
ATOM    205  HA  LEU A  15     117.182  59.073  35.766  1.00  0.00           H  
ATOM    206  HB3 LEU A  15     115.255  59.853  34.326  1.00  0.00           H  
ATOM    207  HB2 LEU A  15     114.162  59.167  35.426  1.00  0.00           H  
ATOM    208  HG  LEU A  15     115.289  56.894  35.010  1.00  0.00           H  
ATOM    209 HD11 LEU A  15     114.070  56.538  32.900  1.00  0.00           H  
ATOM    210 HD12 LEU A  15     113.115  57.477  34.071  1.00  0.00           H  
ATOM    211 HD13 LEU A  15     113.906  58.299  32.705  1.00  0.00           H  
ATOM    212 HD21 LEU A  15     116.517  56.669  32.890  1.00  0.00           H  
ATOM    213 HD22 LEU A  15     116.487  58.437  32.691  1.00  0.00           H  
ATOM    214 HD23 LEU A  15     117.376  57.709  34.050  1.00  0.00           H  
ATOM    215  N   ASP A  16     115.189  60.954  37.602  1.00  0.00           N  
ATOM    216  CA  ASP A  16     115.044  62.284  38.209  1.00  0.00           C  
ATOM    217  C   ASP A  16     116.250  62.664  39.075  1.00  0.00           C  
ATOM    218  O   ASP A  16     116.717  63.803  39.016  1.00  0.00           O  
ATOM    219  CB  ASP A  16     113.758  62.355  39.046  1.00  0.00           C  
ATOM    220  CG  ASP A  16     113.482  63.754  39.589  1.00  0.00           C  
ATOM    221  OD1 ASP A  16     113.546  64.728  38.809  1.00  0.00           O1-
ATOM    222  OD2 ASP A  16     113.192  63.876  40.798  1.00  0.00           O  
ATOM    223  H   ASP A  16     114.559  60.228  37.913  1.00  0.00           H  
ATOM    224  HA  ASP A  16     114.963  63.015  37.404  1.00  0.00           H  
ATOM    225  HB3 ASP A  16     113.827  61.652  39.876  1.00  0.00           H  
ATOM    226  HB2 ASP A  16     112.913  62.028  38.440  1.00  0.00           H  
ATOM    227  N   THR A  17     116.739  61.714  39.873  1.00  0.00           N  
ATOM    228  CA  THR A  17     117.902  61.940  40.744  1.00  0.00           C  
ATOM    229  C   THR A  17     119.201  62.157  39.957  1.00  0.00           C  
ATOM    230  O   THR A  17     120.068  62.917  40.393  1.00  0.00           O  
ATOM    231  CB  THR A  17     118.109  60.776  41.737  1.00  0.00           C  
ATOM    232  OG1 THR A  17     118.214  59.540  41.020  1.00  0.00           O  
ATOM    233  CG2 THR A  17     116.951  60.694  42.724  1.00  0.00           C  
ATOM    234  H   THR A  17     116.308  60.801  39.893  1.00  0.00           H  
ATOM    235  HA  THR A  17     117.711  62.842  41.325  1.00  0.00           H  
ATOM    236  HB  THR A  17     119.033  60.943  42.290  1.00  0.00           H  
ATOM    237  HG1 THR A  17     118.343  58.819  41.641  1.00  0.00           H  
ATOM    238 HG21 THR A  17     117.119  59.867  43.414  1.00  0.00           H  
ATOM    239 HG22 THR A  17     116.884  61.626  43.285  1.00  0.00           H  
ATOM    240 HG23 THR A  17     116.021  60.530  42.180  1.00  0.00           H  
ATOM    241  N   ILE A  18     119.330  61.483  38.812  1.00  0.00           N  
ATOM    242  CA  ILE A  18     120.465  61.682  37.898  1.00  0.00           C  
ATOM    243  C   ILE A  18     120.420  63.079  37.268  1.00  0.00           C  
ATOM    244  O   ILE A  18     121.447  63.753  37.182  1.00  0.00           O  
ATOM    245  CB  ILE A  18     120.511  60.589  36.797  1.00  0.00           C  
ATOM    246  CG1 ILE A  18     120.838  59.222  37.417  1.00  0.00           C  
ATOM    247  CG2 ILE A  18     121.544  60.923  35.720  1.00  0.00           C  
ATOM    248  CD1 ILE A  18     120.401  58.039  36.578  1.00  0.00           C  
ATOM    249  H   ILE A  18     118.631  60.805  38.544  1.00  0.00           H  
ATOM    250  HA  ILE A  18     121.382  61.608  38.482  1.00  0.00           H  
ATOM    251  HB  ILE A  18     119.529  60.530  36.328  1.00  0.00           H  
ATOM    252 HG13 ILE A  18     120.380  59.154  38.404  1.00  0.00           H  
ATOM    253 HG12 ILE A  18     121.910  59.157  37.603  1.00  0.00           H  
ATOM    254 HG21 ILE A  18     121.550  60.137  34.965  1.00  0.00           H  
ATOM    255 HG22 ILE A  18     121.288  61.874  35.252  1.00  0.00           H  
ATOM    256 HG23 ILE A  18     122.532  60.997  36.174  1.00  0.00           H  
ATOM    257 HD11 ILE A  18     120.669  57.113  37.087  1.00  0.00           H  
ATOM    258 HD12 ILE A  18     119.321  58.074  36.434  1.00  0.00           H  
ATOM    259 HD13 ILE A  18     120.898  58.077  35.609  1.00  0.00           H  
ATOM    260  N   ILE A  19     119.233  63.500  36.831  1.00  0.00           N  
ATOM    261  CA  ILE A  19     119.034  64.837  36.252  1.00  0.00           C  
ATOM    262  C   ILE A  19     119.213  65.936  37.313  1.00  0.00           C  
ATOM    263  O   ILE A  19     119.799  66.982  37.026  1.00  0.00           O  
ATOM    264  CB  ILE A  19     117.647  64.959  35.561  1.00  0.00           C  
ATOM    265  CG1 ILE A  19     117.574  64.027  34.342  1.00  0.00           C  
ATOM    266  CG2 ILE A  19     117.364  66.396  35.119  1.00  0.00           C  
ATOM    267  CD1 ILE A  19     116.164  63.668  33.920  1.00  0.00           C  
ATOM    268  H   ILE A  19     118.428  62.893  36.891  1.00  0.00           H  
ATOM    269  HA  ILE A  19     119.799  64.985  35.489  1.00  0.00           H  
ATOM    270  HB  ILE A  19     116.878  64.658  36.273  1.00  0.00           H  
ATOM    271 HG13 ILE A  19     118.132  63.114  34.551  1.00  0.00           H  
ATOM    272 HG12 ILE A  19     118.096  64.488  33.503  1.00  0.00           H  
ATOM    273 HG21 ILE A  19     116.386  66.443  34.640  1.00  0.00           H  
ATOM    274 HG22 ILE A  19     117.374  67.053  35.989  1.00  0.00           H  
ATOM    275 HG23 ILE A  19     118.130  66.717  34.413  1.00  0.00           H  
ATOM    276 HD11 ILE A  19     116.201  63.008  33.053  1.00  0.00           H  
ATOM    277 HD12 ILE A  19     115.656  63.162  34.741  1.00  0.00           H  
ATOM    278 HD13 ILE A  19     115.619  64.576  33.662  1.00  0.00           H  
ATOM    279  N   ARG A  20     118.716  65.689  38.526  1.00  0.00           N  
ATOM    280  CA  ARG A  20     118.814  66.656  39.627  1.00  0.00           C  
ATOM    281  C   ARG A  20     120.246  66.832  40.155  1.00  0.00           C  
ATOM    282  O   ARG A  20     120.615  67.932  40.574  1.00  0.00           O  
ATOM    283  CB  ARG A  20     117.873  66.263  40.771  1.00  0.00           C  
ATOM    284  CG  ARG A  20     117.663  67.355  41.807  1.00  0.00           C  
ATOM    285  CD  ARG A  20     116.444  67.075  42.673  1.00  0.00           C  
ATOM    286  NE  ARG A  20     116.172  68.164  43.612  1.00  0.00           N  
ATOM    287  CZ  ARG A  20     115.136  68.211  44.453  1.00  0.00           C  
ATOM    288  NH1 ARG A  20     114.238  67.225  44.498  1.00  0.00           N1+
ATOM    289  NH2 ARG A  20     114.993  69.259  45.262  1.00  0.00           N  
ATOM    290  H   ARG A  20     118.252  64.811  38.713  1.00  0.00           H  
ATOM    291  HA  ARG A  20     118.483  67.622  39.246  1.00  0.00           H  
ATOM    292  HB3 ARG A  20     118.255  65.368  41.262  1.00  0.00           H  
ATOM    293  HB2 ARG A  20     116.909  65.965  40.359  1.00  0.00           H  
ATOM    294  HG3 ARG A  20     117.538  68.314  41.303  1.00  0.00           H  
ATOM    295  HG2 ARG A  20     118.548  67.430  42.439  1.00  0.00           H  
ATOM    296  HD3 ARG A  20     116.598  66.149  43.227  1.00  0.00           H  
ATOM    297  HD2 ARG A  20     115.574  66.921  42.035  1.00  0.00           H  
ATOM    298  HE  ARG A  20     116.842  68.920  43.593  1.00  0.00           H  
ATOM    299 HH12 ARG A  20     113.461  67.279  45.141  1.00  0.00           H  
ATOM    300 HH11 ARG A  20     114.335  66.425  43.889  1.00  0.00           H  
ATOM    301 HH22 ARG A  20     114.212  69.301  45.901  1.00  0.00           H  
ATOM    302 HH21 ARG A  20     115.666  70.012  45.237  1.00  0.00           H  
ATOM    303  N   LYS A  21     121.038  65.757  40.140  1.00  0.00           N  
ATOM    304  CA  LYS A  21     122.457  65.820  40.527  1.00  0.00           C  
ATOM    305  C   LYS A  21     123.285  66.557  39.469  1.00  0.00           C  
ATOM    306  O   LYS A  21     124.103  67.416  39.806  1.00  0.00           O  
ATOM    307  CB  LYS A  21     123.030  64.414  40.756  1.00  0.00           C  
ATOM    308  CG  LYS A  21     124.351  64.395  41.518  1.00  0.00           C  
ATOM    309  CD  LYS A  21     124.972  63.005  41.561  1.00  0.00           C  
ATOM    310  CE  LYS A  21     125.699  62.661  40.268  1.00  0.00           C  
ATOM    311  NZ  LYS A  21     126.410  61.355  40.350  1.00  0.00           N1+
ATOM    312  H   LYS A  21     120.668  64.861  39.856  1.00  0.00           H  
ATOM    313  HA  LYS A  21     122.530  66.374  41.463  1.00  0.00           H  
ATOM    314  HB3 LYS A  21     123.160  63.916  39.795  1.00  0.00           H  
ATOM    315  HB2 LYS A  21     122.297  63.807  41.288  1.00  0.00           H  
ATOM    316  HG3 LYS A  21     124.188  64.751  42.535  1.00  0.00           H  
ATOM    317  HG2 LYS A  21     125.049  65.090  41.051  1.00  0.00           H  
ATOM    318  HD3 LYS A  21     124.193  62.265  41.747  1.00  0.00           H  
ATOM    319  HD2 LYS A  21     125.670  62.945  42.396  1.00  0.00           H  
ATOM    320  HE3 LYS A  21     126.415  63.449  40.034  1.00  0.00           H  
ATOM    321  HE2 LYS A  21     124.983  62.633  39.446  1.00  0.00           H  
ATOM    322  HZ1 LYS A  21     126.985  61.232  39.529  1.00  0.00           H  
ATOM    323  HZ2 LYS A  21     126.994  61.340  41.174  1.00  0.00           H  
ATOM    324  HZ3 LYS A  21     125.734  60.606  40.403  1.00  0.00           H  
ATOM    325  N   PHE A  22     123.068  66.209  38.200  1.00  0.00           N  
ATOM    326  CA  PHE A  22     123.729  66.885  37.069  1.00  0.00           C  
ATOM    327  C   PHE A  22     123.256  68.335  36.877  1.00  0.00           C  
ATOM    328  O   PHE A  22     123.982  69.146  36.297  1.00  0.00           O  
ATOM    329  CB  PHE A  22     123.544  66.094  35.762  1.00  0.00           C  
ATOM    330  CG  PHE A  22     124.545  64.981  35.572  1.00  0.00           C  
ATOM    331  CD1 PHE A  22     124.625  63.928  36.481  1.00  0.00           C  
ATOM    332  CD2 PHE A  22     125.404  64.979  34.473  1.00  0.00           C  
ATOM    333  CE1 PHE A  22     125.544  62.902  36.303  1.00  0.00           C  
ATOM    334  CE2 PHE A  22     126.324  63.954  34.291  1.00  0.00           C  
ATOM    335  CZ  PHE A  22     126.394  62.915  35.207  1.00  0.00           C  
ATOM    336  H   PHE A  22     122.430  65.456  37.985  1.00  0.00           H  
ATOM    337  HA  PHE A  22     124.797  66.915  37.285  1.00  0.00           H  
ATOM    338  HB3 PHE A  22     123.599  66.778  34.915  1.00  0.00           H  
ATOM    339  HB2 PHE A  22     122.535  65.683  35.728  1.00  0.00           H  
ATOM    340  HD1 PHE A  22     123.967  63.903  37.337  1.00  0.00           H  
ATOM    341  HD2 PHE A  22     125.359  65.781  33.751  1.00  0.00           H  
ATOM    342  HE1 PHE A  22     125.597  62.094  37.018  1.00  0.00           H  
ATOM    343  HE2 PHE A  22     126.984  63.967  33.437  1.00  0.00           H  
ATOM    344  HZ  PHE A  22     127.109  62.117  35.068  1.00  0.00           H  
ATOM    345  N   GLU A  23     122.045  68.647  37.345  1.00  0.00           N  
ATOM    346  CA  GLU A  23     121.548  70.029  37.385  1.00  0.00           C  
ATOM    347  C   GLU A  23     122.371  70.911  38.332  1.00  0.00           C  
ATOM    348  O   GLU A  23     122.576  72.095  38.057  1.00  0.00           O  
ATOM    349  CB  GLU A  23     120.080  70.062  37.801  1.00  0.00           C  
ATOM    350  CG  GLU A  23     119.417  71.446  37.888  1.00  0.00           C  
ATOM    351  CD  GLU A  23     117.950  71.467  38.304  1.00  0.00           C  
ATOM    352  OE1 GLU A  23     117.381  72.579  38.384  1.00  0.00           O1-
ATOM    353  OE2 GLU A  23     117.418  70.360  38.532  1.00  0.00           O  
ATOM    354  H   GLU A  23     121.434  67.920  37.689  1.00  0.00           H  
ATOM    355  HA  GLU A  23     121.625  70.446  36.381  1.00  0.00           H  
ATOM    356  HB2 GLU A  23     119.486  69.495  37.084  1.00  0.00           H  
ATOM    357  HB3 GLU A  23     119.972  69.620  38.791  1.00  0.00           H  
ATOM    358  HG2 GLU A  23     119.945  72.057  38.620  1.00  0.00           H  
ATOM    359  HG3 GLU A  23     119.459  71.931  36.913  1.00  0.00           H  
ATOM    360  N   GLY A  24     122.829  70.330  39.442  1.00  0.00           N  
ATOM    361  CA  GLY A  24     123.743  71.004  40.369  1.00  0.00           C  
ATOM    362  C   GLY A  24     125.134  71.242  39.798  1.00  0.00           C  
ATOM    363  O   GLY A  24     125.749  72.276  40.070  1.00  0.00           O  
ATOM    364  H   GLY A  24     122.547  69.388  39.672  1.00  0.00           H  
ATOM    365  HA3 GLY A  24     123.824  70.420  41.286  1.00  0.00           H  
ATOM    366  HA2 GLY A  24     123.310  71.956  40.675  1.00  0.00           H  
ATOM    367  N   GLN A  25     125.629  70.284  39.012  1.00  0.00           N  
ATOM    368  CA  GLN A  25     126.922  70.413  38.320  1.00  0.00           C  
ATOM    369  C   GLN A  25     126.927  71.461  37.196  1.00  0.00           C  
ATOM    370  O   GLN A  25     127.994  71.958  36.832  1.00  0.00           O  
ATOM    371  CB  GLN A  25     127.364  69.064  37.733  1.00  0.00           C  
ATOM    372  CG  GLN A  25     127.683  67.994  38.768  1.00  0.00           C  
ATOM    373  CD  GLN A  25     128.060  66.657  38.148  1.00  0.00           C  
ATOM    374  OE1 GLN A  25     127.576  65.608  38.573  1.00  0.00           O  
ATOM    375  NE2 GLN A  25     128.928  66.688  37.141  1.00  0.00           N  
ATOM    376  H   GLN A  25     125.112  69.428  38.873  1.00  0.00           H  
ATOM    377  HA  GLN A  25     127.665  70.714  39.058  1.00  0.00           H  
ATOM    378  HB3 GLN A  25     128.232  69.217  37.092  1.00  0.00           H  
ATOM    379  HB2 GLN A  25     126.593  68.694  37.058  1.00  0.00           H  
ATOM    380  HG3 GLN A  25     126.824  67.859  39.425  1.00  0.00           H  
ATOM    381  HG2 GLN A  25     128.496  68.339  39.407  1.00  0.00           H  
ATOM    382 HE22 GLN A  25     129.213  65.829  36.693  1.00  0.00           H  
ATOM    383 HE21 GLN A  25     129.303  67.571  36.824  1.00  0.00           H  
ATOM    384  N   SER A  26     125.747  71.775  36.653  1.00  0.00           N  
ATOM    385  CA  SER A  26     125.583  72.653  35.483  1.00  0.00           C  
ATOM    386  C   SER A  26     126.216  72.044  34.222  1.00  0.00           C  
ATOM    387  O   SER A  26     126.777  72.761  33.387  1.00  0.00           O  
ATOM    388  CB  SER A  26     126.103  74.078  35.758  1.00  0.00           C  
ATOM    389  OG  SER A  26     127.508  74.183  35.596  1.00  0.00           O  
ATOM    390  H   SER A  26     124.895  71.403  37.047  1.00  0.00           H  
ATOM    391  HA  SER A  26     124.513  72.735  35.294  1.00  0.00           H  
ATOM    392  HB3 SER A  26     125.832  74.373  36.772  1.00  0.00           H  
ATOM    393  HB2 SER A  26     125.608  74.780  35.088  1.00  0.00           H  
ATOM    394  HG  SER A  26     127.935  73.423  35.999  1.00  0.00           H  
ATOM    395  N   ARG A  27     126.104  70.721  34.093  1.00  0.00           N  
ATOM    396  CA  ARG A  27     126.612  69.993  32.932  1.00  0.00           C  
ATOM    397  C   ARG A  27     125.606  70.057  31.787  1.00  0.00           C  
ATOM    398  O   ARG A  27     124.474  70.516  31.965  1.00  0.00           O  
ATOM    399  CB  ARG A  27     126.894  68.538  33.297  1.00  0.00           C  
ATOM    400  CG  ARG A  27     127.971  68.213  34.357  1.00  0.00           C  
ATOM    401  CD  ARG A  27     129.442  68.446  34.013  1.00  0.00           C  
ATOM    402  NE  ARG A  27     130.342  67.981  35.073  1.00  0.00           N  
ATOM    403  CZ  ARG A  27     130.720  68.718  36.134  1.00  0.00           C  
ATOM    404  NH1 ARG A  27     130.267  69.982  36.283  1.00  0.00           N1+
ATOM    405  NH2 ARG A  27     131.562  68.166  37.030  1.00  0.00           N  
ATOM    406  H   ARG A  27     125.653  70.180  34.816  1.00  0.00           H  
ATOM    407  HA  ARG A  27     127.542  70.459  32.607  1.00  0.00           H  
ATOM    408  HB2 ARG A  27     125.987  68.079  33.688  1.00  0.00           H  
ATOM    409  HB3 ARG A  27     127.221  67.997  32.409  1.00  0.00           H  
ATOM    410  HG2 ARG A  27     127.799  68.817  35.247  1.00  0.00           H  
ATOM    411  HG3 ARG A  27     127.916  67.156  34.619  1.00  0.00           H  
ATOM    412  HD2 ARG A  27     129.692  67.908  33.098  1.00  0.00           H  
ATOM    413  HD3 ARG A  27     129.617  69.512  33.865  1.00  0.00           H  
ATOM    414  HE  ARG A  27     130.683  67.037  34.967  1.00  0.00           H  
ATOM    415 HH12 ARG A  27     130.554  70.530  37.081  1.00  0.00           H  
ATOM    416 HH11 ARG A  27     129.642  70.378  35.596  1.00  0.00           H  
ATOM    417 HH22 ARG A  27     131.861  68.697  37.836  1.00  0.00           H  
ATOM    418 HH21 ARG A  27     131.895  67.222  36.896  1.00  0.00           H  
ATOM    419  N   LYS A  28     126.031  69.582  30.619  1.00  0.00           N  
ATOM    420  CA  LYS A  28     125.218  69.607  29.396  1.00  0.00           C  
ATOM    421  C   LYS A  28     125.208  68.207  28.786  1.00  0.00           C  
ATOM    422  O   LYS A  28     126.252  67.706  28.364  1.00  0.00           O  
ATOM    423  CB  LYS A  28     125.741  70.657  28.400  1.00  0.00           C  
ATOM    424  CG  LYS A  28     127.257  70.756  28.267  1.00  0.00           C  
ATOM    425  CD  LYS A  28     127.665  71.919  27.379  1.00  0.00           C  
ATOM    426  CE  LYS A  28     129.175  72.099  27.369  1.00  0.00           C  
ATOM    427  NZ  LYS A  28     129.600  73.275  26.560  1.00  0.00           N1+
ATOM    428  H   LYS A  28     126.954  69.179  30.543  1.00  0.00           H  
ATOM    429  HA  LYS A  28     124.196  69.871  29.668  1.00  0.00           H  
ATOM    430  HB3 LYS A  28     125.339  71.635  28.664  1.00  0.00           H  
ATOM    431  HB2 LYS A  28     125.305  70.470  27.419  1.00  0.00           H  
ATOM    432  HG3 LYS A  28     127.646  69.827  27.850  1.00  0.00           H  
ATOM    433  HG2 LYS A  28     127.700  70.881  29.255  1.00  0.00           H  
ATOM    434  HD3 LYS A  28     127.193  72.833  27.739  1.00  0.00           H  
ATOM    435  HD2 LYS A  28     127.314  71.740  26.363  1.00  0.00           H  
ATOM    436  HE3 LYS A  28     129.645  71.198  26.974  1.00  0.00           H  
ATOM    437  HE2 LYS A  28     129.533  72.215  28.392  1.00  0.00           H  
ATOM    438  HZ1 LYS A  28     130.565  73.163  26.283  1.00  0.00           H  
ATOM    439  HZ2 LYS A  28     129.019  73.345  25.737  1.00  0.00           H  
ATOM    440  HZ3 LYS A  28     129.505  74.116  27.111  1.00  0.00           H  
ATOM    441  N   PHE A  29     124.028  67.583  28.750  1.00  0.00           N  
ATOM    442  CA  PHE A  29     123.912  66.150  28.459  1.00  0.00           C  
ATOM    443  C   PHE A  29     122.556  65.740  27.878  1.00  0.00           C  
ATOM    444  O   PHE A  29     121.622  66.543  27.809  1.00  0.00           O  
ATOM    445  CB  PHE A  29     124.178  65.348  29.742  1.00  0.00           C  
ATOM    446  CG  PHE A  29     123.124  65.528  30.802  1.00  0.00           C  
ATOM    447  CD1 PHE A  29     123.113  66.665  31.608  1.00  0.00           C  
ATOM    448  CD2 PHE A  29     122.137  64.563  30.996  1.00  0.00           C  
ATOM    449  CE1 PHE A  29     122.140  66.836  32.583  1.00  0.00           C  
ATOM    450  CE2 PHE A  29     121.163  64.729  31.970  1.00  0.00           C  
ATOM    451  CZ  PHE A  29     121.164  65.866  32.766  1.00  0.00           C  
ATOM    452  H   PHE A  29     123.178  68.099  28.926  1.00  0.00           H  
ATOM    453  HA  PHE A  29     124.682  65.890  27.733  1.00  0.00           H  
ATOM    454  HB3 PHE A  29     125.150  65.627  30.148  1.00  0.00           H  
ATOM    455  HB2 PHE A  29     124.266  64.290  29.495  1.00  0.00           H  
ATOM    456  HD1 PHE A  29     123.868  67.427  31.478  1.00  0.00           H  
ATOM    457  HD2 PHE A  29     122.124  63.673  30.384  1.00  0.00           H  
ATOM    458  HE1 PHE A  29     122.143  67.723  33.199  1.00  0.00           H  
ATOM    459  HE2 PHE A  29     120.404  63.973  32.109  1.00  0.00           H  
ATOM    460  HZ  PHE A  29     120.408  65.997  33.526  1.00  0.00           H  
ATOM    461  N   ILE A  30     122.479  64.474  27.465  1.00  0.00           N  
ATOM    462  CA  ILE A  30     121.241  63.844  26.992  1.00  0.00           C  
ATOM    463  C   ILE A  30     121.145  62.401  27.493  1.00  0.00           C  
ATOM    464  O   ILE A  30     122.155  61.799  27.869  1.00  0.00           O  
ATOM    465  CB  ILE A  30     121.136  63.859  25.448  1.00  0.00           C  
ATOM    466  CG1 ILE A  30     122.398  63.274  24.794  1.00  0.00           C  
ATOM    467  CG2 ILE A  30     120.896  65.278  24.948  1.00  0.00           C  
ATOM    468  CD1 ILE A  30     122.260  63.034  23.306  1.00  0.00           C  
ATOM    469  H   ILE A  30     123.304  63.891  27.467  1.00  0.00           H  
ATOM    470  HA  ILE A  30     120.397  64.403  27.397  1.00  0.00           H  
ATOM    471  HB  ILE A  30     120.284  63.245  25.157  1.00  0.00           H  
ATOM    472 HG13 ILE A  30     122.661  62.339  25.288  1.00  0.00           H  
ATOM    473 HG12 ILE A  30     123.241  63.940  24.976  1.00  0.00           H  
ATOM    474 HG21 ILE A  30     120.824  65.273  23.860  1.00  0.00           H  
ATOM    475 HG22 ILE A  30     119.967  65.661  25.371  1.00  0.00           H  
ATOM    476 HG23 ILE A  30     121.725  65.917  25.254  1.00  0.00           H  
ATOM    477 HD11 ILE A  30     123.190  62.621  22.916  1.00  0.00           H  
ATOM    478 HD12 ILE A  30     121.447  62.331  23.125  1.00  0.00           H  
ATOM    479 HD13 ILE A  30     122.043  63.977  22.804  1.00  0.00           H  
ATOM    480  N   ILE A  31     119.926  61.862  27.487  1.00  0.00           N  
ATOM    481  CA  ILE A  31     119.651  60.489  27.926  1.00  0.00           C  
ATOM    482  C   ILE A  31     118.925  59.739  26.806  1.00  0.00           C  
ATOM    483  O   ILE A  31     118.035  60.298  26.163  1.00  0.00           O  
ATOM    484  CB  ILE A  31     118.796  60.464  29.219  1.00  0.00           C  
ATOM    485  CG1 ILE A  31     119.496  61.242  30.346  1.00  0.00           C  
ATOM    486  CG2 ILE A  31     118.514  59.024  29.653  1.00  0.00           C  
ATOM    487  CD1 ILE A  31     118.637  61.480  31.572  1.00  0.00           C  
ATOM    488  H   ILE A  31     119.136  62.405  27.169  1.00  0.00           H  
ATOM    489  HA  ILE A  31     120.599  59.989  28.124  1.00  0.00           H  
ATOM    490  HB  ILE A  31     117.843  60.950  29.008  1.00  0.00           H  
ATOM    491 HG13 ILE A  31     119.847  62.199  29.960  1.00  0.00           H  
ATOM    492 HG12 ILE A  31     120.404  60.715  30.638  1.00  0.00           H  
ATOM    493 HG21 ILE A  31     117.913  59.029  30.562  1.00  0.00           H  
ATOM    494 HG22 ILE A  31     117.972  58.505  28.862  1.00  0.00           H  
ATOM    495 HG23 ILE A  31     119.456  58.510  29.844  1.00  0.00           H  
ATOM    496 HD11 ILE A  31     119.210  62.035  32.315  1.00  0.00           H  
ATOM    497 HD12 ILE A  31     117.754  62.054  31.292  1.00  0.00           H  
ATOM    498 HD13 ILE A  31     118.329  60.523  31.992  1.00  0.00           H  
ATOM    499  N   ALA A  32     119.308  58.479  26.586  1.00  0.00           N  
ATOM    500  CA  ALA A  32     118.707  57.630  25.548  1.00  0.00           C  
ATOM    501  C   ALA A  32     118.505  56.198  26.052  1.00  0.00           C  
ATOM    502  O   ALA A  32     119.357  55.659  26.761  1.00  0.00           O  
ATOM    503  CB  ALA A  32     119.576  57.633  24.301  1.00  0.00           C  
ATOM    504  H   ALA A  32     120.042  58.069  27.146  1.00  0.00           H  
ATOM    505  HA  ALA A  32     117.732  58.043  25.288  1.00  0.00           H  
ATOM    506  HB1 ALA A  32     119.121  57.001  23.539  1.00  0.00           H  
ATOM    507  HB2 ALA A  32     119.665  58.651  23.922  1.00  0.00           H  
ATOM    508  HB3 ALA A  32     120.566  57.249  24.547  1.00  0.00           H  
ATOM    509  N   ASN A  33     117.383  55.591  25.665  1.00  0.00           N  
ATOM    510  CA  ASN A  33     116.985  54.264  26.151  1.00  0.00           C  
ATOM    511  C   ASN A  33     117.676  53.134  25.379  1.00  0.00           C  
ATOM    512  O   ASN A  33     118.015  53.295  24.206  1.00  0.00           O  
ATOM    513  CB  ASN A  33     115.457  54.118  26.059  1.00  0.00           C  
ATOM    514  CG  ASN A  33     114.912  52.990  26.923  1.00  0.00           C  
ATOM    515  OD1 ASN A  33     113.928  52.270  26.397  1.00  0.00           O  
ATOM    516  ND2 ASN A  33     115.355  52.780  28.053  1.00  0.00           N  
ATOM    517  H   ASN A  33     116.764  56.045  25.009  1.00  0.00           H  
ATOM    518  HA  ASN A  33     117.272  54.185  27.200  1.00  0.00           H  
ATOM    519  HB3 ASN A  33     115.171  53.949  25.021  1.00  0.00           H  
ATOM    520  HB2 ASN A  33     114.986  55.057  26.350  1.00  0.00           H  
ATOM    521 HD22 ASN A  33     114.980  52.026  28.611  1.00  0.00           H  
ATOM    522 HD21 ASN A  33     116.094  53.362  28.422  1.00  0.00           H  
ATOM    523  N   ALA A  34     117.876  51.997  26.049  1.00  0.00           N  
ATOM    524  CA  ALA A  34     118.551  50.827  25.466  1.00  0.00           C  
ATOM    525  C   ALA A  34     117.579  49.798  24.878  1.00  0.00           C  
ATOM    526  O   ALA A  34     117.837  49.248  23.805  1.00  0.00           O  
ATOM    527  CB  ALA A  34     119.435  50.164  26.510  1.00  0.00           C  
ATOM    528  H   ALA A  34     117.558  51.911  27.004  1.00  0.00           H  
ATOM    529  HA  ALA A  34     119.193  51.179  24.659  1.00  0.00           H  
ATOM    530  HB1 ALA A  34     119.931  49.299  26.070  1.00  0.00           H  
ATOM    531  HB2 ALA A  34     120.185  50.875  26.856  1.00  0.00           H  
ATOM    532  HB3 ALA A  34     118.824  49.842  27.353  1.00  0.00           H  
ATOM    533  N   ARG A  35     116.481  49.534  25.591  1.00  0.00           N  
ATOM    534  CA  ARG A  35     115.471  48.548  25.168  1.00  0.00           C  
ATOM    535  C   ARG A  35     114.786  48.888  23.836  1.00  0.00           C  
ATOM    536  O   ARG A  35     114.403  47.986  23.088  1.00  0.00           O  
ATOM    537  CB  ARG A  35     114.412  48.375  26.253  1.00  0.00           C  
ATOM    538  CG  ARG A  35     113.285  47.335  26.060  1.00  0.00           C  
ATOM    539  CD  ARG A  35     113.643  45.849  26.047  1.00  0.00           C  
ATOM    540  NE  ARG A  35     112.459  44.992  25.925  1.00  0.00           N  
ATOM    541  CZ  ARG A  35     112.494  43.664  25.716  1.00  0.00           C  
ATOM    542  NH1 ARG A  35     113.678  43.022  25.603  1.00  0.00           N1+
ATOM    543  NH2 ARG A  35     111.326  42.999  25.614  1.00  0.00           N  
ATOM    544  H   ARG A  35     116.315  50.019  26.461  1.00  0.00           H  
ATOM    545  HA  ARG A  35     115.976  47.590  25.044  1.00  0.00           H  
ATOM    546  HB2 ARG A  35     114.892  48.078  27.186  1.00  0.00           H  
ATOM    547  HB3 ARG A  35     113.884  49.317  26.400  1.00  0.00           H  
ATOM    548  HG2 ARG A  35     112.557  47.434  26.865  1.00  0.00           H  
ATOM    549  HG3 ARG A  35     112.792  47.507  25.103  1.00  0.00           H  
ATOM    550  HD2 ARG A  35     114.299  45.640  25.201  1.00  0.00           H  
ATOM    551  HD3 ARG A  35     114.153  45.590  26.974  1.00  0.00           H  
ATOM    552  HE  ARG A  35     111.572  45.467  26.009  1.00  0.00           H  
ATOM    553 HH12 ARG A  35     113.698  42.025  25.446  1.00  0.00           H  
ATOM    554 HH11 ARG A  35     114.542  43.540  25.674  1.00  0.00           H  
ATOM    555 HH22 ARG A  35     111.324  42.001  25.458  1.00  0.00           H  
ATOM    556 HH21 ARG A  35     110.452  43.499  25.695  1.00  0.00           H  
ATOM    557  N   VAL A  36     114.627  50.183  23.561  1.00  0.00           N  
ATOM    558  CA  VAL A  36     114.101  50.672  22.274  1.00  0.00           C  
ATOM    559  C   VAL A  36     115.079  50.375  21.121  1.00  0.00           C  
ATOM    560  O   VAL A  36     116.288  50.254  21.343  1.00  0.00           O  
ATOM    561  CB  VAL A  36     113.767  52.188  22.352  1.00  0.00           C  
ATOM    562  CG1 VAL A  36     115.035  53.035  22.403  1.00  0.00           C  
ATOM    563  CG2 VAL A  36     112.866  52.625  21.201  1.00  0.00           C  
ATOM    564  H   VAL A  36     114.871  50.879  24.251  1.00  0.00           H  
ATOM    565  HA  VAL A  36     113.174  50.137  22.069  1.00  0.00           H  
ATOM    566  HB  VAL A  36     113.221  52.357  23.280  1.00  0.00           H  
ATOM    567 HG11 VAL A  36     114.766  54.090  22.457  1.00  0.00           H  
ATOM    568 HG12 VAL A  36     115.619  52.764  23.283  1.00  0.00           H  
ATOM    569 HG13 VAL A  36     115.628  52.857  21.506  1.00  0.00           H  
ATOM    570 HG21 VAL A  36     112.654  53.691  21.289  1.00  0.00           H  
ATOM    571 HG22 VAL A  36     113.368  52.432  20.253  1.00  0.00           H  
ATOM    572 HG23 VAL A  36     111.932  52.065  21.238  1.00  0.00           H  
ATOM    573  N   GLU A  37     114.542  50.259  19.904  1.00  0.00           N  
ATOM    574  CA  GLU A  37     115.298  49.819  18.711  1.00  0.00           C  
ATOM    575  C   GLU A  37     116.578  50.615  18.407  1.00  0.00           C  
ATOM    576  O   GLU A  37     117.684  50.096  18.581  1.00  0.00           O  
ATOM    577  CB  GLU A  37     114.388  49.813  17.470  1.00  0.00           C  
ATOM    578  CG  GLU A  37     113.329  48.717  17.470  1.00  0.00           C  
ATOM    579  CD  GLU A  37     112.289  48.889  16.375  1.00  0.00           C  
ATOM    580  OE1 GLU A  37     112.593  49.521  15.340  1.00  0.00           O1-
ATOM    581  OE2 GLU A  37     111.160  48.383  16.548  1.00  0.00           O  
ATOM    582  H   GLU A  37     113.567  50.477  19.760  1.00  0.00           H  
ATOM    583  HA  GLU A  37     115.600  48.787  18.889  1.00  0.00           H  
ATOM    584  HB3 GLU A  37     115.001  49.723  16.573  1.00  0.00           H  
ATOM    585  HB2 GLU A  37     113.903  50.784  17.374  1.00  0.00           H  
ATOM    586  HG3 GLU A  37     112.833  48.693  18.440  1.00  0.00           H  
ATOM    587  HG2 GLU A  37     113.813  47.746  17.361  1.00  0.00           H  
ATOM    588  N   ASN A  38     116.422  51.867  17.968  1.00  0.00           N  
ATOM    589  CA  ASN A  38     117.548  52.698  17.507  1.00  0.00           C  
ATOM    590  C   ASN A  38     118.099  53.675  18.561  1.00  0.00           C  
ATOM    591  O   ASN A  38     118.834  54.606  18.215  1.00  0.00           O  
ATOM    592  CB  ASN A  38     117.132  53.479  16.250  1.00  0.00           C  
ATOM    593  CG  ASN A  38     116.614  52.580  15.140  1.00  0.00           C  
ATOM    594  OD1 ASN A  38     115.707  53.111  14.328  1.00  0.00           O  
ATOM    595  ND2 ASN A  38     117.028  51.427  15.007  1.00  0.00           N  
ATOM    596  H   ASN A  38     115.502  52.282  17.942  1.00  0.00           H  
ATOM    597  HA  ASN A  38     118.359  52.027  17.224  1.00  0.00           H  
ATOM    598  HB3 ASN A  38     117.982  54.054  15.883  1.00  0.00           H  
ATOM    599  HB2 ASN A  38     116.365  54.208  16.514  1.00  0.00           H  
ATOM    600 HD22 ASN A  38     116.671  50.845  14.263  1.00  0.00           H  
ATOM    601 HD21 ASN A  38     117.724  51.064  15.642  1.00  0.00           H  
ATOM    602  N   CYS A  39     117.764  53.447  19.835  1.00  0.00           N  
ATOM    603  CA  CYS A  39     118.153  54.320  20.952  1.00  0.00           C  
ATOM    604  C   CYS A  39     117.741  55.784  20.753  1.00  0.00           C  
ATOM    605  O   CYS A  39     118.575  56.648  20.466  1.00  0.00           O  
ATOM    606  CB  CYS A  39     119.656  54.197  21.253  1.00  0.00           C  
ATOM    607  SG  CYS A  39     120.167  52.547  21.792  1.00  0.00           S  
ATOM    608  H   CYS A  39     117.212  52.636  20.075  1.00  0.00           H  
ATOM    609  HA  CYS A  39     117.624  53.960  21.834  1.00  0.00           H  
ATOM    610  HB3 CYS A  39     119.933  54.928  22.013  1.00  0.00           H  
ATOM    611  HB2 CYS A  39     120.226  54.481  20.368  1.00  0.00           H  
ATOM    612  HG  CYS A  39     119.526  52.228  22.920  1.00  0.00           H  
ATOM    613  N   ALA A  40     116.442  56.038  20.902  1.00  0.00           N  
ATOM    614  CA  ALA A  40     115.877  57.383  20.807  1.00  0.00           C  
ATOM    615  C   ALA A  40     116.227  58.203  22.046  1.00  0.00           C  
ATOM    616  O   ALA A  40     116.223  57.680  23.163  1.00  0.00           O  
ATOM    617  CB  ALA A  40     114.366  57.313  20.635  1.00  0.00           C  
ATOM    618  H   ALA A  40     115.798  55.283  21.090  1.00  0.00           H  
ATOM    619  HA  ALA A  40     116.303  57.877  19.933  1.00  0.00           H  
ATOM    620  HB1 ALA A  40     113.961  58.322  20.566  1.00  0.00           H  
ATOM    621  HB2 ALA A  40     114.129  56.763  19.724  1.00  0.00           H  
ATOM    622  HB3 ALA A  40     113.926  56.803  21.492  1.00  0.00           H  
ATOM    623  N   VAL A  41     116.523  59.485  21.838  1.00  0.00           N  
ATOM    624  CA  VAL A  41     116.833  60.406  22.934  1.00  0.00           C  
ATOM    625  C   VAL A  41     115.535  60.751  23.673  1.00  0.00           C  
ATOM    626  O   VAL A  41     114.507  61.011  23.040  1.00  0.00           O  
ATOM    627  CB  VAL A  41     117.533  61.691  22.422  1.00  0.00           C  
ATOM    628  CG1 VAL A  41     117.708  62.717  23.539  1.00  0.00           C  
ATOM    629  CG2 VAL A  41     118.887  61.351  21.809  1.00  0.00           C  
ATOM    630  H   VAL A  41     116.539  59.853  20.898  1.00  0.00           H  
ATOM    631  HA  VAL A  41     117.503  59.902  23.630  1.00  0.00           H  
ATOM    632  HB  VAL A  41     116.909  62.134  21.646  1.00  0.00           H  
ATOM    633 HG11 VAL A  41     118.202  63.605  23.144  1.00  0.00           H  
ATOM    634 HG12 VAL A  41     116.731  62.992  23.937  1.00  0.00           H  
ATOM    635 HG13 VAL A  41     118.316  62.288  24.335  1.00  0.00           H  
ATOM    636 HG21 VAL A  41     119.365  62.264  21.454  1.00  0.00           H  
ATOM    637 HG22 VAL A  41     119.519  60.879  22.561  1.00  0.00           H  
ATOM    638 HG23 VAL A  41     118.746  60.667  20.972  1.00  0.00           H  
ATOM    639  N   ILE A  42     115.601  60.746  25.005  1.00  0.00           N  
ATOM    640  CA  ILE A  42     114.431  60.984  25.870  1.00  0.00           C  
ATOM    641  C   ILE A  42     114.580  62.153  26.865  1.00  0.00           C  
ATOM    642  O   ILE A  42     113.677  62.387  27.672  1.00  0.00           O  
ATOM    643  CB  ILE A  42     114.025  59.689  26.623  1.00  0.00           C  
ATOM    644  CG1 ILE A  42     115.167  59.165  27.507  1.00  0.00           C  
ATOM    645  CG2 ILE A  42     113.600  58.616  25.628  1.00  0.00           C  
ATOM    646  CD1 ILE A  42     114.765  58.017  28.409  1.00  0.00           C  
ATOM    647  H   ILE A  42     116.483  60.573  25.466  1.00  0.00           H  
ATOM    648  HA  ILE A  42     113.600  61.237  25.211  1.00  0.00           H  
ATOM    649  HB  ILE A  42     113.174  59.918  27.264  1.00  0.00           H  
ATOM    650 HG13 ILE A  42     115.558  59.982  28.114  1.00  0.00           H  
ATOM    651 HG12 ILE A  42     115.999  58.854  26.876  1.00  0.00           H  
ATOM    652 HG21 ILE A  42     113.317  57.712  26.167  1.00  0.00           H  
ATOM    653 HG22 ILE A  42     112.749  58.974  25.048  1.00  0.00           H  
ATOM    654 HG23 ILE A  42     114.429  58.394  24.956  1.00  0.00           H  
ATOM    655 HD11 ILE A  42     115.624  57.702  29.002  1.00  0.00           H  
ATOM    656 HD12 ILE A  42     113.964  58.340  29.074  1.00  0.00           H  
ATOM    657 HD13 ILE A  42     114.417  57.181  27.801  1.00  0.00           H  
ATOM    658  N   TYR A  43     115.695  62.886  26.804  1.00  0.00           N  
ATOM    659  CA  TYR A  43     115.871  64.105  27.602  1.00  0.00           C  
ATOM    660  C   TYR A  43     116.950  65.014  27.008  1.00  0.00           C  
ATOM    661  O   TYR A  43     117.925  64.536  26.425  1.00  0.00           O  
ATOM    662  CB  TYR A  43     116.220  63.768  29.057  1.00  0.00           C  
ATOM    663  CG  TYR A  43     116.348  64.993  29.942  1.00  0.00           C  
ATOM    664  CD1 TYR A  43     115.215  65.673  30.392  1.00  0.00           C  
ATOM    665  CD2 TYR A  43     117.601  65.488  30.308  1.00  0.00           C  
ATOM    666  CE1 TYR A  43     115.325  66.802  31.194  1.00  0.00           C  
ATOM    667  CE2 TYR A  43     117.722  66.617  31.109  1.00  0.00           C  
ATOM    668  CZ  TYR A  43     116.582  67.270  31.550  1.00  0.00           C  
ATOM    669  OH  TYR A  43     116.697  68.388  32.345  1.00  0.00           O  
ATOM    670  H   TYR A  43     116.450  62.607  26.195  1.00  0.00           H  
ATOM    671  HA  TYR A  43     114.928  64.652  27.598  1.00  0.00           H  
ATOM    672  HB3 TYR A  43     117.152  63.203  29.084  1.00  0.00           H  
ATOM    673  HB2 TYR A  43     115.460  63.103  29.467  1.00  0.00           H  
ATOM    674  HD1 TYR A  43     114.231  65.323  30.117  1.00  0.00           H  
ATOM    675  HD2 TYR A  43     118.498  64.992  29.968  1.00  0.00           H  
ATOM    676  HE1 TYR A  43     114.436  67.310  31.537  1.00  0.00           H  
ATOM    677  HE2 TYR A  43     118.701  66.981  31.385  1.00  0.00           H  
ATOM    678  HH  TYR A  43     117.625  68.578  32.498  1.00  0.00           H  
ATOM    679  N   CYS A  44     116.757  66.322  27.169  1.00  0.00           N  
ATOM    680  CA  CYS A  44     117.718  67.326  26.717  1.00  0.00           C  
ATOM    681  C   CYS A  44     117.574  68.609  27.542  1.00  0.00           C  
ATOM    682  O   CYS A  44     116.582  69.329  27.410  1.00  0.00           O  
ATOM    683  CB  CYS A  44     117.524  67.615  25.224  1.00  0.00           C  
ATOM    684  SG  CYS A  44     115.800  67.767  24.696  1.00  0.00           S  
ATOM    685  H   CYS A  44     115.918  66.657  27.620  1.00  0.00           H  
ATOM    686  HA  CYS A  44     118.724  66.932  26.864  1.00  0.00           H  
ATOM    687  HB3 CYS A  44     118.013  66.836  24.639  1.00  0.00           H  
ATOM    688  HB2 CYS A  44     118.064  68.524  24.960  1.00  0.00           H  
ATOM    689  HG  CYS A  44     115.217  68.769  25.360  1.00  0.00           H  
ATOM    690  N   ASN A  45     118.562  68.877  28.396  1.00  0.00           N  
ATOM    691  CA  ASN A  45     118.557  70.072  29.255  1.00  0.00           C  
ATOM    692  C   ASN A  45     118.808  71.370  28.478  1.00  0.00           C  
ATOM    693  O   ASN A  45     119.148  71.341  27.292  1.00  0.00           O  
ATOM    694  CB  ASN A  45     119.571  69.925  30.405  1.00  0.00           C  
ATOM    695  CG  ASN A  45     121.017  69.935  29.931  1.00  0.00           C  
ATOM    696  OD1 ASN A  45     121.338  69.425  28.857  1.00  0.00           O  
ATOM    697  ND2 ASN A  45     121.898  70.508  30.742  1.00  0.00           N  
ATOM    698  H   ASN A  45     119.350  68.249  28.470  1.00  0.00           H  
ATOM    699  HA  ASN A  45     117.566  70.147  29.703  1.00  0.00           H  
ATOM    700  HB3 ASN A  45     119.374  68.999  30.945  1.00  0.00           H  
ATOM    701  HB2 ASN A  45     119.421  70.729  31.125  1.00  0.00           H  
ATOM    702 HD22 ASN A  45     122.873  70.546  30.482  1.00  0.00           H  
ATOM    703 HD21 ASN A  45     121.593  70.906  31.619  1.00  0.00           H  
ATOM    704  N   ASP A  46     118.636  72.501  29.163  1.00  0.00           N  
ATOM    705  CA  ASP A  46     118.812  73.830  28.557  1.00  0.00           C  
ATOM    706  C   ASP A  46     120.252  74.101  28.102  1.00  0.00           C  
ATOM    707  O   ASP A  46     120.464  74.812  27.118  1.00  0.00           O  
ATOM    708  CB  ASP A  46     118.360  74.937  29.523  1.00  0.00           C  
ATOM    709  CG  ASP A  46     116.861  74.907  29.800  1.00  0.00           C  
ATOM    710  OD1 ASP A  46     116.068  74.822  28.837  1.00  0.00           O1-
ATOM    711  OD2 ASP A  46     116.474  74.983  30.986  1.00  0.00           O  
ATOM    712  H   ASP A  46     118.374  72.466  30.138  1.00  0.00           H  
ATOM    713  HA  ASP A  46     118.172  73.879  27.676  1.00  0.00           H  
ATOM    714  HB3 ASP A  46     118.633  75.909  29.113  1.00  0.00           H  
ATOM    715  HB2 ASP A  46     118.904  74.842  30.463  1.00  0.00           H  
ATOM    716  N   GLY A  47     121.227  73.543  28.820  1.00  0.00           N  
ATOM    717  CA  GLY A  47     122.642  73.663  28.458  1.00  0.00           C  
ATOM    718  C   GLY A  47     123.016  73.026  27.127  1.00  0.00           C  
ATOM    719  O   GLY A  47     123.898  73.528  26.426  1.00  0.00           O  
ATOM    720  H   GLY A  47     121.003  73.013  29.650  1.00  0.00           H  
ATOM    721  HA3 GLY A  47     123.255  73.231  29.249  1.00  0.00           H  
ATOM    722  HA2 GLY A  47     122.923  74.716  28.446  1.00  0.00           H  
ATOM    723  N   PHE A  48     122.350  71.922  26.783  1.00  0.00           N  
ATOM    724  CA  PHE A  48     122.577  71.235  25.508  1.00  0.00           C  
ATOM    725  C   PHE A  48     122.036  72.027  24.315  1.00  0.00           C  
ATOM    726  O   PHE A  48     122.686  72.088  23.269  1.00  0.00           O  
ATOM    727  CB  PHE A  48     121.953  69.835  25.528  1.00  0.00           C  
ATOM    728  CG  PHE A  48     122.256  69.019  24.301  1.00  0.00           C  
ATOM    729  CD1 PHE A  48     123.511  68.439  24.129  1.00  0.00           C  
ATOM    730  CD2 PHE A  48     121.293  68.833  23.311  1.00  0.00           C  
ATOM    731  CE1 PHE A  48     123.798  67.688  22.997  1.00  0.00           C  
ATOM    732  CE2 PHE A  48     121.575  68.082  22.177  1.00  0.00           C  
ATOM    733  CZ  PHE A  48     122.830  67.509  22.019  1.00  0.00           C  
ATOM    734  H   PHE A  48     121.662  71.531  27.410  1.00  0.00           H  
ATOM    735  HA  PHE A  48     123.653  71.121  25.375  1.00  0.00           H  
ATOM    736  HB3 PHE A  48     120.873  69.922  25.647  1.00  0.00           H  
ATOM    737  HB2 PHE A  48     122.296  69.299  26.413  1.00  0.00           H  
ATOM    738  HD1 PHE A  48     124.275  68.571  24.881  1.00  0.00           H  
ATOM    739  HD2 PHE A  48     120.314  69.275  23.420  1.00  0.00           H  
ATOM    740  HE1 PHE A  48     124.775  67.243  22.878  1.00  0.00           H  
ATOM    741  HE2 PHE A  48     120.818  67.944  21.419  1.00  0.00           H  
ATOM    742  HZ  PHE A  48     123.054  66.926  21.138  1.00  0.00           H  
ATOM    743  N   CYS A  49     120.851  72.617  24.473  1.00  0.00           N  
ATOM    744  CA  CYS A  49     120.235  73.439  23.420  1.00  0.00           C  
ATOM    745  C   CYS A  49     121.023  74.719  23.112  1.00  0.00           C  
ATOM    746  O   CYS A  49     121.022  75.185  21.971  1.00  0.00           O  
ATOM    747  CB  CYS A  49     118.788  73.789  23.782  1.00  0.00           C  
ATOM    748  SG  CYS A  49     117.683  72.359  23.858  1.00  0.00           S  
ATOM    749  H   CYS A  49     120.344  72.507  25.339  1.00  0.00           H  
ATOM    750  HA  CYS A  49     120.210  72.841  22.509  1.00  0.00           H  
ATOM    751  HB3 CYS A  49     118.399  74.508  23.061  1.00  0.00           H  
ATOM    752  HB2 CYS A  49     118.771  74.310  24.739  1.00  0.00           H  
ATOM    753  HG  CYS A  49     117.150  72.143  22.652  1.00  0.00           H  
ATOM    754  N   GLU A  50     121.679  75.284  24.128  1.00  0.00           N  
ATOM    755  CA  GLU A  50     122.570  76.439  23.944  1.00  0.00           C  
ATOM    756  C   GLU A  50     123.841  76.094  23.155  1.00  0.00           C  
ATOM    757  O   GLU A  50     124.349  76.931  22.406  1.00  0.00           O  
ATOM    758  CB  GLU A  50     122.956  77.050  25.298  1.00  0.00           C  
ATOM    759  CG  GLU A  50     121.806  77.740  26.017  1.00  0.00           C  
ATOM    760  CD  GLU A  50     122.128  78.086  27.461  1.00  0.00           C  
ATOM    761  OE1 GLU A  50     123.312  78.336  27.776  1.00  0.00           O1-
ATOM    762  OE2 GLU A  50     121.191  78.114  28.286  1.00  0.00           O  
ATOM    763  H   GLU A  50     121.572  74.919  25.064  1.00  0.00           H  
ATOM    764  HA  GLU A  50     122.023  77.195  23.381  1.00  0.00           H  
ATOM    765  HB3 GLU A  50     123.771  77.760  25.155  1.00  0.00           H  
ATOM    766  HB2 GLU A  50     123.369  76.273  25.940  1.00  0.00           H  
ATOM    767  HG3 GLU A  50     120.924  77.100  25.986  1.00  0.00           H  
ATOM    768  HG2 GLU A  50     121.536  78.648  25.479  1.00  0.00           H  
ATOM    769  N   LEU A  51     124.348  74.872  23.335  1.00  0.00           N  
ATOM    770  CA  LEU A  51     125.550  74.405  22.632  1.00  0.00           C  
ATOM    771  C   LEU A  51     125.292  74.204  21.137  1.00  0.00           C  
ATOM    772  O   LEU A  51     125.922  74.856  20.302  1.00  0.00           O  
ATOM    773  CB  LEU A  51     126.068  73.099  23.260  1.00  0.00           C  
ATOM    774  CG  LEU A  51     127.325  72.450  22.663  1.00  0.00           C  
ATOM    775  CD1 LEU A  51     128.509  73.405  22.711  1.00  0.00           C  
ATOM    776  CD2 LEU A  51     127.656  71.150  23.384  1.00  0.00           C  
ATOM    777  H   LEU A  51     123.903  74.230  23.975  1.00  0.00           H  
ATOM    778  HA  LEU A  51     126.324  75.165  22.743  1.00  0.00           H  
ATOM    779  HB3 LEU A  51     125.261  72.366  23.275  1.00  0.00           H  
ATOM    780  HB2 LEU A  51     126.219  73.253  24.328  1.00  0.00           H  
ATOM    781  HG  LEU A  51     127.121  72.215  21.618  1.00  0.00           H  
ATOM    782 HD11 LEU A  51     129.386  72.920  22.282  1.00  0.00           H  
ATOM    783 HD12 LEU A  51     128.275  74.303  22.139  1.00  0.00           H  
ATOM    784 HD13 LEU A  51     128.715  73.677  23.746  1.00  0.00           H  
ATOM    785 HD21 LEU A  51     128.550  70.708  22.945  1.00  0.00           H  
ATOM    786 HD22 LEU A  51     127.834  71.355  24.440  1.00  0.00           H  
ATOM    787 HD23 LEU A  51     126.821  70.456  23.285  1.00  0.00           H  
ATOM    788  N   CYS A  52     124.364  73.305  20.813  1.00  0.00           N  
ATOM    789  CA  CYS A  52     124.069  72.943  19.422  1.00  0.00           C  
ATOM    790  C   CYS A  52     123.232  74.002  18.705  1.00  0.00           C  
ATOM    791  O   CYS A  52     123.518  74.343  17.555  1.00  0.00           O  
ATOM    792  CB  CYS A  52     123.347  71.593  19.363  1.00  0.00           C  
ATOM    793  SG  CYS A  52     121.724  71.580  20.160  1.00  0.00           S  
ATOM    794  H   CYS A  52     123.833  72.844  21.538  1.00  0.00           H  
ATOM    795  HA  CYS A  52     125.016  72.844  18.891  1.00  0.00           H  
ATOM    796  HB3 CYS A  52     123.977  70.827  19.814  1.00  0.00           H  
ATOM    797  HB2 CYS A  52     123.241  71.285  18.323  1.00  0.00           H  
ATOM    798  HG  CYS A  52     121.846  71.134  21.413  1.00  0.00           H  
ATOM    799  N   GLY A  53     122.201  74.504  19.387  1.00  0.00           N  
ATOM    800  CA  GLY A  53     121.260  75.475  18.816  1.00  0.00           C  
ATOM    801  C   GLY A  53     119.862  74.917  18.594  1.00  0.00           C  
ATOM    802  O   GLY A  53     118.894  75.679  18.548  1.00  0.00           O  
ATOM    803  H   GLY A  53     122.040  74.218  20.342  1.00  0.00           H  
ATOM    804  HA3 GLY A  53     121.655  75.848  17.871  1.00  0.00           H  
ATOM    805  HA2 GLY A  53     121.202  76.348  19.467  1.00  0.00           H  
ATOM    806  N   TYR A  54     119.754  73.593  18.459  1.00  0.00           N  
ATOM    807  CA  TYR A  54     118.472  72.928  18.200  1.00  0.00           C  
ATOM    808  C   TYR A  54     117.593  72.880  19.454  1.00  0.00           C  
ATOM    809  O   TYR A  54     118.098  72.795  20.576  1.00  0.00           O  
ATOM    810  CB  TYR A  54     118.697  71.503  17.670  1.00  0.00           C  
ATOM    811  CG  TYR A  54     119.344  71.439  16.300  1.00  0.00           C  
ATOM    812  CD1 TYR A  54     118.566  71.410  15.140  1.00  0.00           C  
ATOM    813  CD2 TYR A  54     120.733  71.396  16.158  1.00  0.00           C  
ATOM    814  CE1 TYR A  54     119.150  71.349  13.881  1.00  0.00           C  
ATOM    815  CE2 TYR A  54     121.327  71.334  14.903  1.00  0.00           C  
ATOM    816  CZ  TYR A  54     120.532  71.310  13.768  1.00  0.00           C  
ATOM    817  OH  TYR A  54     121.114  71.249  12.522  1.00  0.00           O  
ATOM    818  H   TYR A  54     120.575  73.009  18.535  1.00  0.00           H  
ATOM    819  HA  TYR A  54     117.943  73.496  17.435  1.00  0.00           H  
ATOM    820  HB3 TYR A  54     117.745  70.973  17.645  1.00  0.00           H  
ATOM    821  HB2 TYR A  54     119.304  70.944  18.383  1.00  0.00           H  
ATOM    822  HD1 TYR A  54     117.489  71.435  15.212  1.00  0.00           H  
ATOM    823  HD2 TYR A  54     121.366  71.411  17.033  1.00  0.00           H  
ATOM    824  HE1 TYR A  54     118.529  71.332  12.998  1.00  0.00           H  
ATOM    825  HE2 TYR A  54     122.403  71.305  14.816  1.00  0.00           H  
ATOM    826  HH  TYR A  54     122.069  71.228  12.615  1.00  0.00           H  
ATOM    827  N   SER A  55     116.278  72.928  19.242  1.00  0.00           N  
ATOM    828  CA  SER A  55     115.289  72.884  20.325  1.00  0.00           C  
ATOM    829  C   SER A  55     114.998  71.436  20.743  1.00  0.00           C  
ATOM    830  O   SER A  55     115.558  70.497  20.174  1.00  0.00           O  
ATOM    831  CB  SER A  55     114.000  73.584  19.877  1.00  0.00           C  
ATOM    832  OG  SER A  55     113.415  72.923  18.767  1.00  0.00           O  
ATOM    833  H   SER A  55     115.921  72.998  18.300  1.00  0.00           H  
ATOM    834  HA  SER A  55     115.693  73.419  21.185  1.00  0.00           H  
ATOM    835  HB3 SER A  55     114.223  74.617  19.608  1.00  0.00           H  
ATOM    836  HB2 SER A  55     113.290  73.602  20.704  1.00  0.00           H  
ATOM    837  HG  SER A  55     112.632  73.401  18.486  1.00  0.00           H  
ATOM    838  N   ARG A  56     114.126  71.266  21.738  1.00  0.00           N  
ATOM    839  CA  ARG A  56     113.738  69.933  22.223  1.00  0.00           C  
ATOM    840  C   ARG A  56     112.972  69.116  21.180  1.00  0.00           C  
ATOM    841  O   ARG A  56     113.235  67.925  21.015  1.00  0.00           O  
ATOM    842  CB  ARG A  56     112.896  70.034  23.500  1.00  0.00           C  
ATOM    843  CG  ARG A  56     113.630  70.630  24.692  1.00  0.00           C  
ATOM    844  CD  ARG A  56     113.106  70.073  26.007  1.00  0.00           C  
ATOM    845  NE  ARG A  56     113.791  70.648  27.165  1.00  0.00           N  
ATOM    846  CZ  ARG A  56     113.612  70.265  28.431  1.00  0.00           C  
ATOM    847  NH1 ARG A  56     112.759  69.287  28.744  1.00  0.00           N1+
ATOM    848  NH2 ARG A  56     114.297  70.867  29.402  1.00  0.00           N  
ATOM    849  H   ARG A  56     113.708  72.069  22.186  1.00  0.00           H  
ATOM    850  HA  ARG A  56     114.650  69.389  22.468  1.00  0.00           H  
ATOM    851  HB3 ARG A  56     112.521  69.045  23.764  1.00  0.00           H  
ATOM    852  HB2 ARG A  56     112.001  70.622  23.297  1.00  0.00           H  
ATOM    853  HG3 ARG A  56     113.513  71.714  24.685  1.00  0.00           H  
ATOM    854  HG2 ARG A  56     114.695  70.416  24.606  1.00  0.00           H  
ATOM    855  HD3 ARG A  56     113.227  68.990  26.015  1.00  0.00           H  
ATOM    856  HD2 ARG A  56     112.037  70.270  26.084  1.00  0.00           H  
ATOM    857  HE  ARG A  56     114.442  71.390  26.949  1.00  0.00           H  
ATOM    858 HH12 ARG A  56     112.638  69.012  29.708  1.00  0.00           H  
ATOM    859 HH11 ARG A  56     112.235  68.822  28.017  1.00  0.00           H  
ATOM    860 HH22 ARG A  56     114.167  70.583  30.363  1.00  0.00           H  
ATOM    861 HH21 ARG A  56     114.946  71.608  29.178  1.00  0.00           H  
ATOM    862  N   ALA A  57     112.031  69.759  20.488  1.00  0.00           N  
ATOM    863  CA  ALA A  57     111.199  69.098  19.468  1.00  0.00           C  
ATOM    864  C   ALA A  57     112.013  68.403  18.369  1.00  0.00           C  
ATOM    865  O   ALA A  57     111.662  67.304  17.935  1.00  0.00           O  
ATOM    866  CB  ALA A  57     110.234  70.100  18.847  1.00  0.00           C  
ATOM    867  H   ALA A  57     111.865  70.741  20.654  1.00  0.00           H  
ATOM    868  HA  ALA A  57     110.604  68.335  19.971  1.00  0.00           H  
ATOM    869  HB1 ALA A  57     109.624  69.600  18.095  1.00  0.00           H  
ATOM    870  HB2 ALA A  57     109.588  70.512  19.622  1.00  0.00           H  
ATOM    871  HB3 ALA A  57     110.798  70.907  18.379  1.00  0.00           H  
ATOM    872  N   GLU A  58     113.094  69.049  17.936  1.00  0.00           N  
ATOM    873  CA  GLU A  58     113.977  68.508  16.895  1.00  0.00           C  
ATOM    874  C   GLU A  58     114.911  67.406  17.413  1.00  0.00           C  
ATOM    875  O   GLU A  58     115.145  66.417  16.715  1.00  0.00           O  
ATOM    876  CB  GLU A  58     114.798  69.635  16.257  1.00  0.00           C  
ATOM    877  CG  GLU A  58     113.956  70.660  15.507  1.00  0.00           C  
ATOM    878  CD  GLU A  58     114.754  71.871  15.061  1.00  0.00           C  
ATOM    879  OE1 GLU A  58     115.316  72.569  15.932  1.00  0.00           O1-
ATOM    880  OE2 GLU A  58     114.808  72.136  13.841  1.00  0.00           O  
ATOM    881  H   GLU A  58     113.335  69.949  18.326  1.00  0.00           H  
ATOM    882  HA  GLU A  58     113.348  68.073  16.118  1.00  0.00           H  
ATOM    883  HB3 GLU A  58     115.535  69.206  15.578  1.00  0.00           H  
ATOM    884  HB2 GLU A  58     115.380  70.140  17.028  1.00  0.00           H  
ATOM    885  HG3 GLU A  58     113.130  70.984  16.141  1.00  0.00           H  
ATOM    886  HG2 GLU A  58     113.499  70.187  14.638  1.00  0.00           H  
ATOM    887  N   VAL A  59     115.436  67.581  18.627  1.00  0.00           N  
ATOM    888  CA  VAL A  59     116.398  66.636  19.218  1.00  0.00           C  
ATOM    889  C   VAL A  59     115.718  65.350  19.710  1.00  0.00           C  
ATOM    890  O   VAL A  59     116.263  64.259  19.527  1.00  0.00           O  
ATOM    891  CB  VAL A  59     117.203  67.289  20.374  1.00  0.00           C  
ATOM    892  CG1 VAL A  59     118.128  66.280  21.056  1.00  0.00           C  
ATOM    893  CG2 VAL A  59     118.017  68.475  19.863  1.00  0.00           C  
ATOM    894  H   VAL A  59     115.176  68.387  19.178  1.00  0.00           H  
ATOM    895  HA  VAL A  59     117.107  66.357  18.439  1.00  0.00           H  
ATOM    896  HB  VAL A  59     116.495  67.657  21.116  1.00  0.00           H  
ATOM    897 HG11 VAL A  59     118.675  66.773  21.860  1.00  0.00           H  
ATOM    898 HG12 VAL A  59     117.535  65.464  21.468  1.00  0.00           H  
ATOM    899 HG13 VAL A  59     118.834  65.883  20.327  1.00  0.00           H  
ATOM    900 HG21 VAL A  59     118.573  68.918  20.689  1.00  0.00           H  
ATOM    901 HG22 VAL A  59     118.714  68.135  19.097  1.00  0.00           H  
ATOM    902 HG23 VAL A  59     117.346  69.221  19.437  1.00  0.00           H  
ATOM    903  N   MET A  60     114.547  65.482  20.337  1.00  0.00           N  
ATOM    904  CA  MET A  60     113.815  64.331  20.891  1.00  0.00           C  
ATOM    905  C   MET A  60     113.344  63.369  19.795  1.00  0.00           C  
ATOM    906  O   MET A  60     113.028  63.796  18.683  1.00  0.00           O  
ATOM    907  CB  MET A  60     112.610  64.797  21.722  1.00  0.00           C  
ATOM    908  CG  MET A  60     112.974  65.532  23.006  1.00  0.00           C  
ATOM    909  SD  MET A  60     113.399  64.442  24.377  1.00  0.00           S  
ATOM    910  CE  MET A  60     111.786  63.806  24.824  1.00  0.00           C  
ATOM    911  H   MET A  60     114.132  66.397  20.445  1.00  0.00           H  
ATOM    912  HA  MET A  60     114.491  63.787  21.551  1.00  0.00           H  
ATOM    913  HB3 MET A  60     111.984  63.938  21.963  1.00  0.00           H  
ATOM    914  HB2 MET A  60     111.974  65.435  21.109  1.00  0.00           H  
ATOM    915  HG3 MET A  60     112.146  66.177  23.300  1.00  0.00           H  
ATOM    916  HG2 MET A  60     113.806  66.209  22.811  1.00  0.00           H  
ATOM    917  HE1 MET A  60     111.887  63.115  25.661  1.00  0.00           H  
ATOM    918  HE2 MET A  60     111.136  64.632  25.112  1.00  0.00           H  
ATOM    919  HE3 MET A  60     111.352  63.283  23.972  1.00  0.00           H  
ATOM    920  N   GLN A  61     113.308  62.078  20.133  1.00  0.00           N  
ATOM    921  CA  GLN A  61     112.949  60.990  19.207  1.00  0.00           C  
ATOM    922  C   GLN A  61     113.888  60.883  17.990  1.00  0.00           C  
ATOM    923  O   GLN A  61     113.433  60.734  16.851  1.00  0.00           O  
ATOM    924  CB  GLN A  61     111.482  61.100  18.759  1.00  0.00           C  
ATOM    925  CG  GLN A  61     110.481  61.187  19.899  1.00  0.00           C  
ATOM    926  CD  GLN A  61     109.042  61.160  19.413  1.00  0.00           C  
ATOM    927  OE1 GLN A  61     108.687  61.835  18.445  1.00  0.00           O  
ATOM    928  NE2 GLN A  61     108.203  60.382  20.088  1.00  0.00           N  
ATOM    929  H   GLN A  61     113.536  61.796  21.076  1.00  0.00           H  
ATOM    930  HA  GLN A  61     113.042  60.057  19.763  1.00  0.00           H  
ATOM    931  HB3 GLN A  61     111.234  60.249  18.125  1.00  0.00           H  
ATOM    932  HB2 GLN A  61     111.367  61.968  18.110  1.00  0.00           H  
ATOM    933  HG3 GLN A  61     110.655  62.102  20.465  1.00  0.00           H  
ATOM    934  HG2 GLN A  61     110.646  60.360  20.590  1.00  0.00           H  
ATOM    935 HE22 GLN A  61     107.234  60.324  19.810  1.00  0.00           H  
ATOM    936 HE21 GLN A  61     108.535  59.848  20.879  1.00  0.00           H  
ATOM    937  N   ARG A  62     115.194  60.969  18.250  1.00  0.00           N  
ATOM    938  CA  ARG A  62     116.236  60.778  17.231  1.00  0.00           C  
ATOM    939  C   ARG A  62     117.331  59.864  17.788  1.00  0.00           C  
ATOM    940  O   ARG A  62     117.493  59.788  19.008  1.00  0.00           O  
ATOM    941  CB  ARG A  62     116.856  62.121  16.834  1.00  0.00           C  
ATOM    942  CG  ARG A  62     115.926  63.057  16.078  1.00  0.00           C  
ATOM    943  CD  ARG A  62     115.720  62.610  14.638  1.00  0.00           C  
ATOM    944  NE  ARG A  62     114.988  63.608  13.854  1.00  0.00           N  
ATOM    945  CZ  ARG A  62     115.497  64.748  13.376  1.00  0.00           C  
ATOM    946  NH1 ARG A  62     116.771  65.088  13.590  1.00  0.00           N1+
ATOM    947  NH2 ARG A  62     114.717  65.569  12.675  1.00  0.00           N  
ATOM    948  H   ARG A  62     115.510  61.175  19.187  1.00  0.00           H  
ATOM    949  HA  ARG A  62     115.794  60.313  16.350  1.00  0.00           H  
ATOM    950  HB3 ARG A  62     117.751  61.943  16.238  1.00  0.00           H  
ATOM    951  HB2 ARG A  62     117.227  62.625  17.727  1.00  0.00           H  
ATOM    952  HG3 ARG A  62     116.339  64.066  16.089  1.00  0.00           H  
ATOM    953  HG2 ARG A  62     114.963  63.099  16.586  1.00  0.00           H  
ATOM    954  HD3 ARG A  62     115.173  61.667  14.626  1.00  0.00           H  
ATOM    955  HD2 ARG A  62     116.689  62.424  14.174  1.00  0.00           H  
ATOM    956  HE  ARG A  62     114.020  63.376  13.683  1.00  0.00           H  
ATOM    957 HH12 ARG A  62     117.132  65.955  13.218  1.00  0.00           H  
ATOM    958 HH11 ARG A  62     117.374  64.478  14.124  1.00  0.00           H  
ATOM    959 HH22 ARG A  62     115.092  66.433  12.310  1.00  0.00           H  
ATOM    960 HH21 ARG A  62     113.750  65.328  12.509  1.00  0.00           H  
ATOM    961  N   PRO A  63     118.093  59.172  16.907  1.00  0.00           N  
ATOM    962  CA  PRO A  63     119.196  58.315  17.380  1.00  0.00           C  
ATOM    963  C   PRO A  63     120.247  59.055  18.220  1.00  0.00           C  
ATOM    964  O   PRO A  63     120.555  60.217  17.940  1.00  0.00           O  
ATOM    965  CB  PRO A  63     119.823  57.796  16.080  1.00  0.00           C  
ATOM    966  CG  PRO A  63     118.726  57.858  15.079  1.00  0.00           C  
ATOM    967  CD  PRO A  63     117.909  59.061  15.446  1.00  0.00           C  
ATOM    968  HA  PRO A  63     118.792  57.479  17.951  1.00  0.00           H  
ATOM    969  HB3 PRO A  63     120.130  56.759  16.216  1.00  0.00           H  
ATOM    970  HB2 PRO A  63     120.628  58.465  15.775  1.00  0.00           H  
ATOM    971  HG3 PRO A  63     118.110  56.963  15.162  1.00  0.00           H  
ATOM    972  HG2 PRO A  63     119.151  57.999  14.085  1.00  0.00           H  
ATOM    973  HD2 PRO A  63     118.329  59.943  14.962  1.00  0.00           H  
ATOM    974  HD3 PRO A  63     116.859  58.863  15.229  1.00  0.00           H  
ATOM    975  N   CYS A  64     120.785  58.376  19.233  1.00  0.00           N  
ATOM    976  CA  CYS A  64     121.758  58.975  20.158  1.00  0.00           C  
ATOM    977  C   CYS A  64     123.146  59.209  19.546  1.00  0.00           C  
ATOM    978  O   CYS A  64     123.938  59.976  20.100  1.00  0.00           O  
ATOM    979  CB  CYS A  64     121.891  58.121  21.423  1.00  0.00           C  
ATOM    980  SG  CYS A  64     122.489  56.440  21.132  1.00  0.00           S  
ATOM    981  H   CYS A  64     120.527  57.412  19.388  1.00  0.00           H  
ATOM    982  HA  CYS A  64     121.366  59.946  20.460  1.00  0.00           H  
ATOM    983  HB3 CYS A  64     120.929  58.079  21.933  1.00  0.00           H  
ATOM    984  HB2 CYS A  64     122.553  58.622  22.129  1.00  0.00           H  
ATOM    985  HG  CYS A  64     122.567  55.787  22.295  1.00  0.00           H  
ATOM    986  N   THR A  65     123.443  58.547  18.425  1.00  0.00           N  
ATOM    987  CA  THR A  65     124.672  58.805  17.658  1.00  0.00           C  
ATOM    988  C   THR A  65     124.707  60.220  17.064  1.00  0.00           C  
ATOM    989  O   THR A  65     125.786  60.797  16.913  1.00  0.00           O  
ATOM    990  CB  THR A  65     124.858  57.787  16.511  1.00  0.00           C  
ATOM    991  OG1 THR A  65     123.672  57.740  15.707  1.00  0.00           O  
ATOM    992  CG2 THR A  65     125.154  56.399  17.062  1.00  0.00           C  
ATOM    993  H   THR A  65     122.813  57.839  18.075  1.00  0.00           H  
ATOM    994  HA  THR A  65     125.519  58.705  18.337  1.00  0.00           H  
ATOM    995  HB  THR A  65     125.694  58.105  15.889  1.00  0.00           H  
ATOM    996  HG1 THR A  65     123.792  57.107  14.996  1.00  0.00           H  
ATOM    997 HG21 THR A  65     125.281  55.699  16.236  1.00  0.00           H  
ATOM    998 HG22 THR A  65     126.068  56.430  17.655  1.00  0.00           H  
ATOM    999 HG23 THR A  65     124.325  56.072  17.690  1.00  0.00           H  
ATOM   1000  N   CYS A  66     123.528  60.752  16.724  1.00  0.00           N  
ATOM   1001  CA  CYS A  66     123.348  62.130  16.238  1.00  0.00           C  
ATOM   1002  C   CYS A  66     124.036  62.389  14.893  1.00  0.00           C  
ATOM   1003  O   CYS A  66     125.186  62.835  14.840  1.00  0.00           O  
ATOM   1004  CB  CYS A  66     123.786  63.162  17.290  1.00  0.00           C  
ATOM   1005  SG  CYS A  66     122.902  63.042  18.864  1.00  0.00           S  
ATOM   1006  H   CYS A  66     122.686  60.199  16.793  1.00  0.00           H  
ATOM   1007  HA  CYS A  66     122.279  62.273  16.080  1.00  0.00           H  
ATOM   1008  HB3 CYS A  66     123.665  64.166  16.883  1.00  0.00           H  
ATOM   1009  HB2 CYS A  66     124.857  63.063  17.469  1.00  0.00           H  
ATOM   1010  HG  CYS A  66     123.211  61.888  19.462  1.00  0.00           H  
ATOM   1011  N   ASP A  67     123.310  62.105  13.813  1.00  0.00           N  
ATOM   1012  CA  ASP A  67     123.795  62.344  12.449  1.00  0.00           C  
ATOM   1013  C   ASP A  67     123.765  63.832  12.085  1.00  0.00           C  
ATOM   1014  O   ASP A  67     124.645  64.310  11.365  1.00  0.00           O  
ATOM   1015  CB  ASP A  67     122.974  61.538  11.432  1.00  0.00           C  
ATOM   1016  CG  ASP A  67     123.076  60.032  11.648  1.00  0.00           C  
ATOM   1017  OD1 ASP A  67     124.183  59.533  11.950  1.00  0.00           O1-
ATOM   1018  OD2 ASP A  67     122.044  59.343  11.507  1.00  0.00           O  
ATOM   1019  H   ASP A  67     122.387  61.709  13.915  1.00  0.00           H  
ATOM   1020  HA  ASP A  67     124.829  62.004  12.394  1.00  0.00           H  
ATOM   1021  HB3 ASP A  67     123.306  61.783  10.423  1.00  0.00           H  
ATOM   1022  HB2 ASP A  67     121.929  61.842  11.488  1.00  0.00           H  
ATOM   1023  N   PHE A  68     122.749  64.547  12.572  1.00  0.00           N  
ATOM   1024  CA  PHE A  68     122.622  66.001  12.347  1.00  0.00           C  
ATOM   1025  C   PHE A  68     123.769  66.846  12.928  1.00  0.00           C  
ATOM   1026  O   PHE A  68     124.086  67.905  12.381  1.00  0.00           O  
ATOM   1027  CB  PHE A  68     121.250  66.542  12.816  1.00  0.00           C  
ATOM   1028  CG  PHE A  68     120.946  66.318  14.281  1.00  0.00           C  
ATOM   1029  CD1 PHE A  68     120.132  65.259  14.685  1.00  0.00           C  
ATOM   1030  CD2 PHE A  68     121.437  67.185  15.256  1.00  0.00           C  
ATOM   1031  CE1 PHE A  68     119.838  65.054  16.027  1.00  0.00           C  
ATOM   1032  CE2 PHE A  68     121.144  66.985  16.600  1.00  0.00           C  
ATOM   1033  CZ  PHE A  68     120.345  65.918  16.986  1.00  0.00           C  
ATOM   1034  H   PHE A  68     122.029  64.095  13.118  1.00  0.00           H  
ATOM   1035  HA  PHE A  68     122.654  66.146  11.267  1.00  0.00           H  
ATOM   1036  HB3 PHE A  68     120.461  66.096  12.211  1.00  0.00           H  
ATOM   1037  HB2 PHE A  68     121.187  67.607  12.593  1.00  0.00           H  
ATOM   1038  HD1 PHE A  68     119.720  64.584  13.950  1.00  0.00           H  
ATOM   1039  HD2 PHE A  68     122.053  68.025  14.971  1.00  0.00           H  
ATOM   1040  HE1 PHE A  68     119.215  64.223  16.323  1.00  0.00           H  
ATOM   1041  HE2 PHE A  68     121.538  67.660  17.345  1.00  0.00           H  
ATOM   1042  HZ  PHE A  68     120.118  65.760  18.030  1.00  0.00           H  
ATOM   1043  N   LEU A  69     124.382  66.385  14.020  1.00  0.00           N  
ATOM   1044  CA  LEU A  69     125.534  67.077  14.620  1.00  0.00           C  
ATOM   1045  C   LEU A  69     126.827  66.953  13.799  1.00  0.00           C  
ATOM   1046  O   LEU A  69     127.694  67.826  13.890  1.00  0.00           O  
ATOM   1047  CB  LEU A  69     125.791  66.576  16.049  1.00  0.00           C  
ATOM   1048  CG  LEU A  69     124.682  66.792  17.085  1.00  0.00           C  
ATOM   1049  CD1 LEU A  69     125.060  66.161  18.419  1.00  0.00           C  
ATOM   1050  CD2 LEU A  69     124.371  68.271  17.268  1.00  0.00           C  
ATOM   1051  H   LEU A  69     124.058  65.536  14.461  1.00  0.00           H  
ATOM   1052  HA  LEU A  69     125.285  68.136  14.683  1.00  0.00           H  
ATOM   1053  HB3 LEU A  69     126.718  67.014  16.420  1.00  0.00           H  
ATOM   1054  HB2 LEU A  69     126.049  65.517  16.016  1.00  0.00           H  
ATOM   1055  HG  LEU A  69     123.780  66.299  16.722  1.00  0.00           H  
ATOM   1056 HD11 LEU A  69     124.259  66.326  19.140  1.00  0.00           H  
ATOM   1057 HD12 LEU A  69     125.212  65.090  18.285  1.00  0.00           H  
ATOM   1058 HD13 LEU A  69     125.980  66.615  18.789  1.00  0.00           H  
ATOM   1059 HD21 LEU A  69     123.581  68.388  18.009  1.00  0.00           H  
ATOM   1060 HD22 LEU A  69     125.266  68.792  17.607  1.00  0.00           H  
ATOM   1061 HD23 LEU A  69     124.043  68.694  16.319  1.00  0.00           H  
ATOM   1062  N   HIS A  70     126.959  65.881  13.012  1.00  0.00           N  
ATOM   1063  CA  HIS A  70     128.159  65.658  12.189  1.00  0.00           C  
ATOM   1064  C   HIS A  70     128.281  66.672  11.048  1.00  0.00           C  
ATOM   1065  O   HIS A  70     127.295  67.293  10.641  1.00  0.00           O  
ATOM   1066  CB  HIS A  70     128.182  64.234  11.610  1.00  0.00           C  
ATOM   1067  CG  HIS A  70     128.330  63.155  12.640  1.00  0.00           C  
ATOM   1068  ND1 HIS A  70     129.282  63.198  13.636  1.00  0.00           N1+
ATOM   1069  CD2 HIS A  70     127.662  61.990  12.810  1.00  0.00           C  
ATOM   1070  CE1 HIS A  70     129.183  62.113  14.384  1.00  0.00           C  
ATOM   1071  NE2 HIS A  70     128.208  61.364  13.903  1.00  0.00           N  
ATOM   1072  H   HIS A  70     126.222  65.192  12.969  1.00  0.00           H  
ATOM   1073  HA  HIS A  70     129.032  65.772  12.832  1.00  0.00           H  
ATOM   1074  HB3 HIS A  70     128.990  64.153  10.883  1.00  0.00           H  
ATOM   1075  HB2 HIS A  70     127.272  64.063  11.036  1.00  0.00           H  
ATOM   1076  HD2 HIS A  70     126.863  61.722  12.135  1.00  0.00           H  
ATOM   1077  HE1 HIS A  70     129.847  61.974  15.224  1.00  0.00           H  
ATOM   1078  HE2 HIS A  70     127.845  60.472  14.208  1.00  0.00           H  
ATOM   1079  N   GLY A  71     129.505  66.823  10.543  1.00  0.00           N  
ATOM   1080  CA  GLY A  71     129.812  67.766   9.461  1.00  0.00           C  
ATOM   1081  C   GLY A  71     131.010  67.338   8.623  1.00  0.00           C  
ATOM   1082  O   GLY A  71     131.432  66.181   8.694  1.00  0.00           O  
ATOM   1083  H   GLY A  71     130.272  66.275  10.905  1.00  0.00           H  
ATOM   1084  HA3 GLY A  71     130.000  68.753   9.883  1.00  0.00           H  
ATOM   1085  HA2 GLY A  71     128.940  67.874   8.817  1.00  0.00           H  
ATOM   1086  N   PRO A  72     131.557  68.264   7.805  1.00  0.00           N  
ATOM   1087  CA  PRO A  72     132.766  67.993   7.009  1.00  0.00           C  
ATOM   1088  C   PRO A  72     134.029  67.693   7.832  1.00  0.00           C  
ATOM   1089  O   PRO A  72     134.799  66.803   7.465  1.00  0.00           O  
ATOM   1090  CB  PRO A  72     132.956  69.286   6.203  1.00  0.00           C  
ATOM   1091  CG  PRO A  72     131.606  69.907   6.147  1.00  0.00           C  
ATOM   1092  CD  PRO A  72     130.957  69.565   7.454  1.00  0.00           C  
ATOM   1093  HA  PRO A  72     132.573  67.165   6.327  1.00  0.00           H  
ATOM   1094  HB3 PRO A  72     133.282  69.038   5.193  1.00  0.00           H  
ATOM   1095  HB2 PRO A  72     133.637  69.948   6.738  1.00  0.00           H  
ATOM   1096  HG3 PRO A  72     131.036  69.460   5.332  1.00  0.00           H  
ATOM   1097  HG2 PRO A  72     131.709  70.989   6.066  1.00  0.00           H  
ATOM   1098  HD2 PRO A  72     131.241  70.306   8.202  1.00  0.00           H  
ATOM   1099  HD3 PRO A  72     129.885  69.438   7.301  1.00  0.00           H  
ATOM   1100  N   ARG A  73     134.230  68.435   8.922  1.00  0.00           N  
ATOM   1101  CA  ARG A  73     135.428  68.297   9.765  1.00  0.00           C  
ATOM   1102  C   ARG A  73     135.512  66.989  10.567  1.00  0.00           C  
ATOM   1103  O   ARG A  73     136.608  66.592  10.971  1.00  0.00           O  
ATOM   1104  CB  ARG A  73     135.540  69.481  10.722  1.00  0.00           C  
ATOM   1105  CG  ARG A  73     136.713  69.542  11.726  1.00  0.00           C  
ATOM   1106  CD  ARG A  73     138.136  69.701  11.192  1.00  0.00           C  
ATOM   1107  NE  ARG A  73     138.338  70.988  10.519  1.00  0.00           N  
ATOM   1108  CZ  ARG A  73     139.434  71.318   9.811  1.00  0.00           C  
ATOM   1109  NH1 ARG A  73     140.450  70.438   9.677  1.00  0.00           N1+
ATOM   1110  NH2 ARG A  73     139.491  72.543   9.252  1.00  0.00           N  
ATOM   1111  H   ARG A  73     133.545  69.125   9.197  1.00  0.00           H  
ATOM   1112  HA  ARG A  73     136.295  68.330   9.105  1.00  0.00           H  
ATOM   1113  HB2 ARG A  73     135.629  70.404  10.149  1.00  0.00           H  
ATOM   1114  HB3 ARG A  73     134.649  69.527  11.348  1.00  0.00           H  
ATOM   1115  HG2 ARG A  73     136.575  70.392  12.394  1.00  0.00           H  
ATOM   1116  HG3 ARG A  73     136.740  68.622  12.310  1.00  0.00           H  
ATOM   1117  HD2 ARG A  73     138.844  69.637  12.018  1.00  0.00           H  
ATOM   1118  HD3 ARG A  73     138.346  68.908  10.473  1.00  0.00           H  
ATOM   1119  HE  ARG A  73     137.581  71.649  10.616  1.00  0.00           H  
ATOM   1120 HH12 ARG A  73     141.270  70.691   9.144  1.00  0.00           H  
ATOM   1121 HH11 ARG A  73     140.390  69.527  10.110  1.00  0.00           H  
ATOM   1122 HH22 ARG A  73     140.302  72.816   8.715  1.00  0.00           H  
ATOM   1123 HH21 ARG A  73     138.724  73.189   9.370  1.00  0.00           H  
ATOM   1124  N   THR A  74     134.374  66.331  10.801  1.00  0.00           N  
ATOM   1125  CA  THR A  74     134.339  65.072  11.559  1.00  0.00           C  
ATOM   1126  C   THR A  74     134.928  63.908  10.759  1.00  0.00           C  
ATOM   1127  O   THR A  74     134.716  63.810   9.548  1.00  0.00           O  
ATOM   1128  CB  THR A  74     132.903  64.695  11.978  1.00  0.00           C  
ATOM   1129  OG1 THR A  74     132.055  64.653  10.823  1.00  0.00           O  
ATOM   1130  CG2 THR A  74     132.353  65.701  12.970  1.00  0.00           C  
ATOM   1131  H   THR A  74     133.499  66.696  10.453  1.00  0.00           H  
ATOM   1132  HA  THR A  74     134.935  65.201  12.462  1.00  0.00           H  
ATOM   1133  HB  THR A  74     132.917  63.710  12.444  1.00  0.00           H  
ATOM   1134  HG1 THR A  74     132.569  64.387  10.057  1.00  0.00           H  
ATOM   1135 HG21 THR A  74     131.339  65.417  13.253  1.00  0.00           H  
ATOM   1136 HG22 THR A  74     132.985  65.720  13.858  1.00  0.00           H  
ATOM   1137 HG23 THR A  74     132.338  66.691  12.514  1.00  0.00           H  
ATOM   1138  N   GLN A  75     135.656  63.030  11.451  1.00  0.00           N  
ATOM   1139  CA  GLN A  75     136.295  61.865  10.829  1.00  0.00           C  
ATOM   1140  C   GLN A  75     135.340  60.670  10.792  1.00  0.00           C  
ATOM   1141  O   GLN A  75     134.416  60.575  11.604  1.00  0.00           O  
ATOM   1142  CB  GLN A  75     137.577  61.470  11.580  1.00  0.00           C  
ATOM   1143  CG  GLN A  75     138.739  62.450  11.437  1.00  0.00           C  
ATOM   1144  CD  GLN A  75     138.661  63.648  12.372  1.00  0.00           C  
ATOM   1145  OE1 GLN A  75     138.207  63.542  13.512  1.00  0.00           O  
ATOM   1146  NE2 GLN A  75     139.123  64.798  11.892  1.00  0.00           N  
ATOM   1147  H   GLN A  75     135.785  63.153  12.445  1.00  0.00           H  
ATOM   1148  HA  GLN A  75     136.562  62.125   9.805  1.00  0.00           H  
ATOM   1149  HB3 GLN A  75     137.897  60.481  11.252  1.00  0.00           H  
ATOM   1150  HB2 GLN A  75     137.348  61.334  12.637  1.00  0.00           H  
ATOM   1151  HG3 GLN A  75     138.792  62.799  10.406  1.00  0.00           H  
ATOM   1152  HG2 GLN A  75     139.679  61.923  11.603  1.00  0.00           H  
ATOM   1153 HE22 GLN A  75     139.099  65.630  12.464  1.00  0.00           H  
ATOM   1154 HE21 GLN A  75     139.498  64.840  10.955  1.00  0.00           H  
ATOM   1155  N   ARG A  76     135.578  59.765   9.843  1.00  0.00           N  
ATOM   1156  CA  ARG A  76     134.831  58.506   9.749  1.00  0.00           C  
ATOM   1157  C   ARG A  76     135.252  57.522  10.847  1.00  0.00           C  
ATOM   1158  O   ARG A  76     134.412  56.804  11.393  1.00  0.00           O  
ATOM   1159  CB  ARG A  76     135.026  57.867   8.377  1.00  0.00           C  
ATOM   1160  CG  ARG A  76     134.533  58.606   7.114  1.00  0.00           C  
ATOM   1161  CD  ARG A  76     133.029  58.699   6.850  1.00  0.00           C  
ATOM   1162  NE  ARG A  76     132.726  59.388   5.592  1.00  0.00           N  
ATOM   1163  CZ  ARG A  76     131.485  59.640   5.137  1.00  0.00           C  
ATOM   1164  NH1 ARG A  76     130.406  59.254   5.851  1.00  0.00           N1+
ATOM   1165  NH2 ARG A  76     131.352  60.276   3.956  1.00  0.00           N  
ATOM   1166  H   ARG A  76     136.296  59.934   9.153  1.00  0.00           H  
ATOM   1167  HA  ARG A  76     133.771  58.727   9.876  1.00  0.00           H  
ATOM   1168  HB2 ARG A  76     136.090  57.710   8.197  1.00  0.00           H  
ATOM   1169  HB3 ARG A  76     134.508  56.908   8.346  1.00  0.00           H  
ATOM   1170  HG2 ARG A  76     134.869  59.643   7.144  1.00  0.00           H  
ATOM   1171  HG3 ARG A  76     134.936  58.119   6.226  1.00  0.00           H  
ATOM   1172  HD2 ARG A  76     132.607  57.695   6.795  1.00  0.00           H  
ATOM   1173  HD3 ARG A  76     132.551  59.249   7.660  1.00  0.00           H  
ATOM   1174  HE  ARG A  76     133.530  59.680   5.054  1.00  0.00           H  
ATOM   1175 HH12 ARG A  76     129.476  59.446   5.505  1.00  0.00           H  
ATOM   1176 HH11 ARG A  76     130.528  58.772   6.730  1.00  0.00           H  
ATOM   1177 HH22 ARG A  76     130.432  60.478   3.592  1.00  0.00           H  
ATOM   1178 HH21 ARG A  76     132.172  60.550   3.434  1.00  0.00           H  
ATOM   1179  N   ARG A  77     136.550  57.495  11.156  1.00  0.00           N  
ATOM   1180  CA  ARG A  77     137.097  56.643  12.222  1.00  0.00           C  
ATOM   1181  C   ARG A  77     136.700  57.103  13.630  1.00  0.00           C  
ATOM   1182  O   ARG A  77     136.481  56.270  14.512  1.00  0.00           O  
ATOM   1183  CB  ARG A  77     138.618  56.575  12.120  1.00  0.00           C  
ATOM   1184  CG  ARG A  77     139.273  56.018  10.836  1.00  0.00           C  
ATOM   1185  CD  ARG A  77     140.798  55.956  10.750  1.00  0.00           C  
ATOM   1186  NE  ARG A  77     141.417  57.279  10.881  1.00  0.00           N  
ATOM   1187  CZ  ARG A  77     142.635  57.506  11.404  1.00  0.00           C  
ATOM   1188  NH1 ARG A  77     143.385  56.478  11.857  1.00  0.00           N1+
ATOM   1189  NH2 ARG A  77     143.077  58.778  11.473  1.00  0.00           N  
ATOM   1190  H   ARG A  77     137.202  58.076  10.649  1.00  0.00           H  
ATOM   1191  HA  ARG A  77     136.707  55.635  12.077  1.00  0.00           H  
ATOM   1192  HB2 ARG A  77     139.034  57.578  12.219  1.00  0.00           H  
ATOM   1193  HB3 ARG A  77     139.008  55.941  12.916  1.00  0.00           H  
ATOM   1194  HG2 ARG A  77     138.949  54.989  10.680  1.00  0.00           H  
ATOM   1195  HG3 ARG A  77     138.975  56.626   9.982  1.00  0.00           H  
ATOM   1196  HD2 ARG A  77     141.183  55.324  11.550  1.00  0.00           H  
ATOM   1197  HD3 ARG A  77     141.092  55.541   9.786  1.00  0.00           H  
ATOM   1198  HE  ARG A  77     140.860  58.052  10.544  1.00  0.00           H  
ATOM   1199 HH12 ARG A  77     144.300  56.654  12.249  1.00  0.00           H  
ATOM   1200 HH11 ARG A  77     143.032  55.533  11.803  1.00  0.00           H  
ATOM   1201 HH22 ARG A  77     143.988  58.976  11.861  1.00  0.00           H  
ATOM   1202 HH21 ARG A  77     142.497  59.533  11.136  1.00  0.00           H  
ATOM   1203  N   ALA A  78     136.620  58.420  13.835  1.00  0.00           N  
ATOM   1204  CA  ALA A  78     136.243  58.998  15.134  1.00  0.00           C  
ATOM   1205  C   ALA A  78     134.774  58.754  15.495  1.00  0.00           C  
ATOM   1206  O   ALA A  78     134.458  58.481  16.656  1.00  0.00           O  
ATOM   1207  CB  ALA A  78     136.546  60.491  15.157  1.00  0.00           C  
ATOM   1208  H   ALA A  78     136.822  59.062  13.082  1.00  0.00           H  
ATOM   1209  HA  ALA A  78     136.856  58.523  15.900  1.00  0.00           H  
ATOM   1210  HB1 ALA A  78     136.262  60.905  16.124  1.00  0.00           H  
ATOM   1211  HB2 ALA A  78     137.612  60.648  14.994  1.00  0.00           H  
ATOM   1212  HB3 ALA A  78     135.981  60.989  14.369  1.00  0.00           H  
ATOM   1213  N   ALA A  79     133.888  58.863  14.504  1.00  0.00           N  
ATOM   1214  CA  ALA A  79     132.454  58.597  14.690  1.00  0.00           C  
ATOM   1215  C   ALA A  79     132.147  57.118  14.961  1.00  0.00           C  
ATOM   1216  O   ALA A  79     131.179  56.806  15.658  1.00  0.00           O  
ATOM   1217  CB  ALA A  79     131.665  59.081  13.481  1.00  0.00           C  
ATOM   1218  H   ALA A  79     134.194  59.138  13.581  1.00  0.00           H  
ATOM   1219  HA  ALA A  79     132.120  59.169  15.555  1.00  0.00           H  
ATOM   1220  HB1 ALA A  79     130.605  58.877  13.633  1.00  0.00           H  
ATOM   1221  HB2 ALA A  79     131.814  60.153  13.355  1.00  0.00           H  
ATOM   1222  HB3 ALA A  79     132.010  58.559  12.589  1.00  0.00           H  
ATOM   1223  N   ALA A  80     132.963  56.222  14.403  1.00  0.00           N  
ATOM   1224  CA  ALA A  80     132.823  54.775  14.622  1.00  0.00           C  
ATOM   1225  C   ALA A  80     133.112  54.343  16.066  1.00  0.00           C  
ATOM   1226  O   ALA A  80     132.560  53.345  16.532  1.00  0.00           O  
ATOM   1227  CB  ALA A  80     133.718  54.007  13.659  1.00  0.00           C  
ATOM   1228  H   ALA A  80     133.715  56.529  13.802  1.00  0.00           H  
ATOM   1229  HA  ALA A  80     131.791  54.506  14.398  1.00  0.00           H  
ATOM   1230  HB1 ALA A  80     133.605  52.937  13.832  1.00  0.00           H  
ATOM   1231  HB2 ALA A  80     133.434  54.241  12.633  1.00  0.00           H  
ATOM   1232  HB3 ALA A  80     134.757  54.293  13.822  1.00  0.00           H  
ATOM   1233  N   GLN A  81     133.978  55.086  16.760  1.00  0.00           N  
ATOM   1234  CA  GLN A  81     134.289  54.824  18.175  1.00  0.00           C  
ATOM   1235  C   GLN A  81     133.093  55.055  19.112  1.00  0.00           C  
ATOM   1236  O   GLN A  81     132.988  54.402  20.152  1.00  0.00           O  
ATOM   1237  CB  GLN A  81     135.477  55.679  18.637  1.00  0.00           C  
ATOM   1238  CG  GLN A  81     136.803  55.314  17.984  1.00  0.00           C  
ATOM   1239  CD  GLN A  81     137.918  56.293  18.311  1.00  0.00           C  
ATOM   1240  OE1 GLN A  81     137.877  56.992  19.326  1.00  0.00           O  
ATOM   1241  NE2 GLN A  81     138.928  56.344  17.449  1.00  0.00           N  
ATOM   1242  H   GLN A  81     134.448  55.862  16.315  1.00  0.00           H  
ATOM   1243  HA  GLN A  81     134.581  53.777  18.262  1.00  0.00           H  
ATOM   1244  HB3 GLN A  81     135.575  55.605  19.720  1.00  0.00           H  
ATOM   1245  HB2 GLN A  81     135.260  56.731  18.450  1.00  0.00           H  
ATOM   1246  HG3 GLN A  81     136.672  55.262  16.903  1.00  0.00           H  
ATOM   1247  HG2 GLN A  81     137.097  54.312  18.297  1.00  0.00           H  
ATOM   1248 HE22 GLN A  81     139.699  56.975  17.612  1.00  0.00           H  
ATOM   1249 HE21 GLN A  81     138.924  55.751  16.631  1.00  0.00           H  
ATOM   1250  N   ILE A  82     132.205  55.980  18.740  1.00  0.00           N  
ATOM   1251  CA  ILE A  82     130.995  56.277  19.521  1.00  0.00           C  
ATOM   1252  C   ILE A  82     129.938  55.177  19.342  1.00  0.00           C  
ATOM   1253  O   ILE A  82     129.268  54.801  20.306  1.00  0.00           O  
ATOM   1254  CB  ILE A  82     130.398  57.660  19.149  1.00  0.00           C  
ATOM   1255  CG1 ILE A  82     131.410  58.780  19.443  1.00  0.00           C  
ATOM   1256  CG2 ILE A  82     129.099  57.924  19.911  1.00  0.00           C  
ATOM   1257  CD1 ILE A  82     131.115  60.088  18.738  1.00  0.00           C  
ATOM   1258  H   ILE A  82     132.351  56.508  17.892  1.00  0.00           H  
ATOM   1259  HA  ILE A  82     131.274  56.305  20.574  1.00  0.00           H  
ATOM   1260  HB  ILE A  82     130.179  57.665  18.081  1.00  0.00           H  
ATOM   1261 HG13 ILE A  82     132.411  58.442  19.174  1.00  0.00           H  
ATOM   1262 HG12 ILE A  82     131.456  58.952  20.518  1.00  0.00           H  
ATOM   1263 HG21 ILE A  82     128.704  58.900  19.630  1.00  0.00           H  
ATOM   1264 HG22 ILE A  82     128.369  57.153  19.664  1.00  0.00           H  
ATOM   1265 HG23 ILE A  82     129.296  57.908  20.983  1.00  0.00           H  
ATOM   1266 HD11 ILE A  82     131.876  60.823  19.000  1.00  0.00           H  
ATOM   1267 HD12 ILE A  82     131.120  59.929  17.660  1.00  0.00           H  
ATOM   1268 HD13 ILE A  82     130.136  60.455  19.046  1.00  0.00           H  
ATOM   1269  N   ALA A  83     129.794  54.675  18.114  1.00  0.00           N  
ATOM   1270  CA  ALA A  83     128.830  53.608  17.801  1.00  0.00           C  
ATOM   1271  C   ALA A  83     129.167  52.277  18.485  1.00  0.00           C  
ATOM   1272  O   ALA A  83     128.271  51.588  18.979  1.00  0.00           O  
ATOM   1273  CB  ALA A  83     128.729  53.412  16.295  1.00  0.00           C  
ATOM   1274  H   ALA A  83     130.359  55.027  17.355  1.00  0.00           H  
ATOM   1275  HA  ALA A  83     127.852  53.928  18.161  1.00  0.00           H  
ATOM   1276  HB1 ALA A  83     128.012  52.620  16.078  1.00  0.00           H  
ATOM   1277  HB2 ALA A  83     128.396  54.340  15.829  1.00  0.00           H  
ATOM   1278  HB3 ALA A  83     129.706  53.136  15.898  1.00  0.00           H  
ATOM   1279  N   GLN A  84     130.453  51.924  18.501  1.00  0.00           N  
ATOM   1280  CA  GLN A  84     130.934  50.719  19.196  1.00  0.00           C  
ATOM   1281  C   GLN A  84     130.817  50.824  20.723  1.00  0.00           C  
ATOM   1282  O   GLN A  84     130.623  49.812  21.400  1.00  0.00           O  
ATOM   1283  CB  GLN A  84     132.391  50.418  18.819  1.00  0.00           C  
ATOM   1284  CG  GLN A  84     132.598  50.025  17.363  1.00  0.00           C  
ATOM   1285  CD  GLN A  84     134.065  49.916  16.982  1.00  0.00           C  
ATOM   1286  OE1 GLN A  84     134.915  49.586  17.810  1.00  0.00           O  
ATOM   1287  NE2 GLN A  84     134.368  50.188  15.717  1.00  0.00           N  
ATOM   1288  H   GLN A  84     131.139  52.492  18.024  1.00  0.00           H  
ATOM   1289  HA  GLN A  84     130.323  49.878  18.870  1.00  0.00           H  
ATOM   1290  HB3 GLN A  84     132.775  49.628  19.464  1.00  0.00           H  
ATOM   1291  HB2 GLN A  84     133.010  51.285  19.051  1.00  0.00           H  
ATOM   1292  HG3 GLN A  84     132.110  50.755  16.718  1.00  0.00           H  
ATOM   1293  HG2 GLN A  84     132.102  49.074  17.171  1.00  0.00           H  
ATOM   1294 HE22 GLN A  84     135.327  50.133  15.404  1.00  0.00           H  
ATOM   1295 HE21 GLN A  84     133.640  50.450  15.068  1.00  0.00           H  
ATOM   1296  N   ALA A  85     130.945  52.043  21.252  1.00  0.00           N  
ATOM   1297  CA  ALA A  85     130.849  52.298  22.698  1.00  0.00           C  
ATOM   1298  C   ALA A  85     129.461  52.024  23.293  1.00  0.00           C  
ATOM   1299  O   ALA A  85     129.353  51.720  24.483  1.00  0.00           O  
ATOM   1300  CB  ALA A  85     131.271  53.729  23.007  1.00  0.00           C  
ATOM   1301  H   ALA A  85     131.115  52.838  20.653  1.00  0.00           H  
ATOM   1302  HA  ALA A  85     131.556  51.634  23.195  1.00  0.00           H  
ATOM   1303  HB1 ALA A  85     131.196  53.907  24.080  1.00  0.00           H  
ATOM   1304  HB2 ALA A  85     132.301  53.882  22.685  1.00  0.00           H  
ATOM   1305  HB3 ALA A  85     130.618  54.423  22.478  1.00  0.00           H  
ATOM   1306  N   LEU A  86     128.413  52.140  22.475  1.00  0.00           N  
ATOM   1307  CA  LEU A  86     127.041  51.853  22.912  1.00  0.00           C  
ATOM   1308  C   LEU A  86     126.814  50.357  23.149  1.00  0.00           C  
ATOM   1309  O   LEU A  86     126.188  49.972  24.139  1.00  0.00           O  
ATOM   1310  CB  LEU A  86     126.024  52.371  21.888  1.00  0.00           C  
ATOM   1311  CG  LEU A  86     126.006  53.882  21.634  1.00  0.00           C  
ATOM   1312  CD1 LEU A  86     125.112  54.208  20.447  1.00  0.00           C  
ATOM   1313  CD2 LEU A  86     125.558  54.648  22.871  1.00  0.00           C  
ATOM   1314  H   LEU A  86     128.549  52.434  21.519  1.00  0.00           H  
ATOM   1315  HA  LEU A  86     126.869  52.375  23.854  1.00  0.00           H  
ATOM   1316  HB3 LEU A  86     125.025  52.044  22.178  1.00  0.00           H  
ATOM   1317  HB2 LEU A  86     126.171  51.850  20.942  1.00  0.00           H  
ATOM   1318  HG  LEU A  86     127.021  54.197  21.390  1.00  0.00           H  
ATOM   1319 HD11 LEU A  86     125.109  55.285  20.279  1.00  0.00           H  
ATOM   1320 HD12 LEU A  86     125.489  53.703  19.558  1.00  0.00           H  
ATOM   1321 HD13 LEU A  86     124.096  53.870  20.653  1.00  0.00           H  
ATOM   1322 HD21 LEU A  86     125.557  55.717  22.657  1.00  0.00           H  
ATOM   1323 HD22 LEU A  86     124.553  54.333  23.150  1.00  0.00           H  
ATOM   1324 HD23 LEU A  86     126.244  54.444  23.693  1.00  0.00           H  
ATOM   1325  N   LEU A  87     127.326  49.527  22.241  1.00  0.00           N  
ATOM   1326  CA  LEU A  87     127.189  48.069  22.339  1.00  0.00           C  
ATOM   1327  C   LEU A  87     128.132  47.451  23.381  1.00  0.00           C  
ATOM   1328  O   LEU A  87     127.751  46.507  24.077  1.00  0.00           O  
ATOM   1329  CB  LEU A  87     127.433  47.416  20.972  1.00  0.00           C  
ATOM   1330  CG  LEU A  87     126.512  47.844  19.822  1.00  0.00           C  
ATOM   1331  CD1 LEU A  87     127.011  47.272  18.503  1.00  0.00           C  
ATOM   1332  CD2 LEU A  87     125.073  47.420  20.080  1.00  0.00           C  
ATOM   1333  H   LEU A  87     127.831  49.896  21.448  1.00  0.00           H  
ATOM   1334  HA  LEU A  87     126.165  47.847  22.639  1.00  0.00           H  
ATOM   1335  HB3 LEU A  87     127.392  46.332  21.080  1.00  0.00           H  
ATOM   1336  HB2 LEU A  87     128.471  47.576  20.679  1.00  0.00           H  
ATOM   1337  HG  LEU A  87     126.538  48.932  19.752  1.00  0.00           H  
ATOM   1338 HD11 LEU A  87     126.347  47.584  17.697  1.00  0.00           H  
ATOM   1339 HD12 LEU A  87     128.019  47.638  18.306  1.00  0.00           H  
ATOM   1340 HD13 LEU A  87     127.025  46.184  18.561  1.00  0.00           H  
ATOM   1341 HD21 LEU A  87     124.445  47.738  19.247  1.00  0.00           H  
ATOM   1342 HD22 LEU A  87     125.025  46.335  20.177  1.00  0.00           H  
ATOM   1343 HD23 LEU A  87     124.717  47.883  21.000  1.00  0.00           H  
ATOM   1344  N   GLY A  88     129.353  47.979  23.477  1.00  0.00           N  
ATOM   1345  CA  GLY A  88     130.381  47.446  24.380  1.00  0.00           C  
ATOM   1346  C   GLY A  88     130.127  47.615  25.871  1.00  0.00           C  
ATOM   1347  O   GLY A  88     130.536  46.764  26.664  1.00  0.00           O  
ATOM   1348  H   GLY A  88     129.603  48.780  22.914  1.00  0.00           H  
ATOM   1349  HA3 GLY A  88     131.345  47.888  24.128  1.00  0.00           H  
ATOM   1350  HA2 GLY A  88     130.540  46.390  24.160  1.00  0.00           H  
ATOM   1351  N   ALA A  89     129.474  48.718  26.246  1.00  0.00           N  
ATOM   1352  CA  ALA A  89     129.105  49.024  27.641  1.00  0.00           C  
ATOM   1353  C   ALA A  89     130.316  49.287  28.553  1.00  0.00           C  
ATOM   1354  O   ALA A  89     130.693  48.451  29.380  1.00  0.00           O  
ATOM   1355  CB  ALA A  89     128.192  47.942  28.220  1.00  0.00           C  
ATOM   1356  H   ALA A  89     129.202  49.404  25.556  1.00  0.00           H  
ATOM   1357  HA  ALA A  89     128.524  49.946  27.617  1.00  0.00           H  
ATOM   1358  HB1 ALA A  89     127.936  48.194  29.249  1.00  0.00           H  
ATOM   1359  HB2 ALA A  89     127.281  47.878  27.625  1.00  0.00           H  
ATOM   1360  HB3 ALA A  89     128.707  46.982  28.199  1.00  0.00           H  
ATOM   1361  N   GLU A  90     130.912  50.466  28.380  1.00  0.00           N  
ATOM   1362  CA  GLU A  90     132.019  50.935  29.223  1.00  0.00           C  
ATOM   1363  C   GLU A  90     132.264  52.436  29.020  1.00  0.00           C  
ATOM   1364  O   GLU A  90     131.616  53.066  28.179  1.00  0.00           O  
ATOM   1365  CB  GLU A  90     133.292  50.147  28.928  1.00  0.00           C  
ATOM   1366  CG  GLU A  90     133.297  48.665  29.333  1.00  0.00           C  
ATOM   1367  CD  GLU A  90     134.567  47.881  29.012  1.00  0.00           C  
ATOM   1368  OE1 GLU A  90     135.651  48.316  29.462  1.00  0.00           O1-
ATOM   1369  OE2 GLU A  90     134.427  46.851  28.320  1.00  0.00           O  
ATOM   1370  H   GLU A  90     130.606  51.083  27.641  1.00  0.00           H  
ATOM   1371  HA  GLU A  90     131.749  50.770  30.266  1.00  0.00           H  
ATOM   1372  HB2 GLU A  90     133.488  50.161  27.856  1.00  0.00           H  
ATOM   1373  HB3 GLU A  90     134.131  50.601  29.456  1.00  0.00           H  
ATOM   1374  HG2 GLU A  90     133.159  48.582  30.411  1.00  0.00           H  
ATOM   1375  HG3 GLU A  90     132.487  48.145  28.822  1.00  0.00           H  
ATOM   1376  N   GLU A  91     133.196  52.996  29.793  1.00  0.00           N  
ATOM   1377  CA  GLU A  91     133.509  54.430  29.744  1.00  0.00           C  
ATOM   1378  C   GLU A  91     134.640  54.722  28.749  1.00  0.00           C  
ATOM   1379  O   GLU A  91     135.775  54.282  28.952  1.00  0.00           O  
ATOM   1380  CB  GLU A  91     133.880  54.941  31.145  1.00  0.00           C  
ATOM   1381  CG  GLU A  91     133.888  56.461  31.282  1.00  0.00           C  
ATOM   1382  CD  GLU A  91     134.117  56.942  32.710  1.00  0.00           C  
ATOM   1383  OE1 GLU A  91     133.539  56.357  33.652  1.00  0.00           O1-
ATOM   1384  OE2 GLU A  91     134.869  57.924  32.891  1.00  0.00           O  
ATOM   1385  H   GLU A  91     133.719  52.429  30.445  1.00  0.00           H  
ATOM   1386  HA  GLU A  91     132.618  54.962  29.412  1.00  0.00           H  
ATOM   1387  HB3 GLU A  91     134.857  54.548  31.426  1.00  0.00           H  
ATOM   1388  HB2 GLU A  91     133.194  54.516  31.878  1.00  0.00           H  
ATOM   1389  HG3 GLU A  91     132.945  56.863  30.912  1.00  0.00           H  
ATOM   1390  HG2 GLU A  91     134.657  56.879  30.632  1.00  0.00           H  
ATOM   1391  N   ARG A  92     134.317  55.445  27.672  1.00  0.00           N  
ATOM   1392  CA  ARG A  92     135.309  55.928  26.700  1.00  0.00           C  
ATOM   1393  C   ARG A  92     135.079  57.411  26.408  1.00  0.00           C  
ATOM   1394  O   ARG A  92     134.020  57.787  25.898  1.00  0.00           O  
ATOM   1395  CB  ARG A  92     135.237  55.139  25.388  1.00  0.00           C  
ATOM   1396  CG  ARG A  92     135.339  53.627  25.535  1.00  0.00           C  
ATOM   1397  CD  ARG A  92     133.971  52.960  25.527  1.00  0.00           C  
ATOM   1398  NE  ARG A  92     134.060  51.500  25.567  1.00  0.00           N  
ATOM   1399  CZ  ARG A  92     134.388  50.713  24.538  1.00  0.00           C  
ATOM   1400  NH1 ARG A  92     134.431  49.394  24.715  1.00  0.00           N1+
ATOM   1401  NH2 ARG A  92     134.675  51.216  23.335  1.00  0.00           N  
ATOM   1402  H   ARG A  92     133.352  55.684  27.495  1.00  0.00           H  
ATOM   1403  HA  ARG A  92     136.305  55.806  27.127  1.00  0.00           H  
ATOM   1404  HB3 ARG A  92     136.019  55.489  24.714  1.00  0.00           H  
ATOM   1405  HB2 ARG A  92     134.313  55.389  24.867  1.00  0.00           H  
ATOM   1406  HG3 ARG A  92     135.854  53.387  26.465  1.00  0.00           H  
ATOM   1407  HG2 ARG A  92     135.944  53.224  24.723  1.00  0.00           H  
ATOM   1408  HD3 ARG A  92     133.424  53.265  24.635  1.00  0.00           H  
ATOM   1409  HD2 ARG A  92     133.392  53.311  26.381  1.00  0.00           H  
ATOM   1410  HE  ARG A  92     133.848  51.093  26.467  1.00  0.00           H  
ATOM   1411 HH12 ARG A  92     134.678  48.789  23.945  1.00  0.00           H  
ATOM   1412 HH11 ARG A  92     134.217  48.999  25.619  1.00  0.00           H  
ATOM   1413 HH22 ARG A  92     134.920  50.598  22.575  1.00  0.00           H  
ATOM   1414 HH21 ARG A  92     134.647  52.215  23.185  1.00  0.00           H  
ATOM   1415  N   LYS A  93     136.072  58.243  26.729  1.00  0.00           N  
ATOM   1416  CA  LYS A  93     136.007  59.687  26.478  1.00  0.00           C  
ATOM   1417  C   LYS A  93     136.536  60.005  25.076  1.00  0.00           C  
ATOM   1418  O   LYS A  93     137.693  60.403  24.908  1.00  0.00           O  
ATOM   1419  CB  LYS A  93     136.789  60.456  27.552  1.00  0.00           C  
ATOM   1420  CG  LYS A  93     136.211  60.306  28.952  1.00  0.00           C  
ATOM   1421  CD  LYS A  93     136.989  61.113  29.981  1.00  0.00           C  
ATOM   1422  CE  LYS A  93     136.417  60.925  31.378  1.00  0.00           C  
ATOM   1423  NZ  LYS A  93     137.174  61.690  32.407  1.00  0.00           N1+
ATOM   1424  H   LYS A  93     136.911  57.885  27.163  1.00  0.00           H  
ATOM   1425  HA  LYS A  93     134.963  59.996  26.528  1.00  0.00           H  
ATOM   1426  HB3 LYS A  93     136.824  61.513  27.287  1.00  0.00           H  
ATOM   1427  HB2 LYS A  93     137.827  60.123  27.552  1.00  0.00           H  
ATOM   1428  HG3 LYS A  93     136.218  59.254  29.236  1.00  0.00           H  
ATOM   1429  HG2 LYS A  93     135.170  60.628  28.951  1.00  0.00           H  
ATOM   1430  HD3 LYS A  93     136.956  62.169  29.714  1.00  0.00           H  
ATOM   1431  HD2 LYS A  93     138.034  60.802  29.972  1.00  0.00           H  
ATOM   1432  HE3 LYS A  93     136.427  59.865  31.634  1.00  0.00           H  
ATOM   1433  HE2 LYS A  93     135.373  61.239  31.388  1.00  0.00           H  
ATOM   1434  HZ1 LYS A  93     136.843  62.644  32.429  1.00  0.00           H  
ATOM   1435  HZ2 LYS A  93     137.036  61.265  33.313  1.00  0.00           H  
ATOM   1436  HZ3 LYS A  93     138.158  61.681  32.178  1.00  0.00           H  
ATOM   1437  N   VAL A  94     135.669  59.825  24.078  1.00  0.00           N  
ATOM   1438  CA  VAL A  94     136.024  60.020  22.667  1.00  0.00           C  
ATOM   1439  C   VAL A  94     135.881  61.496  22.283  1.00  0.00           C  
ATOM   1440  O   VAL A  94     134.916  62.153  22.679  1.00  0.00           O  
ATOM   1441  CB  VAL A  94     135.145  59.149  21.734  1.00  0.00           C  
ATOM   1442  CG1 VAL A  94     135.527  59.355  20.268  1.00  0.00           C  
ATOM   1443  CG2 VAL A  94     135.252  57.675  22.118  1.00  0.00           C  
ATOM   1444  H   VAL A  94     134.720  59.542  24.278  1.00  0.00           H  
ATOM   1445  HA  VAL A  94     137.065  59.728  22.530  1.00  0.00           H  
ATOM   1446  HB  VAL A  94     134.107  59.458  21.860  1.00  0.00           H  
ATOM   1447 HG11 VAL A  94     134.894  58.732  19.636  1.00  0.00           H  
ATOM   1448 HG12 VAL A  94     135.388  60.402  20.000  1.00  0.00           H  
ATOM   1449 HG13 VAL A  94     136.571  59.078  20.122  1.00  0.00           H  
ATOM   1450 HG21 VAL A  94     134.628  57.079  21.452  1.00  0.00           H  
ATOM   1451 HG22 VAL A  94     136.289  57.351  22.031  1.00  0.00           H  
ATOM   1452 HG23 VAL A  94     134.916  57.542  23.146  1.00  0.00           H  
ATOM   1453  N   GLU A  95     136.843  61.996  21.504  1.00  0.00           N  
ATOM   1454  CA  GLU A  95     136.879  63.395  21.069  1.00  0.00           C  
ATOM   1455  C   GLU A  95     136.444  63.515  19.607  1.00  0.00           C  
ATOM   1456  O   GLU A  95     136.890  62.739  18.758  1.00  0.00           O  
ATOM   1457  CB  GLU A  95     138.294  63.954  21.241  1.00  0.00           C  
ATOM   1458  CG  GLU A  95     138.398  65.467  21.093  1.00  0.00           C  
ATOM   1459  CD  GLU A  95     139.761  66.011  21.488  1.00  0.00           C  
ATOM   1460  OE1 GLU A  95     140.779  65.320  21.264  1.00  0.00           O1-
ATOM   1461  OE2 GLU A  95     139.816  67.140  22.020  1.00  0.00           O  
ATOM   1462  H   GLU A  95     137.595  61.401  21.185  1.00  0.00           H  
ATOM   1463  HA  GLU A  95     136.194  63.974  21.689  1.00  0.00           H  
ATOM   1464  HB3 GLU A  95     138.961  63.475  20.525  1.00  0.00           H  
ATOM   1465  HB2 GLU A  95     138.683  63.659  22.216  1.00  0.00           H  
ATOM   1466  HG3 GLU A  95     137.628  65.944  21.700  1.00  0.00           H  
ATOM   1467  HG2 GLU A  95     138.182  65.746  20.062  1.00  0.00           H  
ATOM   1468  N   ILE A  96     135.575  64.487  19.324  1.00  0.00           N  
ATOM   1469  CA  ILE A  96     135.111  64.766  17.956  1.00  0.00           C  
ATOM   1470  C   ILE A  96     134.524  66.184  17.861  1.00  0.00           C  
ATOM   1471  O   ILE A  96     133.909  66.671  18.814  1.00  0.00           O  
ATOM   1472  CB  ILE A  96     134.088  63.703  17.472  1.00  0.00           C  
ATOM   1473  CG1 ILE A  96     133.850  63.820  15.960  1.00  0.00           C  
ATOM   1474  CG2 ILE A  96     132.774  63.797  18.244  1.00  0.00           C  
ATOM   1475  CD1 ILE A  96     133.040  62.681  15.380  1.00  0.00           C  
ATOM   1476  H   ILE A  96     135.208  65.067  20.065  1.00  0.00           H  
ATOM   1477  HA  ILE A  96     135.977  64.719  17.295  1.00  0.00           H  
ATOM   1478  HB  ILE A  96     134.516  62.719  17.665  1.00  0.00           H  
ATOM   1479 HG13 ILE A  96     134.810  63.879  15.447  1.00  0.00           H  
ATOM   1480 HG12 ILE A  96     133.351  64.765  15.745  1.00  0.00           H  
ATOM   1481 HG21 ILE A  96     132.082  63.038  17.879  1.00  0.00           H  
ATOM   1482 HG22 ILE A  96     132.963  63.635  19.305  1.00  0.00           H  
ATOM   1483 HG23 ILE A  96     132.337  64.785  18.100  1.00  0.00           H  
ATOM   1484 HD11 ILE A  96     132.914  62.833  14.308  1.00  0.00           H  
ATOM   1485 HD12 ILE A  96     133.560  61.739  15.554  1.00  0.00           H  
ATOM   1486 HD13 ILE A  96     132.062  62.649  15.860  1.00  0.00           H  
ATOM   1487  N   ALA A  97     134.717  66.828  16.708  1.00  0.00           N  
ATOM   1488  CA  ALA A  97     134.324  68.228  16.500  1.00  0.00           C  
ATOM   1489  C   ALA A  97     132.956  68.352  15.816  1.00  0.00           C  
ATOM   1490  O   ALA A  97     132.863  68.299  14.587  1.00  0.00           O  
ATOM   1491  CB  ALA A  97     135.391  68.954  15.690  1.00  0.00           C  
ATOM   1492  H   ALA A  97     135.151  66.352  15.930  1.00  0.00           H  
ATOM   1493  HA  ALA A  97     134.257  68.708  17.476  1.00  0.00           H  
ATOM   1494  HB1 ALA A  97     135.091  69.991  15.541  1.00  0.00           H  
ATOM   1495  HB2 ALA A  97     136.339  68.924  16.227  1.00  0.00           H  
ATOM   1496  HB3 ALA A  97     135.507  68.467  14.722  1.00  0.00           H  
ATOM   1497  N   PHE A  98     131.904  68.535  16.618  1.00  0.00           N  
ATOM   1498  CA  PHE A  98     130.531  68.674  16.104  1.00  0.00           C  
ATOM   1499  C   PHE A  98     130.279  70.045  15.468  1.00  0.00           C  
ATOM   1500  O   PHE A  98     131.087  70.967  15.614  1.00  0.00           O  
ATOM   1501  CB  PHE A  98     129.504  68.446  17.223  1.00  0.00           C  
ATOM   1502  CG  PHE A  98     129.519  67.054  17.794  1.00  0.00           C  
ATOM   1503  CD1 PHE A  98     129.166  65.961  17.007  1.00  0.00           C  
ATOM   1504  CD2 PHE A  98     129.865  66.834  19.126  1.00  0.00           C  
ATOM   1505  CE1 PHE A  98     129.171  64.676  17.531  1.00  0.00           C  
ATOM   1506  CE2 PHE A  98     129.871  65.552  19.655  1.00  0.00           C  
ATOM   1507  CZ  PHE A  98     129.523  64.471  18.858  1.00  0.00           C  
ATOM   1508  H   PHE A  98     132.034  68.583  17.619  1.00  0.00           H  
ATOM   1509  HA  PHE A  98     130.376  67.912  15.340  1.00  0.00           H  
ATOM   1510  HB3 PHE A  98     128.506  68.672  16.849  1.00  0.00           H  
ATOM   1511  HB2 PHE A  98     129.675  69.167  18.023  1.00  0.00           H  
ATOM   1512  HD1 PHE A  98     128.884  66.107  15.975  1.00  0.00           H  
ATOM   1513  HD2 PHE A  98     130.133  67.667  19.759  1.00  0.00           H  
ATOM   1514  HE1 PHE A  98     128.901  63.837  16.907  1.00  0.00           H  
ATOM   1515  HE2 PHE A  98     130.147  65.395  20.687  1.00  0.00           H  
ATOM   1516  HZ  PHE A  98     129.526  63.472  19.268  1.00  0.00           H  
ATOM   1517  N   TYR A  99     129.147  70.159  14.770  1.00  0.00           N  
ATOM   1518  CA  TYR A  99     128.707  71.407  14.135  1.00  0.00           C  
ATOM   1519  C   TYR A  99     127.361  71.869  14.699  1.00  0.00           C  
ATOM   1520  O   TYR A  99     126.488  71.050  14.996  1.00  0.00           O  
ATOM   1521  CB  TYR A  99     128.603  71.220  12.616  1.00  0.00           C  
ATOM   1522  CG  TYR A  99     129.921  71.388  11.889  1.00  0.00           C  
ATOM   1523  CD1 TYR A  99     130.189  72.536  11.141  1.00  0.00           C  
ATOM   1524  CD2 TYR A  99     130.907  70.403  11.956  1.00  0.00           C  
ATOM   1525  CE1 TYR A  99     131.398  72.695  10.475  1.00  0.00           C  
ATOM   1526  CE2 TYR A  99     132.120  70.553  11.295  1.00  0.00           C  
ATOM   1527  CZ  TYR A  99     132.362  71.700  10.556  1.00  0.00           C  
ATOM   1528  OH  TYR A  99     133.561  71.854   9.899  1.00  0.00           O  
ATOM   1529  H   TYR A  99     128.541  69.359  14.657  1.00  0.00           H  
ATOM   1530  HA  TYR A  99     129.450  72.179  14.338  1.00  0.00           H  
ATOM   1531  HB3 TYR A  99     127.876  71.925  12.214  1.00  0.00           H  
ATOM   1532  HB2 TYR A  99     128.194  70.233  12.400  1.00  0.00           H  
ATOM   1533  HD1 TYR A  99     129.450  73.321  11.072  1.00  0.00           H  
ATOM   1534  HD2 TYR A  99     130.734  69.504  12.529  1.00  0.00           H  
ATOM   1535  HE1 TYR A  99     131.583  73.589   9.898  1.00  0.00           H  
ATOM   1536  HE2 TYR A  99     132.869  69.778  11.359  1.00  0.00           H  
ATOM   1537  HH  TYR A  99     133.568  72.696   9.437  1.00  0.00           H  
ATOM   1538  N   ARG A 100     127.208  73.187  14.832  1.00  0.00           N  
ATOM   1539  CA  ARG A 100     125.967  73.803  15.319  1.00  0.00           C  
ATOM   1540  C   ARG A 100     124.940  73.939  14.189  1.00  0.00           C  
ATOM   1541  O   ARG A 100     125.225  73.600  13.036  1.00  0.00           O  
ATOM   1542  CB  ARG A 100     126.266  75.180  15.930  1.00  0.00           C  
ATOM   1543  CG  ARG A 100     127.165  75.141  17.156  1.00  0.00           C  
ATOM   1544  CD  ARG A 100     127.186  76.487  17.866  1.00  0.00           C  
ATOM   1545  NE  ARG A 100     128.024  76.473  19.069  1.00  0.00           N  
ATOM   1546  CZ  ARG A 100     129.357  76.558  19.091  1.00  0.00           C  
ATOM   1547  NH1 ARG A 100     130.070  76.659  17.967  1.00  0.00           N1+
ATOM   1548  NH2 ARG A 100     129.994  76.536  20.261  1.00  0.00           N  
ATOM   1549  H   ARG A 100     127.966  73.810  14.593  1.00  0.00           H  
ATOM   1550  HA  ARG A 100     125.545  73.164  16.095  1.00  0.00           H  
ATOM   1551  HB3 ARG A 100     125.328  75.673  16.186  1.00  0.00           H  
ATOM   1552  HB2 ARG A 100     126.716  75.821  15.172  1.00  0.00           H  
ATOM   1553  HG3 ARG A 100     128.178  74.874  16.855  1.00  0.00           H  
ATOM   1554  HG2 ARG A 100     126.808  74.374  17.843  1.00  0.00           H  
ATOM   1555  HD3 ARG A 100     126.169  76.770  18.136  1.00  0.00           H  
ATOM   1556  HD2 ARG A 100     127.549  77.253  17.180  1.00  0.00           H  
ATOM   1557  HE  ARG A 100     127.509  76.391  19.934  1.00  0.00           H  
ATOM   1558 HH12 ARG A 100     131.077  76.722  18.012  1.00  0.00           H  
ATOM   1559 HH11 ARG A 100     129.602  76.673  17.072  1.00  0.00           H  
ATOM   1560 HH22 ARG A 100     131.002  76.600  20.289  1.00  0.00           H  
ATOM   1561 HH21 ARG A 100     129.469  76.456  21.120  1.00  0.00           H  
ATOM   1562  N   LYS A 101     123.745  74.426  14.529  1.00  0.00           N  
ATOM   1563  CA  LYS A 101     122.683  74.677  13.546  1.00  0.00           C  
ATOM   1564  C   LYS A 101     123.046  75.814  12.584  1.00  0.00           C  
ATOM   1565  O   LYS A 101     122.873  75.677  11.370  1.00  0.00           O  
ATOM   1566  CB  LYS A 101     121.359  75.007  14.252  1.00  0.00           C  
ATOM   1567  CG  LYS A 101     120.133  75.006  13.341  1.00  0.00           C  
ATOM   1568  CD  LYS A 101     118.962  75.768  13.946  1.00  0.00           C  
ATOM   1569  CE  LYS A 101     118.338  75.028  15.117  1.00  0.00           C  
ATOM   1570  NZ  LYS A 101     117.227  75.804  15.734  1.00  0.00           N1+
ATOM   1571  H   LYS A 101     123.542  74.637  15.496  1.00  0.00           H  
ATOM   1572  HA  LYS A 101     122.539  73.769  12.961  1.00  0.00           H  
ATOM   1573  HB3 LYS A 101     121.443  75.977  14.742  1.00  0.00           H  
ATOM   1574  HB2 LYS A 101     121.201  74.304  15.070  1.00  0.00           H  
ATOM   1575  HG3 LYS A 101     119.832  73.978  13.140  1.00  0.00           H  
ATOM   1576  HG2 LYS A 101     120.395  75.448  12.380  1.00  0.00           H  
ATOM   1577  HD3 LYS A 101     118.206  75.938  13.180  1.00  0.00           H  
ATOM   1578  HD2 LYS A 101     119.301  76.750  14.277  1.00  0.00           H  
ATOM   1579  HE3 LYS A 101     119.102  74.828  15.868  1.00  0.00           H  
ATOM   1580  HE2 LYS A 101     117.961  74.063  14.777  1.00  0.00           H  
ATOM   1581  HZ1 LYS A 101     116.508  75.969  15.044  1.00  0.00           H  
ATOM   1582  HZ2 LYS A 101     116.839  75.281  16.506  1.00  0.00           H  
ATOM   1583  HZ3 LYS A 101     117.580  76.689  16.070  1.00  0.00           H  
ATOM   1584  N   ASP A 102     123.533  76.927  13.134  1.00  0.00           N  
ATOM   1585  CA  ASP A 102     123.856  78.123  12.335  1.00  0.00           C  
ATOM   1586  C   ASP A 102     125.011  77.918  11.339  1.00  0.00           C  
ATOM   1587  O   ASP A 102     124.952  78.435  10.221  1.00  0.00           O  
ATOM   1588  CB  ASP A 102     124.118  79.350  13.235  1.00  0.00           C  
ATOM   1589  CG  ASP A 102     125.354  79.199  14.117  1.00  0.00           C  
ATOM   1590  OD1 ASP A 102     125.644  78.068  14.559  1.00  0.00           O1-
ATOM   1591  OD2 ASP A 102     126.026  80.219  14.376  1.00  0.00           O  
ATOM   1592  H   ASP A 102     123.692  76.970  14.130  1.00  0.00           H  
ATOM   1593  HA  ASP A 102     122.970  78.353  11.743  1.00  0.00           H  
ATOM   1594  HB3 ASP A 102     123.246  79.531  13.863  1.00  0.00           H  
ATOM   1595  HB2 ASP A 102     124.224  80.239  12.613  1.00  0.00           H  
ATOM   1596  N   GLY A 103     126.039  77.166  11.739  1.00  0.00           N  
ATOM   1597  CA  GLY A 103     127.186  76.878  10.865  1.00  0.00           C  
ATOM   1598  C   GLY A 103     128.524  76.681  11.560  1.00  0.00           C  
ATOM   1599  O   GLY A 103     129.350  75.895  11.092  1.00  0.00           O  
ATOM   1600  H   GLY A 103     126.046  76.774  12.670  1.00  0.00           H  
ATOM   1601  HA3 GLY A 103     127.280  77.670  10.122  1.00  0.00           H  
ATOM   1602  HA2 GLY A 103     126.964  76.001  10.258  1.00  0.00           H  
ATOM   1603  N   SER A 104     128.746  77.398  12.664  1.00  0.00           N  
ATOM   1604  CA  SER A 104     130.039  77.388  13.363  1.00  0.00           C  
ATOM   1605  C   SER A 104     130.358  76.041  14.021  1.00  0.00           C  
ATOM   1606  O   SER A 104     129.463  75.365  14.535  1.00  0.00           O  
ATOM   1607  CB  SER A 104     130.086  78.503  14.415  1.00  0.00           C  
ATOM   1608  OG  SER A 104     129.021  78.381  15.342  1.00  0.00           O  
ATOM   1609  H   SER A 104     128.011  77.975  13.048  1.00  0.00           H  
ATOM   1610  HA  SER A 104     130.817  77.592  12.627  1.00  0.00           H  
ATOM   1611  HB3 SER A 104     130.026  79.472  13.919  1.00  0.00           H  
ATOM   1612  HB2 SER A 104     131.036  78.460  14.947  1.00  0.00           H  
ATOM   1613  HG  SER A 104     128.737  79.255  15.621  1.00  0.00           H  
ATOM   1614  N   CYS A 105     131.641  75.676  14.000  1.00  0.00           N  
ATOM   1615  CA  CYS A 105     132.131  74.403  14.541  1.00  0.00           C  
ATOM   1616  C   CYS A 105     132.705  74.581  15.947  1.00  0.00           C  
ATOM   1617  O   CYS A 105     132.990  75.703  16.375  1.00  0.00           O  
ATOM   1618  CB  CYS A 105     133.206  73.828  13.614  1.00  0.00           C  
ATOM   1619  SG  CYS A 105     133.790  72.177  14.061  1.00  0.00           S  
ATOM   1620  H   CYS A 105     132.334  76.290  13.596  1.00  0.00           H  
ATOM   1621  HA  CYS A 105     131.299  73.700  14.589  1.00  0.00           H  
ATOM   1622  HB3 CYS A 105     134.054  74.512  13.576  1.00  0.00           H  
ATOM   1623  HB2 CYS A 105     132.830  73.813  12.591  1.00  0.00           H  
ATOM   1624  HG  CYS A 105     132.756  71.432  14.461  1.00  0.00           H  
ATOM   1625  N   PHE A 106     132.867  73.464  16.655  1.00  0.00           N  
ATOM   1626  CA  PHE A 106     133.464  73.460  17.997  1.00  0.00           C  
ATOM   1627  C   PHE A 106     133.999  72.073  18.374  1.00  0.00           C  
ATOM   1628  O   PHE A 106     133.358  71.059  18.089  1.00  0.00           O  
ATOM   1629  CB  PHE A 106     132.449  73.947  19.047  1.00  0.00           C  
ATOM   1630  CG  PHE A 106     131.220  73.082  19.166  1.00  0.00           C  
ATOM   1631  CD1 PHE A 106     130.143  73.250  18.299  1.00  0.00           C  
ATOM   1632  CD2 PHE A 106     131.134  72.101  20.154  1.00  0.00           C  
ATOM   1633  CE1 PHE A 106     129.009  72.454  18.409  1.00  0.00           C  
ATOM   1634  CE2 PHE A 106     130.003  71.302  20.268  1.00  0.00           C  
ATOM   1635  CZ  PHE A 106     128.939  71.479  19.395  1.00  0.00           C  
ATOM   1636  H   PHE A 106     132.575  72.576  16.272  1.00  0.00           H  
ATOM   1637  HA  PHE A 106     134.304  74.155  17.994  1.00  0.00           H  
ATOM   1638  HB3 PHE A 106     132.150  74.969  18.814  1.00  0.00           H  
ATOM   1639  HB2 PHE A 106     132.939  74.015  20.019  1.00  0.00           H  
ATOM   1640  HD1 PHE A 106     130.183  74.006  17.529  1.00  0.00           H  
ATOM   1641  HD2 PHE A 106     131.953  71.955  20.843  1.00  0.00           H  
ATOM   1642  HE1 PHE A 106     128.183  72.594  17.728  1.00  0.00           H  
ATOM   1643  HE2 PHE A 106     129.952  70.544  21.036  1.00  0.00           H  
ATOM   1644  HZ  PHE A 106     128.058  70.861  19.481  1.00  0.00           H  
ATOM   1645  N   LEU A 107     135.172  72.042  19.008  1.00  0.00           N  
ATOM   1646  CA  LEU A 107     135.770  70.797  19.501  1.00  0.00           C  
ATOM   1647  C   LEU A 107     135.147  70.451  20.853  1.00  0.00           C  
ATOM   1648  O   LEU A 107     134.982  71.330  21.703  1.00  0.00           O  
ATOM   1649  CB  LEU A 107     137.290  70.951  19.634  1.00  0.00           C  
ATOM   1650  CG  LEU A 107     138.124  69.678  19.826  1.00  0.00           C  
ATOM   1651  CD1 LEU A 107     138.081  68.794  18.587  1.00  0.00           C  
ATOM   1652  CD2 LEU A 107     139.562  70.038  20.171  1.00  0.00           C  
ATOM   1653  H   LEU A 107     135.684  72.898  19.165  1.00  0.00           H  
ATOM   1654  HA  LEU A 107     135.555  69.995  18.795  1.00  0.00           H  
ATOM   1655  HB3 LEU A 107     137.509  71.647  20.444  1.00  0.00           H  
ATOM   1656  HB2 LEU A 107     137.670  71.501  18.773  1.00  0.00           H  
ATOM   1657  HG  LEU A 107     137.703  69.117  20.660  1.00  0.00           H  
ATOM   1658 HD11 LEU A 107     138.682  67.901  18.756  1.00  0.00           H  
ATOM   1659 HD12 LEU A 107     137.050  68.504  18.382  1.00  0.00           H  
ATOM   1660 HD13 LEU A 107     138.480  69.343  17.734  1.00  0.00           H  
ATOM   1661 HD21 LEU A 107     140.143  69.126  20.305  1.00  0.00           H  
ATOM   1662 HD22 LEU A 107     139.993  70.628  19.362  1.00  0.00           H  
ATOM   1663 HD23 LEU A 107     139.581  70.619  21.093  1.00  0.00           H  
ATOM   1664  N   CYS A 108     134.807  69.175  21.046  1.00  0.00           N  
ATOM   1665  CA  CYS A 108     134.073  68.730  22.236  1.00  0.00           C  
ATOM   1666  C   CYS A 108     134.407  67.287  22.629  1.00  0.00           C  
ATOM   1667  O   CYS A 108     134.662  66.443  21.766  1.00  0.00           O  
ATOM   1668  CB  CYS A 108     132.568  68.865  21.990  1.00  0.00           C  
ATOM   1669  SG  CYS A 108     131.552  68.673  23.470  1.00  0.00           S  
ATOM   1670  H   CYS A 108     135.055  68.477  20.360  1.00  0.00           H  
ATOM   1671  HA  CYS A 108     134.343  69.382  23.067  1.00  0.00           H  
ATOM   1672  HB3 CYS A 108     132.257  68.136  21.242  1.00  0.00           H  
ATOM   1673  HB2 CYS A 108     132.362  69.833  21.534  1.00  0.00           H  
ATOM   1674  HG  CYS A 108     130.263  68.808  23.147  1.00  0.00           H  
ATOM   1675  N   LEU A 109     134.388  67.022  23.938  1.00  0.00           N  
ATOM   1676  CA  LEU A 109     134.710  65.708  24.507  1.00  0.00           C  
ATOM   1677  C   LEU A 109     133.422  64.959  24.858  1.00  0.00           C  
ATOM   1678  O   LEU A 109     132.638  65.427  25.686  1.00  0.00           O  
ATOM   1679  CB  LEU A 109     135.573  65.885  25.763  1.00  0.00           C  
ATOM   1680  CG  LEU A 109     136.148  64.638  26.447  1.00  0.00           C  
ATOM   1681  CD1 LEU A 109     137.137  63.921  25.541  1.00  0.00           C  
ATOM   1682  CD2 LEU A 109     136.811  65.020  27.763  1.00  0.00           C  
ATOM   1683  H   LEU A 109     134.142  67.747  24.596  1.00  0.00           H  
ATOM   1684  HA  LEU A 109     135.268  65.129  23.771  1.00  0.00           H  
ATOM   1685  HB3 LEU A 109     135.018  66.469  26.497  1.00  0.00           H  
ATOM   1686  HB2 LEU A 109     136.386  66.576  25.542  1.00  0.00           H  
ATOM   1687  HG  LEU A 109     135.326  63.956  26.663  1.00  0.00           H  
ATOM   1688 HD11 LEU A 109     137.528  63.042  26.053  1.00  0.00           H  
ATOM   1689 HD12 LEU A 109     136.634  63.614  24.624  1.00  0.00           H  
ATOM   1690 HD13 LEU A 109     137.959  64.593  25.296  1.00  0.00           H  
ATOM   1691 HD21 LEU A 109     137.215  64.127  28.239  1.00  0.00           H  
ATOM   1692 HD22 LEU A 109     137.619  65.727  27.572  1.00  0.00           H  
ATOM   1693 HD23 LEU A 109     136.074  65.480  28.421  1.00  0.00           H  
ATOM   1694  N   VAL A 110     133.217  63.799  24.230  1.00  0.00           N  
ATOM   1695  CA  VAL A 110     132.012  62.985  24.430  1.00  0.00           C  
ATOM   1696  C   VAL A 110     132.261  61.922  25.506  1.00  0.00           C  
ATOM   1697  O   VAL A 110     132.922  60.913  25.246  1.00  0.00           O  
ATOM   1698  CB  VAL A 110     131.567  62.305  23.111  1.00  0.00           C  
ATOM   1699  CG1 VAL A 110     130.264  61.530  23.309  1.00  0.00           C  
ATOM   1700  CG2 VAL A 110     131.423  63.342  22.003  1.00  0.00           C  
ATOM   1701  H   VAL A 110     133.908  63.446  23.584  1.00  0.00           H  
ATOM   1702  HA  VAL A 110     131.208  63.638  24.770  1.00  0.00           H  
ATOM   1703  HB  VAL A 110     132.342  61.597  22.815  1.00  0.00           H  
ATOM   1704 HG11 VAL A 110     129.973  61.062  22.369  1.00  0.00           H  
ATOM   1705 HG12 VAL A 110     130.410  60.761  24.067  1.00  0.00           H  
ATOM   1706 HG13 VAL A 110     129.479  62.214  23.632  1.00  0.00           H  
ATOM   1707 HG21 VAL A 110     131.110  62.850  21.082  1.00  0.00           H  
ATOM   1708 HG22 VAL A 110     130.676  64.081  22.291  1.00  0.00           H  
ATOM   1709 HG23 VAL A 110     132.380  63.838  21.842  1.00  0.00           H  
ATOM   1710  N   ASP A 111     131.729  62.159  26.707  1.00  0.00           N  
ATOM   1711  CA  ASP A 111     131.865  61.235  27.838  1.00  0.00           C  
ATOM   1712  C   ASP A 111     130.627  60.332  27.935  1.00  0.00           C  
ATOM   1713  O   ASP A 111     129.594  60.739  28.474  1.00  0.00           O  
ATOM   1714  CB  ASP A 111     132.077  62.025  29.140  1.00  0.00           C  
ATOM   1715  CG  ASP A 111     132.291  61.128  30.358  1.00  0.00           C  
ATOM   1716  OD1 ASP A 111     132.971  60.086  30.237  1.00  0.00           O1-
ATOM   1717  OD2 ASP A 111     131.786  61.478  31.446  1.00  0.00           O  
ATOM   1718  H   ASP A 111     131.204  63.007  26.869  1.00  0.00           H  
ATOM   1719  HA  ASP A 111     132.739  60.607  27.668  1.00  0.00           H  
ATOM   1720  HB3 ASP A 111     131.218  62.673  29.314  1.00  0.00           H  
ATOM   1721  HB2 ASP A 111     132.933  62.690  29.025  1.00  0.00           H  
ATOM   1722  N   VAL A 112     130.745  59.114  27.404  1.00  0.00           N  
ATOM   1723  CA  VAL A 112     129.660  58.126  27.421  1.00  0.00           C  
ATOM   1724  C   VAL A 112     129.760  57.277  28.692  1.00  0.00           C  
ATOM   1725  O   VAL A 112     130.726  56.532  28.861  1.00  0.00           O  
ATOM   1726  CB  VAL A 112     129.716  57.204  26.176  1.00  0.00           C  
ATOM   1727  CG1 VAL A 112     128.571  56.190  26.194  1.00  0.00           C  
ATOM   1728  CG2 VAL A 112     129.689  58.033  24.895  1.00  0.00           C  
ATOM   1729  H   VAL A 112     131.611  58.836  26.965  1.00  0.00           H  
ATOM   1730  HA  VAL A 112     128.706  58.653  27.425  1.00  0.00           H  
ATOM   1731  HB  VAL A 112     130.657  56.654  26.204  1.00  0.00           H  
ATOM   1732 HG11 VAL A 112     128.633  55.555  25.310  1.00  0.00           H  
ATOM   1733 HG12 VAL A 112     128.645  55.573  27.090  1.00  0.00           H  
ATOM   1734 HG13 VAL A 112     127.617  56.718  26.195  1.00  0.00           H  
ATOM   1735 HG21 VAL A 112     129.729  57.369  24.031  1.00  0.00           H  
ATOM   1736 HG22 VAL A 112     128.771  58.619  24.860  1.00  0.00           H  
ATOM   1737 HG23 VAL A 112     130.548  58.704  24.877  1.00  0.00           H  
ATOM   1738  N   VAL A 113     128.763  57.396  29.572  1.00  0.00           N  
ATOM   1739  CA  VAL A 113     128.717  56.654  30.841  1.00  0.00           C  
ATOM   1740  C   VAL A 113     127.386  55.893  30.945  1.00  0.00           C  
ATOM   1741  O   VAL A 113     126.372  56.475  31.340  1.00  0.00           O  
ATOM   1742  CB  VAL A 113     128.896  57.595  32.060  1.00  0.00           C  
ATOM   1743  CG1 VAL A 113     128.824  56.814  33.372  1.00  0.00           C  
ATOM   1744  CG2 VAL A 113     130.212  58.358  31.957  1.00  0.00           C  
ATOM   1745  H   VAL A 113     127.992  58.019  29.380  1.00  0.00           H  
ATOM   1746  HA  VAL A 113     129.530  55.928  30.845  1.00  0.00           H  
ATOM   1747  HB  VAL A 113     128.082  58.320  32.051  1.00  0.00           H  
ATOM   1748 HG11 VAL A 113     128.953  57.499  34.210  1.00  0.00           H  
ATOM   1749 HG12 VAL A 113     127.854  56.323  33.450  1.00  0.00           H  
ATOM   1750 HG13 VAL A 113     129.614  56.063  33.392  1.00  0.00           H  
ATOM   1751 HG21 VAL A 113     130.321  59.014  32.821  1.00  0.00           H  
ATOM   1752 HG22 VAL A 113     131.041  57.651  31.931  1.00  0.00           H  
ATOM   1753 HG23 VAL A 113     130.216  58.956  31.045  1.00  0.00           H  
ATOM   1754  N   PRO A 114     127.378  54.596  30.569  1.00  0.00           N  
ATOM   1755  CA  PRO A 114     126.177  53.770  30.754  1.00  0.00           C  
ATOM   1756  C   PRO A 114     125.885  53.447  32.224  1.00  0.00           C  
ATOM   1757  O   PRO A 114     126.805  53.110  32.973  1.00  0.00           O  
ATOM   1758  CB  PRO A 114     126.506  52.481  29.983  1.00  0.00           C  
ATOM   1759  CG  PRO A 114     127.607  52.847  29.052  1.00  0.00           C  
ATOM   1760  CD  PRO A 114     128.399  53.893  29.770  1.00  0.00           C  
ATOM   1761  HA  PRO A 114     125.315  54.262  30.304  1.00  0.00           H  
ATOM   1762  HB3 PRO A 114     125.634  52.171  29.408  1.00  0.00           H  
ATOM   1763  HB2 PRO A 114     126.860  51.722  30.681  1.00  0.00           H  
ATOM   1764  HG3 PRO A 114     127.185  53.274  28.142  1.00  0.00           H  
ATOM   1765  HG2 PRO A 114     128.236  51.975  28.876  1.00  0.00           H  
ATOM   1766  HD2 PRO A 114     129.110  53.409  30.440  1.00  0.00           H  
ATOM   1767  HD3 PRO A 114     128.825  54.584  29.043  1.00  0.00           H  
ATOM   1768  N   VAL A 115     124.614  53.553  32.613  1.00  0.00           N  
ATOM   1769  CA  VAL A 115     124.155  53.190  33.959  1.00  0.00           C  
ATOM   1770  C   VAL A 115     123.656  51.743  33.931  1.00  0.00           C  
ATOM   1771  O   VAL A 115     123.132  51.284  32.911  1.00  0.00           O  
ATOM   1772  CB  VAL A 115     123.020  54.123  34.450  1.00  0.00           C  
ATOM   1773  CG1 VAL A 115     122.664  53.834  35.907  1.00  0.00           C  
ATOM   1774  CG2 VAL A 115     123.417  55.585  34.276  1.00  0.00           C  
ATOM   1775  H   VAL A 115     123.916  53.897  31.969  1.00  0.00           H  
ATOM   1776  HA  VAL A 115     124.995  53.261  34.650  1.00  0.00           H  
ATOM   1777  HB  VAL A 115     122.137  53.935  33.840  1.00  0.00           H  
ATOM   1778 HG11 VAL A 115     121.865  54.503  36.226  1.00  0.00           H  
ATOM   1779 HG12 VAL A 115     122.332  52.800  36.002  1.00  0.00           H  
ATOM   1780 HG13 VAL A 115     123.541  53.992  36.534  1.00  0.00           H  
ATOM   1781 HG21 VAL A 115     122.608  56.226  34.626  1.00  0.00           H  
ATOM   1782 HG22 VAL A 115     124.318  55.789  34.855  1.00  0.00           H  
ATOM   1783 HG23 VAL A 115     123.610  55.787  33.222  1.00  0.00           H  
ATOM   1784  N   LYS A 116     123.820  51.039  35.052  1.00  0.00           N  
ATOM   1785  CA  LYS A 116     123.393  49.643  35.182  1.00  0.00           C  
ATOM   1786  C   LYS A 116     122.634  49.394  36.486  1.00  0.00           C  
ATOM   1787  O   LYS A 116     122.869  50.065  37.495  1.00  0.00           O  
ATOM   1788  CB  LYS A 116     124.602  48.706  35.095  1.00  0.00           C  
ATOM   1789  CG  LYS A 116     125.216  48.618  33.706  1.00  0.00           C  
ATOM   1790  CD  LYS A 116     126.250  47.507  33.624  1.00  0.00           C  
ATOM   1791  CE  LYS A 116     126.779  47.343  32.208  1.00  0.00           C  
ATOM   1792  NZ  LYS A 116     127.758  46.227  32.101  1.00  0.00           N1+
ATOM   1793  H   LYS A 116     124.254  51.466  35.858  1.00  0.00           H  
ATOM   1794  HA  LYS A 116     122.725  49.414  34.352  1.00  0.00           H  
ATOM   1795  HB3 LYS A 116     124.311  47.709  35.425  1.00  0.00           H  
ATOM   1796  HB2 LYS A 116     125.362  49.030  35.806  1.00  0.00           H  
ATOM   1797  HG3 LYS A 116     125.685  49.570  33.456  1.00  0.00           H  
ATOM   1798  HG2 LYS A 116     124.430  48.437  32.973  1.00  0.00           H  
ATOM   1799  HD3 LYS A 116     125.802  46.570  33.955  1.00  0.00           H  
ATOM   1800  HD2 LYS A 116     127.078  47.731  34.297  1.00  0.00           H  
ATOM   1801  HE3 LYS A 116     127.251  48.272  31.888  1.00  0.00           H  
ATOM   1802  HE2 LYS A 116     125.946  47.161  31.529  1.00  0.00           H  
ATOM   1803  HZ1 LYS A 116     127.277  45.345  32.209  1.00  0.00           H  
ATOM   1804  HZ2 LYS A 116     128.206  46.257  31.196  1.00  0.00           H  
ATOM   1805  HZ3 LYS A 116     128.456  46.320  32.825  1.00  0.00           H  
ATOM   1806  N   ASN A 117     121.727  48.417  36.439  1.00  0.00           N  
ATOM   1807  CA  ASN A 117     120.925  47.998  37.596  1.00  0.00           C  
ATOM   1808  C   ASN A 117     121.578  46.812  38.325  1.00  0.00           C  
ATOM   1809  O   ASN A 117     122.676  46.383  37.956  1.00  0.00           O  
ATOM   1810  CB  ASN A 117     119.478  47.680  37.159  1.00  0.00           C  
ATOM   1811  CG  ASN A 117     119.380  46.479  36.226  1.00  0.00           C  
ATOM   1812  OD1 ASN A 117     120.300  46.193  35.458  1.00  0.00           O  
ATOM   1813  ND2 ASN A 117     118.249  45.782  36.276  1.00  0.00           N  
ATOM   1814  H   ASN A 117     121.562  47.922  35.574  1.00  0.00           H  
ATOM   1815  HA  ASN A 117     120.885  48.835  38.293  1.00  0.00           H  
ATOM   1816  HB3 ASN A 117     119.047  48.554  36.670  1.00  0.00           H  
ATOM   1817  HB2 ASN A 117     118.864  47.503  38.042  1.00  0.00           H  
ATOM   1818 HD22 ASN A 117     118.126  44.975  35.681  1.00  0.00           H  
ATOM   1819 HD21 ASN A 117     117.513  46.059  36.909  1.00  0.00           H  
ATOM   1820  N   GLU A 118     120.914  46.302  39.363  1.00  0.00           N  
ATOM   1821  CA  GLU A 118     121.421  45.166  40.147  1.00  0.00           C  
ATOM   1822  C   GLU A 118     121.538  43.851  39.359  1.00  0.00           C  
ATOM   1823  O   GLU A 118     122.395  43.022  39.674  1.00  0.00           O  
ATOM   1824  CB  GLU A 118     120.548  44.940  41.378  1.00  0.00           C  
ATOM   1825  CG  GLU A 118     120.521  46.068  42.422  1.00  0.00           C  
ATOM   1826  CD  GLU A 118     121.793  46.260  43.242  1.00  0.00           C  
ATOM   1827  OE1 GLU A 118     122.684  45.386  43.151  1.00  0.00           O1-
ATOM   1828  OE2 GLU A 118     121.853  47.289  43.947  1.00  0.00           O  
ATOM   1829  H   GLU A 118     120.026  46.697  39.638  1.00  0.00           H  
ATOM   1830  HA  GLU A 118     122.419  45.429  40.497  1.00  0.00           H  
ATOM   1831  HB2 GLU A 118     119.513  44.798  41.069  1.00  0.00           H  
ATOM   1832  HB3 GLU A 118     120.893  44.053  41.911  1.00  0.00           H  
ATOM   1833  HG2 GLU A 118     120.338  47.020  41.924  1.00  0.00           H  
ATOM   1834  HG3 GLU A 118     119.725  45.877  43.143  1.00  0.00           H  
ATOM   1835  N   ASP A 119     120.681  43.664  38.353  1.00  0.00           N  
ATOM   1836  CA  ASP A 119     120.699  42.456  37.514  1.00  0.00           C  
ATOM   1837  C   ASP A 119     121.949  42.357  36.634  1.00  0.00           C  
ATOM   1838  O   ASP A 119     122.543  41.283  36.521  1.00  0.00           O  
ATOM   1839  CB  ASP A 119     119.452  42.395  36.637  1.00  0.00           C  
ATOM   1840  CG  ASP A 119     118.952  40.995  36.274  1.00  0.00           C  
ATOM   1841  OD1 ASP A 119     119.601  40.022  36.722  1.00  0.00           O1-
ATOM   1842  OD2 ASP A 119     117.957  40.925  35.523  1.00  0.00           O  
ATOM   1843  H   ASP A 119     119.986  44.367  38.144  1.00  0.00           H  
ATOM   1844  HA  ASP A 119     120.686  41.589  38.175  1.00  0.00           H  
ATOM   1845  HB2 ASP A 119     118.624  42.888  37.146  1.00  0.00           H  
ATOM   1846  HB3 ASP A 119     119.648  42.900  35.690  1.00  0.00           H  
ATOM   1847  N   GLY A 120     122.330  43.475  36.014  1.00  0.00           N  
ATOM   1848  CA  GLY A 120     123.522  43.552  35.163  1.00  0.00           C  
ATOM   1849  C   GLY A 120     123.159  43.679  33.697  1.00  0.00           C  
ATOM   1850  O   GLY A 120     123.442  42.783  32.899  1.00  0.00           O  
ATOM   1851  H   GLY A 120     121.789  44.321  36.120  1.00  0.00           H  
ATOM   1852  HA3 GLY A 120     124.131  42.660  35.310  1.00  0.00           H  
ATOM   1853  HA2 GLY A 120     124.127  44.408  35.462  1.00  0.00           H  
ATOM   1854  N   ALA A 121     122.526  44.800  33.356  1.00  0.00           N  
ATOM   1855  CA  ALA A 121     122.129  45.105  31.978  1.00  0.00           C  
ATOM   1856  C   ALA A 121     122.111  46.616  31.744  1.00  0.00           C  
ATOM   1857  O   ALA A 121     121.773  47.385  32.648  1.00  0.00           O  
ATOM   1858  CB  ALA A 121     120.761  44.509  31.680  1.00  0.00           C  
ATOM   1859  H   ALA A 121     122.299  45.486  34.061  1.00  0.00           H  
ATOM   1860  HA  ALA A 121     122.857  44.658  31.301  1.00  0.00           H  
ATOM   1861  HB1 ALA A 121     120.478  44.743  30.654  1.00  0.00           H  
ATOM   1862  HB2 ALA A 121     120.800  43.427  31.808  1.00  0.00           H  
ATOM   1863  HB3 ALA A 121     120.024  44.930  32.364  1.00  0.00           H  
ATOM   1864  N   VAL A 122     122.467  47.028  30.527  1.00  0.00           N  
ATOM   1865  CA  VAL A 122     122.537  48.447  30.169  1.00  0.00           C  
ATOM   1866  C   VAL A 122     121.120  48.967  29.921  1.00  0.00           C  
ATOM   1867  O   VAL A 122     120.435  48.492  29.013  1.00  0.00           O  
ATOM   1868  CB  VAL A 122     123.414  48.686  28.915  1.00  0.00           C  
ATOM   1869  CG1 VAL A 122     123.430  50.165  28.531  1.00  0.00           C  
ATOM   1870  CG2 VAL A 122     124.835  48.182  29.148  1.00  0.00           C  
ATOM   1871  H   VAL A 122     122.700  46.353  29.813  1.00  0.00           H  
ATOM   1872  HA  VAL A 122     122.968  48.997  31.006  1.00  0.00           H  
ATOM   1873  HB  VAL A 122     122.984  48.123  28.086  1.00  0.00           H  
ATOM   1874 HG11 VAL A 122     124.053  50.305  27.648  1.00  0.00           H  
ATOM   1875 HG12 VAL A 122     122.414  50.496  28.315  1.00  0.00           H  
ATOM   1876 HG13 VAL A 122     123.834  50.751  29.357  1.00  0.00           H  
ATOM   1877 HG21 VAL A 122     125.435  48.359  28.255  1.00  0.00           H  
ATOM   1878 HG22 VAL A 122     125.275  48.713  29.992  1.00  0.00           H  
ATOM   1879 HG23 VAL A 122     124.812  47.114  29.363  1.00  0.00           H  
ATOM   1880  N   ILE A 123     120.695  49.933  30.737  1.00  0.00           N  
ATOM   1881  CA  ILE A 123     119.348  50.512  30.656  1.00  0.00           C  
ATOM   1882  C   ILE A 123     119.366  51.848  29.907  1.00  0.00           C  
ATOM   1883  O   ILE A 123     118.587  52.038  28.969  1.00  0.00           O  
ATOM   1884  CB  ILE A 123     118.726  50.714  32.063  1.00  0.00           C  
ATOM   1885  CG1 ILE A 123     118.917  49.465  32.945  1.00  0.00           C  
ATOM   1886  CG2 ILE A 123     117.246  51.080  31.959  1.00  0.00           C  
ATOM   1887  CD1 ILE A 123     118.428  48.165  32.335  1.00  0.00           C  
ATOM   1888  H   ILE A 123     121.310  50.298  31.450  1.00  0.00           H  
ATOM   1889  HA  ILE A 123     118.714  49.820  30.101  1.00  0.00           H  
ATOM   1890  HB  ILE A 123     119.244  51.545  32.542  1.00  0.00           H  
ATOM   1891 HG13 ILE A 123     118.423  49.622  33.904  1.00  0.00           H  
ATOM   1892 HG12 ILE A 123     119.970  49.366  33.207  1.00  0.00           H  
ATOM   1893 HG21 ILE A 123     116.834  51.216  32.959  1.00  0.00           H  
ATOM   1894 HG22 ILE A 123     117.139  52.005  31.393  1.00  0.00           H  
ATOM   1895 HG23 ILE A 123     116.708  50.280  31.451  1.00  0.00           H  
ATOM   1896 HD11 ILE A 123     118.607  47.346  33.032  1.00  0.00           H  
ATOM   1897 HD12 ILE A 123     117.360  48.239  32.128  1.00  0.00           H  
ATOM   1898 HD13 ILE A 123     118.965  47.974  31.406  1.00  0.00           H  
ATOM   1899  N   MET A 124     120.248  52.760  30.324  1.00  0.00           N  
ATOM   1900  CA  MET A 124     120.324  54.115  29.756  1.00  0.00           C  
ATOM   1901  C   MET A 124     121.744  54.492  29.333  1.00  0.00           C  
ATOM   1902  O   MET A 124     122.713  53.819  29.693  1.00  0.00           O  
ATOM   1903  CB  MET A 124     119.814  55.144  30.772  1.00  0.00           C  
ATOM   1904  CG  MET A 124     118.423  54.869  31.332  1.00  0.00           C  
ATOM   1905  SD  MET A 124     117.108  54.878  30.095  1.00  0.00           S  
ATOM   1906  CE  MET A 124     115.678  54.522  31.114  1.00  0.00           C  
ATOM   1907  H   MET A 124     120.901  52.532  31.060  1.00  0.00           H  
ATOM   1908  HA  MET A 124     119.682  54.155  28.876  1.00  0.00           H  
ATOM   1909  HB3 MET A 124     119.831  56.136  30.320  1.00  0.00           H  
ATOM   1910  HB2 MET A 124     120.525  55.221  31.595  1.00  0.00           H  
ATOM   1911  HG3 MET A 124     118.195  55.601  32.107  1.00  0.00           H  
ATOM   1912  HG2 MET A 124     118.425  53.910  31.850  1.00  0.00           H  
ATOM   1913  HE1 MET A 124     114.785  54.495  30.490  1.00  0.00           H  
ATOM   1914  HE2 MET A 124     115.810  53.556  31.601  1.00  0.00           H  
ATOM   1915  HE3 MET A 124     115.568  55.299  31.871  1.00  0.00           H  
ATOM   1916  N   PHE A 125     121.840  55.579  28.565  1.00  0.00           N  
ATOM   1917  CA  PHE A 125     123.111  56.115  28.067  1.00  0.00           C  
ATOM   1918  C   PHE A 125     123.192  57.620  28.327  1.00  0.00           C  
ATOM   1919  O   PHE A 125     122.542  58.406  27.633  1.00  0.00           O  
ATOM   1920  CB  PHE A 125     123.247  55.855  26.563  1.00  0.00           C  
ATOM   1921  CG  PHE A 125     123.351  54.402  26.200  1.00  0.00           C  
ATOM   1922  CD1 PHE A 125     122.212  53.665  25.883  1.00  0.00           C  
ATOM   1923  CD2 PHE A 125     124.590  53.768  26.160  1.00  0.00           C  
ATOM   1924  CE1 PHE A 125     122.307  52.323  25.540  1.00  0.00           C  
ATOM   1925  CE2 PHE A 125     124.691  52.427  25.818  1.00  0.00           C  
ATOM   1926  CZ  PHE A 125     123.548  51.703  25.508  1.00  0.00           C  
ATOM   1927  H   PHE A 125     121.007  56.082  28.295  1.00  0.00           H  
ATOM   1928  HA  PHE A 125     123.932  55.621  28.587  1.00  0.00           H  
ATOM   1929  HB3 PHE A 125     124.119  56.386  26.182  1.00  0.00           H  
ATOM   1930  HB2 PHE A 125     122.398  56.298  26.041  1.00  0.00           H  
ATOM   1931  HD1 PHE A 125     121.241  54.137  25.902  1.00  0.00           H  
ATOM   1932  HD2 PHE A 125     125.487  54.321  26.397  1.00  0.00           H  
ATOM   1933  HE1 PHE A 125     121.416  51.763  25.299  1.00  0.00           H  
ATOM   1934  HE2 PHE A 125     125.658  51.947  25.793  1.00  0.00           H  
ATOM   1935  HZ  PHE A 125     123.623  50.659  25.242  1.00  0.00           H  
ATOM   1936  N   ILE A 126     123.984  58.013  29.325  1.00  0.00           N  
ATOM   1937  CA  ILE A 126     124.205  59.427  29.649  1.00  0.00           C  
ATOM   1938  C   ILE A 126     125.432  59.920  28.882  1.00  0.00           C  
ATOM   1939  O   ILE A 126     126.532  59.399  29.076  1.00  0.00           O  
ATOM   1940  CB  ILE A 126     124.422  59.642  31.166  1.00  0.00           C  
ATOM   1941  CG1 ILE A 126     123.216  59.126  31.965  1.00  0.00           C  
ATOM   1942  CG2 ILE A 126     124.670  61.120  31.475  1.00  0.00           C  
ATOM   1943  CD1 ILE A 126     123.523  58.842  33.420  1.00  0.00           C  
ATOM   1944  H   ILE A 126     124.460  57.326  29.892  1.00  0.00           H  
ATOM   1945  HA  ILE A 126     123.335  60.002  29.332  1.00  0.00           H  
ATOM   1946  HB  ILE A 126     125.302  59.076  31.470  1.00  0.00           H  
ATOM   1947 HG13 ILE A 126     122.830  58.222  31.494  1.00  0.00           H  
ATOM   1948 HG12 ILE A 126     122.404  59.850  31.901  1.00  0.00           H  
ATOM   1949 HG21 ILE A 126     124.820  61.247  32.547  1.00  0.00           H  
ATOM   1950 HG22 ILE A 126     125.558  61.459  30.942  1.00  0.00           H  
ATOM   1951 HG23 ILE A 126     123.809  61.708  31.157  1.00  0.00           H  
ATOM   1952 HD11 ILE A 126     122.623  58.482  33.918  1.00  0.00           H  
ATOM   1953 HD12 ILE A 126     124.303  58.083  33.486  1.00  0.00           H  
ATOM   1954 HD13 ILE A 126     123.865  59.756  33.905  1.00  0.00           H  
ATOM   1955  N   LEU A 127     125.233  60.920  28.020  1.00  0.00           N  
ATOM   1956  CA  LEU A 127     126.301  61.482  27.185  1.00  0.00           C  
ATOM   1957  C   LEU A 127     126.621  62.915  27.618  1.00  0.00           C  
ATOM   1958  O   LEU A 127     126.004  63.864  27.135  1.00  0.00           O  
ATOM   1959  CB  LEU A 127     125.892  61.463  25.704  1.00  0.00           C  
ATOM   1960  CG  LEU A 127     125.871  60.115  24.969  1.00  0.00           C  
ATOM   1961  CD1 LEU A 127     124.772  59.192  25.485  1.00  0.00           C  
ATOM   1962  CD2 LEU A 127     125.716  60.340  23.470  1.00  0.00           C  
ATOM   1963  H   LEU A 127     124.313  61.325  27.920  1.00  0.00           H  
ATOM   1964  HA  LEU A 127     127.196  60.873  27.307  1.00  0.00           H  
ATOM   1965  HB3 LEU A 127     126.521  62.161  25.151  1.00  0.00           H  
ATOM   1966  HB2 LEU A 127     124.919  61.943  25.597  1.00  0.00           H  
ATOM   1967  HG  LEU A 127     126.830  59.624  25.138  1.00  0.00           H  
ATOM   1968 HD11 LEU A 127     124.798  58.252  24.934  1.00  0.00           H  
ATOM   1969 HD12 LEU A 127     124.930  58.996  26.545  1.00  0.00           H  
ATOM   1970 HD13 LEU A 127     123.802  59.668  25.345  1.00  0.00           H  
ATOM   1971 HD21 LEU A 127     125.702  59.378  22.957  1.00  0.00           H  
ATOM   1972 HD22 LEU A 127     124.782  60.868  23.276  1.00  0.00           H  
ATOM   1973 HD23 LEU A 127     126.552  60.935  23.103  1.00  0.00           H  
ATOM   1974  N   ASN A 128     127.586  63.061  28.527  1.00  0.00           N  
ATOM   1975  CA  ASN A 128     128.027  64.381  28.998  1.00  0.00           C  
ATOM   1976  C   ASN A 128     128.944  65.037  27.960  1.00  0.00           C  
ATOM   1977  O   ASN A 128     129.687  64.343  27.259  1.00  0.00           O  
ATOM   1978  CB  ASN A 128     128.744  64.259  30.355  1.00  0.00           C  
ATOM   1979  CG  ASN A 128     128.748  65.559  31.153  1.00  0.00           C  
ATOM   1980  OD1 ASN A 128     128.592  66.653  30.607  1.00  0.00           O  
ATOM   1981  ND2 ASN A 128     128.938  65.438  32.463  1.00  0.00           N  
ATOM   1982  H   ASN A 128     128.041  62.247  28.916  1.00  0.00           H  
ATOM   1983  HA  ASN A 128     127.148  65.012  29.128  1.00  0.00           H  
ATOM   1984  HB3 ASN A 128     129.771  63.930  30.194  1.00  0.00           H  
ATOM   1985  HB2 ASN A 128     128.271  63.474  30.945  1.00  0.00           H  
ATOM   1986 HD22 ASN A 128     128.952  66.260  33.049  1.00  0.00           H  
ATOM   1987 HD21 ASN A 128     129.069  64.524  32.872  1.00  0.00           H  
ATOM   1988  N   PHE A 129     128.886  66.367  27.875  1.00  0.00           N  
ATOM   1989  CA  PHE A 129     129.648  67.143  26.886  1.00  0.00           C  
ATOM   1990  C   PHE A 129     130.448  68.275  27.539  1.00  0.00           C  
ATOM   1991  O   PHE A 129     130.006  68.869  28.525  1.00  0.00           O  
ATOM   1992  CB  PHE A 129     128.701  67.727  25.833  1.00  0.00           C  
ATOM   1993  CG  PHE A 129     128.060  66.693  24.948  1.00  0.00           C  
ATOM   1994  CD1 PHE A 129     128.764  66.138  23.882  1.00  0.00           C  
ATOM   1995  CD2 PHE A 129     126.749  66.279  25.169  1.00  0.00           C  
ATOM   1996  CE1 PHE A 129     128.175  65.186  23.060  1.00  0.00           C  
ATOM   1997  CE2 PHE A 129     126.156  65.328  24.349  1.00  0.00           C  
ATOM   1998  CZ  PHE A 129     126.870  64.780  23.294  1.00  0.00           C  
ATOM   1999  H   PHE A 129     128.298  66.888  28.509  1.00  0.00           H  
ATOM   2000  HA  PHE A 129     130.347  66.472  26.386  1.00  0.00           H  
ATOM   2001  HB3 PHE A 129     129.244  68.444  25.217  1.00  0.00           H  
ATOM   2002  HB2 PHE A 129     127.925  68.310  26.329  1.00  0.00           H  
ATOM   2003  HD1 PHE A 129     129.780  66.447  23.687  1.00  0.00           H  
ATOM   2004  HD2 PHE A 129     126.181  66.698  25.986  1.00  0.00           H  
ATOM   2005  HE1 PHE A 129     128.733  64.762  22.239  1.00  0.00           H  
ATOM   2006  HE2 PHE A 129     125.139  65.015  24.533  1.00  0.00           H  
ATOM   2007  HZ  PHE A 129     126.412  64.039  22.656  1.00  0.00           H  
ATOM   2008  N   GLU A 130     131.625  68.561  26.977  1.00  0.00           N  
ATOM   2009  CA  GLU A 130     132.500  69.641  27.455  1.00  0.00           C  
ATOM   2010  C   GLU A 130     133.540  70.000  26.384  1.00  0.00           C  
ATOM   2011  O   GLU A 130     134.109  69.108  25.751  1.00  0.00           O  
ATOM   2012  CB  GLU A 130     133.208  69.221  28.753  1.00  0.00           C  
ATOM   2013  CG  GLU A 130     133.927  70.344  29.498  1.00  0.00           C  
ATOM   2014  CD  GLU A 130     132.986  71.391  30.073  1.00  0.00           C  
ATOM   2015  OE1 GLU A 130     131.943  71.017  30.653  1.00  0.00           O1-
ATOM   2016  OE2 GLU A 130     133.296  72.595  29.955  1.00  0.00           O  
ATOM   2017  H   GLU A 130     131.951  68.024  26.186  1.00  0.00           H  
ATOM   2018  HA  GLU A 130     131.890  70.521  27.659  1.00  0.00           H  
ATOM   2019  HB3 GLU A 130     133.917  68.422  28.535  1.00  0.00           H  
ATOM   2020  HB2 GLU A 130     132.487  68.750  29.421  1.00  0.00           H  
ATOM   2021  HG3 GLU A 130     134.638  70.826  28.827  1.00  0.00           H  
ATOM   2022  HG2 GLU A 130     134.528  69.918  30.301  1.00  0.00           H  
ATOM   2023  N   VAL A 131     133.784  71.298  26.191  1.00  0.00           N  
ATOM   2024  CA  VAL A 131     134.736  71.774  25.169  1.00  0.00           C  
ATOM   2025  C   VAL A 131     136.194  71.573  25.594  1.00  0.00           C  
ATOM   2026  O   VAL A 131     136.536  71.688  26.771  1.00  0.00           O  
ATOM   2027  CB  VAL A 131     134.505  73.258  24.774  1.00  0.00           C  
ATOM   2028  CG1 VAL A 131     133.070  73.471  24.307  1.00  0.00           C  
ATOM   2029  CG2 VAL A 131     134.869  74.218  25.909  1.00  0.00           C  
ATOM   2030  H   VAL A 131     133.310  71.990  26.754  1.00  0.00           H  
ATOM   2031  HA  VAL A 131     134.575  71.173  24.274  1.00  0.00           H  
ATOM   2032  HXT VAL A 131     136.927  71.326  24.840  1.00  0.00           H  
ATOM   2033  HB  VAL A 131     135.161  73.480  23.932  1.00  0.00           H  
ATOM   2034 HG11 VAL A 131     132.928  74.517  24.035  1.00  0.00           H  
ATOM   2035 HG12 VAL A 131     132.872  72.840  23.441  1.00  0.00           H  
ATOM   2036 HG13 VAL A 131     132.383  73.209  25.111  1.00  0.00           H  
ATOM   2037 HG21 VAL A 131     134.692  75.245  25.588  1.00  0.00           H  
ATOM   2038 HG22 VAL A 131     134.254  73.999  26.782  1.00  0.00           H  
ATOM   2039 HG23 VAL A 131     135.921  74.095  26.166  1.00  0.00           H  
ATOM   2040  N   TRP A 398     115.457  43.360  59.208  1.00  0.00           N  
ATOM   2041  CA  TRP A 398     115.248  44.217  60.411  1.00  0.00           C  
ATOM   2042  C   TRP A 398     114.631  45.566  60.023  1.00  0.00           C  
ATOM   2043  O   TRP A 398     115.265  46.617  60.159  1.00  0.00           O  
ATOM   2044  CB  TRP A 398     116.568  44.419  61.150  1.00  0.00           C  
ATOM   2045  CG  TRP A 398     117.260  43.193  61.662  1.00  0.00           C  
ATOM   2046  CD1 TRP A 398     116.644  42.054  62.053  1.00  0.00           C  
ATOM   2047  CD2 TRP A 398     118.691  42.968  61.843  1.00  0.00           C  
ATOM   2048  NE1 TRP A 398     117.597  41.144  62.469  1.00  0.00           N  
ATOM   2049  CE2 TRP A 398     118.874  41.655  62.363  1.00  0.00           C  
ATOM   2050  CE3 TRP A 398     119.852  43.733  61.618  1.00  0.00           C  
ATOM   2051  CZ2 TRP A 398     120.143  41.132  62.653  1.00  0.00           C  
ATOM   2052  CZ3 TRP A 398     121.131  43.223  61.906  1.00  0.00           C  
ATOM   2053  CH2 TRP A 398     121.279  41.925  62.424  1.00  0.00           C  
ATOM   2054  H1  TRP A 398     115.863  42.479  59.488  1.00  0.00           H  
ATOM   2055  H2  TRP A 398     114.570  43.192  58.755  1.00  0.00           H  
ATOM   2056  HA  TRP A 398     114.556  43.705  61.080  1.00  0.00           H  
ATOM   2057  HB2 TRP A 398     117.285  44.903  60.488  1.00  0.00           H  
ATOM   2058  HB3 TRP A 398     116.401  45.046  62.026  1.00  0.00           H  
ATOM   2059  HD1 TRP A 398     115.568  41.978  62.005  1.00  0.00           H  
ATOM   2060  HE1 TRP A 398     117.314  40.232  62.798  1.00  0.00           H  
ATOM   2061  HE3 TRP A 398     119.770  44.732  61.216  1.00  0.00           H  
ATOM   2062  HZ2 TRP A 398     120.237  40.131  63.048  1.00  0.00           H  
ATOM   2063  HZ3 TRP A 398     122.007  43.830  61.730  1.00  0.00           H  
ATOM   2064  HH2 TRP A 398     122.262  41.537  62.646  1.00  0.00           H  
ATOM   2065  N   THR A 399     113.389  45.513  59.535  1.00  0.00           N  
ATOM   2066  CA  THR A 399     112.634  46.701  59.105  1.00  0.00           C  
ATOM   2067  C   THR A 399     111.142  46.551  59.436  1.00  0.00           C  
ATOM   2068  O   THR A 399     110.585  45.458  59.306  1.00  0.00           O  
ATOM   2069  CB  THR A 399     112.784  46.945  57.585  1.00  0.00           C  
ATOM   2070  OG1 THR A 399     112.468  45.746  56.866  1.00  0.00           O  
ATOM   2071  CG2 THR A 399     114.204  47.380  57.235  1.00  0.00           C  
ATOM   2072  H   THR A 399     112.919  44.623  59.445  1.00  0.00           H  
ATOM   2073  HA  THR A 399     113.022  47.570  59.636  1.00  0.00           H  
ATOM   2074  HB  THR A 399     112.090  47.730  57.284  1.00  0.00           H  
ATOM   2075  HG1 THR A 399     111.564  45.486  57.057  1.00  0.00           H  
ATOM   2076 HG21 THR A 399     114.280  47.544  56.160  1.00  0.00           H  
ATOM   2077 HG22 THR A 399     114.441  48.305  57.761  1.00  0.00           H  
ATOM   2078 HG23 THR A 399     114.907  46.602  57.534  1.00  0.00           H  
ATOM   2079  N   ILE A 400     110.509  47.651  59.859  1.00  0.00           N  
ATOM   2080  CA  ILE A 400     109.081  47.676  60.228  1.00  0.00           C  
ATOM   2081  C   ILE A 400     108.374  48.832  59.510  1.00  0.00           C  
ATOM   2082  O   ILE A 400     108.972  49.886  59.289  1.00  0.00           O  
ATOM   2083  CB  ILE A 400     108.881  47.831  61.761  1.00  0.00           C  
ATOM   2084  CG1 ILE A 400     109.708  46.799  62.551  1.00  0.00           C  
ATOM   2085  CG2 ILE A 400     107.405  47.717  62.140  1.00  0.00           C  
ATOM   2086  CD1 ILE A 400     109.258  45.357  62.403  1.00  0.00           C  
ATOM   2087  H   ILE A 400     111.011  48.524  59.939  1.00  0.00           H  
ATOM   2088  HA  ILE A 400     108.624  46.739  59.911  1.00  0.00           H  
ATOM   2089  HB  ILE A 400     109.225  48.825  62.045  1.00  0.00           H  
ATOM   2090 HG13 ILE A 400     109.708  47.070  63.607  1.00  0.00           H  
ATOM   2091 HG12 ILE A 400     110.756  46.881  62.263  1.00  0.00           H  
ATOM   2092 HG21 ILE A 400     107.297  47.830  63.219  1.00  0.00           H  
ATOM   2093 HG22 ILE A 400     106.838  48.499  61.635  1.00  0.00           H  
ATOM   2094 HG23 ILE A 400     107.026  46.741  61.837  1.00  0.00           H  
ATOM   2095 HD11 ILE A 400     109.904  44.711  62.998  1.00  0.00           H  
ATOM   2096 HD12 ILE A 400     108.229  45.259  62.750  1.00  0.00           H  
ATOM   2097 HD13 ILE A 400     109.317  45.063  61.355  1.00  0.00           H  
ATOM   2098  N   LEU A 401     107.102  48.625  59.161  1.00  0.00           N  
ATOM   2099  CA  LEU A 401     106.297  49.623  58.444  1.00  0.00           C  
ATOM   2100  C   LEU A 401     105.439  50.434  59.413  1.00  0.00           C  
ATOM   2101  O   LEU A 401     105.179  49.997  60.537  1.00  0.00           O  
ATOM   2102  CB  LEU A 401     105.388  48.950  57.408  1.00  0.00           C  
ATOM   2103  CG  LEU A 401     106.040  48.103  56.300  1.00  0.00           C  
ATOM   2104  CD1 LEU A 401     106.299  46.666  56.745  1.00  0.00           C  
ATOM   2105  CD2 LEU A 401     105.177  48.115  55.043  1.00  0.00           C  
ATOM   2106  H   LEU A 401     106.652  47.750  59.390  1.00  0.00           H  
ATOM   2107  HA  LEU A 401     106.971  50.304  57.924  1.00  0.00           H  
ATOM   2108  HB3 LEU A 401     104.749  49.705  56.950  1.00  0.00           H  
ATOM   2109  HB2 LEU A 401     104.643  48.346  57.926  1.00  0.00           H  
ATOM   2110  HG  LEU A 401     107.000  48.556  56.052  1.00  0.00           H  
ATOM   2111 HD11 LEU A 401     106.760  46.110  55.929  1.00  0.00           H  
ATOM   2112 HD12 LEU A 401     106.967  46.667  57.606  1.00  0.00           H  
ATOM   2113 HD13 LEU A 401     105.355  46.194  57.019  1.00  0.00           H  
ATOM   2114 HD21 LEU A 401     105.652  47.512  54.270  1.00  0.00           H  
ATOM   2115 HD22 LEU A 401     104.194  47.703  55.272  1.00  0.00           H  
ATOM   2116 HD23 LEU A 401     105.067  49.139  54.687  1.00  0.00           H  
ATOM   2117  N   HIS A 402     104.998  51.608  58.962  1.00  0.00           N  
ATOM   2118  CA  HIS A 402     104.124  52.484  59.757  1.00  0.00           C  
ATOM   2119  C   HIS A 402     102.635  52.119  59.639  1.00  0.00           C  
ATOM   2120  O   HIS A 402     101.868  52.375  60.568  1.00  0.00           O  
ATOM   2121  CB  HIS A 402     104.358  53.963  59.401  1.00  0.00           C  
ATOM   2122  CG  HIS A 402     103.586  54.444  58.210  1.00  0.00           C  
ATOM   2123  ND1 HIS A 402     104.010  54.243  56.914  1.00  0.00           N1+
ATOM   2124  CD2 HIS A 402     102.423  55.133  58.123  1.00  0.00           C  
ATOM   2125  CE1 HIS A 402     103.136  54.778  56.079  1.00  0.00           C  
ATOM   2126  NE2 HIS A 402     102.164  55.324  56.788  1.00  0.00           N  
ATOM   2127  H   HIS A 402     105.263  51.927  58.041  1.00  0.00           H  
ATOM   2128  HA  HIS A 402     104.405  52.356  60.802  1.00  0.00           H  
ATOM   2129  HB3 HIS A 402     105.422  54.130  59.233  1.00  0.00           H  
ATOM   2130  HB2 HIS A 402     104.116  54.585  60.263  1.00  0.00           H  
ATOM   2131  HD2 HIS A 402     101.896  55.419  59.021  1.00  0.00           H  
ATOM   2132  HE1 HIS A 402     103.299  54.715  55.013  1.00  0.00           H  
ATOM   2133  HE2 HIS A 402     101.331  55.818  56.501  1.00  0.00           H  
ATOM   2134  N   TYR A 403     102.239  51.527  58.508  1.00  0.00           N  
ATOM   2135  CA  TYR A 403     100.840  51.124  58.264  1.00  0.00           C  
ATOM   2136  C   TYR A 403     100.564  49.626  58.510  1.00  0.00           C  
ATOM   2137  O   TYR A 403      99.493  49.128  58.151  1.00  0.00           O  
ATOM   2138  CB  TYR A 403     100.391  51.542  56.846  1.00  0.00           C  
ATOM   2139  CG  TYR A 403     101.010  50.774  55.686  1.00  0.00           C  
ATOM   2140  CD1 TYR A 403     102.211  51.191  55.103  1.00  0.00           C  
ATOM   2141  CD2 TYR A 403     100.376  49.651  55.144  1.00  0.00           C  
ATOM   2142  CE1 TYR A 403     102.773  50.500  54.037  1.00  0.00           C  
ATOM   2143  CE2 TYR A 403     100.931  48.953  54.078  1.00  0.00           C  
ATOM   2144  CZ  TYR A 403     102.128  49.380  53.528  1.00  0.00           C  
ATOM   2145  OH  TYR A 403     102.679  48.692  52.471  1.00  0.00           O  
ATOM   2146  H   TYR A 403     102.909  51.338  57.776  1.00  0.00           H  
ATOM   2147  HA  TYR A 403     100.222  51.680  58.969  1.00  0.00           H  
ATOM   2148  HB3 TYR A 403     100.576  52.608  56.710  1.00  0.00           H  
ATOM   2149  HB2 TYR A 403      99.305  51.478  56.780  1.00  0.00           H  
ATOM   2150  HD1 TYR A 403     102.720  52.066  55.481  1.00  0.00           H  
ATOM   2151  HD2 TYR A 403      99.437  49.311  55.554  1.00  0.00           H  
ATOM   2152  HE1 TYR A 403     103.706  50.834  53.609  1.00  0.00           H  
ATOM   2153  HE2 TYR A 403     100.429  48.082  53.683  1.00  0.00           H  
ATOM   2154  HH  TYR A 403     103.625  48.852  52.443  1.00  0.00           H  
ATOM   2155  N   SER A 404     101.511  48.926  59.140  1.00  0.00           N  
ATOM   2156  CA  SER A 404     101.380  47.493  59.419  1.00  0.00           C  
ATOM   2157  C   SER A 404     100.325  47.231  60.503  1.00  0.00           C  
ATOM   2158  O   SER A 404     100.095  48.095  61.353  1.00  0.00           O  
ATOM   2159  CB  SER A 404     102.735  46.923  59.867  1.00  0.00           C  
ATOM   2160  OG  SER A 404     102.675  45.528  60.116  1.00  0.00           O  
ATOM   2161  H   SER A 404     102.359  49.383  59.444  1.00  0.00           H  
ATOM   2162  HA  SER A 404     101.073  46.986  58.504  1.00  0.00           H  
ATOM   2163  HB3 SER A 404     103.065  47.438  60.769  1.00  0.00           H  
ATOM   2164  HB2 SER A 404     103.484  47.122  59.100  1.00  0.00           H  
ATOM   2165  HG  SER A 404     102.565  45.059  59.286  1.00  0.00           H  
ATOM   2166  N   PRO A 405      99.677  46.043  60.475  1.00  0.00           N  
ATOM   2167  CA  PRO A 405      98.792  45.666  61.590  1.00  0.00           C  
ATOM   2168  C   PRO A 405      99.503  45.384  62.929  1.00  0.00           C  
ATOM   2169  O   PRO A 405      98.832  45.334  63.962  1.00  0.00           O  
ATOM   2170  CB  PRO A 405      98.079  44.405  61.073  1.00  0.00           C  
ATOM   2171  CG  PRO A 405      98.951  43.879  59.990  1.00  0.00           C  
ATOM   2172  CD  PRO A 405      99.570  45.087  59.356  1.00  0.00           C  
ATOM   2173  HA  PRO A 405      98.054  46.454  61.739  1.00  0.00           H  
ATOM   2174  HB3 PRO A 405      97.111  44.682  60.655  1.00  0.00           H  
ATOM   2175  HB2 PRO A 405      98.016  43.670  61.876  1.00  0.00           H  
ATOM   2176  HG3 PRO A 405      98.339  43.358  59.254  1.00  0.00           H  
ATOM   2177  HG2 PRO A 405      99.734  43.258  60.426  1.00  0.00           H  
ATOM   2178  HD2 PRO A 405     100.569  44.835  59.001  1.00  0.00           H  
ATOM   2179  HD3 PRO A 405      98.890  45.487  58.604  1.00  0.00           H  
ATOM   2180  N   PHE A 406     100.827  45.190  62.914  1.00  0.00           N  
ATOM   2181  CA  PHE A 406     101.617  45.093  64.150  1.00  0.00           C  
ATOM   2182  C   PHE A 406     101.627  46.426  64.899  1.00  0.00           C  
ATOM   2183  O   PHE A 406     101.314  46.471  66.086  1.00  0.00           O  
ATOM   2184  CB  PHE A 406     103.057  44.650  63.855  1.00  0.00           C  
ATOM   2185  CG  PHE A 406     103.941  44.590  65.077  1.00  0.00           C  
ATOM   2186  CD1 PHE A 406     103.824  43.541  65.987  1.00  0.00           C  
ATOM   2187  CD2 PHE A 406     104.889  45.584  65.323  1.00  0.00           C  
ATOM   2188  CE1 PHE A 406     104.634  43.484  67.114  1.00  0.00           C  
ATOM   2189  CE2 PHE A 406     105.702  45.531  66.449  1.00  0.00           C  
ATOM   2190  CZ  PHE A 406     105.574  44.479  67.345  1.00  0.00           C  
ATOM   2191  H   PHE A 406     101.315  45.105  62.034  1.00  0.00           H  
ATOM   2192  HA  PHE A 406     101.154  44.344  64.793  1.00  0.00           H  
ATOM   2193  HB3 PHE A 406     103.499  45.324  63.122  1.00  0.00           H  
ATOM   2194  HB2 PHE A 406     103.043  43.673  63.371  1.00  0.00           H  
ATOM   2195  HD1 PHE A 406     103.097  42.760  65.820  1.00  0.00           H  
ATOM   2196  HD2 PHE A 406     104.998  46.408  64.634  1.00  0.00           H  
ATOM   2197  HE1 PHE A 406     104.533  42.665  67.811  1.00  0.00           H  
ATOM   2198  HE2 PHE A 406     106.432  46.308  66.625  1.00  0.00           H  
ATOM   2199  HZ  PHE A 406     106.204  44.434  68.221  1.00  0.00           H  
ATOM   2200  N   LYS A 407     101.991  47.498  64.197  1.00  0.00           N  
ATOM   2201  CA  LYS A 407     102.033  48.844  64.783  1.00  0.00           C  
ATOM   2202  C   LYS A 407     100.632  49.400  65.066  1.00  0.00           C  
ATOM   2203  O   LYS A 407     100.443  50.109  66.056  1.00  0.00           O  
ATOM   2204  CB  LYS A 407     102.806  49.805  63.869  1.00  0.00           C  
ATOM   2205  CG  LYS A 407     103.185  51.142  64.501  1.00  0.00           C  
ATOM   2206  CD  LYS A 407     104.352  51.011  65.470  1.00  0.00           C  
ATOM   2207  CE  LYS A 407     104.583  52.294  66.257  1.00  0.00           C  
ATOM   2208  NZ  LYS A 407     104.780  53.490  65.391  1.00  0.00           N1+
ATOM   2209  H   LYS A 407     102.251  47.401  63.226  1.00  0.00           H  
ATOM   2210  HA  LYS A 407     102.567  48.781  65.731  1.00  0.00           H  
ATOM   2211  HB3 LYS A 407     102.226  49.986  62.964  1.00  0.00           H  
ATOM   2212  HB2 LYS A 407     103.707  49.310  63.505  1.00  0.00           H  
ATOM   2213  HG3 LYS A 407     102.322  51.552  65.026  1.00  0.00           H  
ATOM   2214  HG2 LYS A 407     103.443  51.853  63.717  1.00  0.00           H  
ATOM   2215  HD3 LYS A 407     105.256  50.757  64.917  1.00  0.00           H  
ATOM   2216  HD2 LYS A 407     104.159  50.191  66.162  1.00  0.00           H  
ATOM   2217  HE3 LYS A 407     105.451  52.170  66.905  1.00  0.00           H  
ATOM   2218  HE2 LYS A 407     103.739  52.466  66.925  1.00  0.00           H  
ATOM   2219  HZ1 LYS A 407     105.713  53.476  65.004  1.00  0.00           H  
ATOM   2220  HZ2 LYS A 407     104.104  53.478  64.640  1.00  0.00           H  
ATOM   2221  HZ3 LYS A 407     104.657  54.328  65.941  1.00  0.00           H  
ATOM   2222  N   ALA A 408      99.665  49.079  64.203  1.00  0.00           N  
ATOM   2223  CA  ALA A 408      98.285  49.572  64.336  1.00  0.00           C  
ATOM   2224  C   ALA A 408      97.632  49.152  65.654  1.00  0.00           C  
ATOM   2225  O   ALA A 408      97.108  49.997  66.383  1.00  0.00           O  
ATOM   2226  CB  ALA A 408      97.437  49.108  63.159  1.00  0.00           C  
ATOM   2227  H   ALA A 408      99.867  48.474  63.420  1.00  0.00           H  
ATOM   2228  HA  ALA A 408      98.318  50.661  64.313  1.00  0.00           H  
ATOM   2229  HB1 ALA A 408      96.419  49.482  63.274  1.00  0.00           H  
ATOM   2230  HB2 ALA A 408      97.862  49.491  62.231  1.00  0.00           H  
ATOM   2231  HB3 ALA A 408      97.422  48.019  63.128  1.00  0.00           H  
ATOM   2232  N   VAL A 409      97.673  47.853  65.948  1.00  0.00           N  
ATOM   2233  CA  VAL A 409      97.137  47.316  67.209  1.00  0.00           C  
ATOM   2234  C   VAL A 409      97.999  47.696  68.426  1.00  0.00           C  
ATOM   2235  O   VAL A 409      97.478  47.806  69.538  1.00  0.00           O  
ATOM   2236  CB  VAL A 409      96.931  45.775  67.142  1.00  0.00           C  
ATOM   2237  CG1 VAL A 409      98.258  45.019  67.211  1.00  0.00           C  
ATOM   2238  CG2 VAL A 409      95.981  45.300  68.238  1.00  0.00           C  
ATOM   2239  H   VAL A 409      98.082  47.200  65.295  1.00  0.00           H  
ATOM   2240  HA  VAL A 409      96.155  47.765  67.358  1.00  0.00           H  
ATOM   2241  HB  VAL A 409      96.469  45.545  66.182  1.00  0.00           H  
ATOM   2242 HG11 VAL A 409      98.069  43.947  67.161  1.00  0.00           H  
ATOM   2243 HG12 VAL A 409      98.890  45.315  66.374  1.00  0.00           H  
ATOM   2244 HG13 VAL A 409      98.763  45.255  68.148  1.00  0.00           H  
ATOM   2245 HG21 VAL A 409      95.855  44.220  68.168  1.00  0.00           H  
ATOM   2246 HG22 VAL A 409      96.395  45.554  69.214  1.00  0.00           H  
ATOM   2247 HG23 VAL A 409      95.013  45.787  68.117  1.00  0.00           H  
ATOM   2248  N   TRP A 410      99.302  47.895  68.212  1.00  0.00           N  
ATOM   2249  CA  TRP A 410     100.214  48.302  69.290  1.00  0.00           C  
ATOM   2250  C   TRP A 410     100.030  49.765  69.715  1.00  0.00           C  
ATOM   2251  O   TRP A 410     100.322  50.106  70.861  1.00  0.00           O  
ATOM   2252  CB  TRP A 410     101.678  48.037  68.907  1.00  0.00           C  
ATOM   2253  CG  TRP A 410     102.584  47.914  70.093  1.00  0.00           C  
ATOM   2254  CD1 TRP A 410     102.602  46.898  71.007  1.00  0.00           C  
ATOM   2255  CD2 TRP A 410     103.604  48.833  70.496  1.00  0.00           C  
ATOM   2256  NE1 TRP A 410     103.567  47.128  71.956  1.00  0.00           N  
ATOM   2257  CE2 TRP A 410     104.198  48.308  71.668  1.00  0.00           C  
ATOM   2258  CE3 TRP A 410     104.075  50.048  69.983  1.00  0.00           C  
ATOM   2259  CZ2 TRP A 410     105.240  48.959  72.337  1.00  0.00           C  
ATOM   2260  CZ3 TRP A 410     105.113  50.696  70.649  1.00  0.00           C  
ATOM   2261  CH2 TRP A 410     105.682  50.148  71.817  1.00  0.00           C  
ATOM   2262  H   TRP A 410      99.687  47.766  67.287  1.00  0.00           H  
ATOM   2263  HA  TRP A 410      99.988  47.682  70.157  1.00  0.00           H  
ATOM   2264  HB3 TRP A 410     102.034  48.840  68.261  1.00  0.00           H  
ATOM   2265  HB2 TRP A 410     101.737  47.127  68.311  1.00  0.00           H  
ATOM   2266  HD1 TRP A 410     101.913  46.072  70.910  1.00  0.00           H  
ATOM   2267  HE1 TRP A 410     103.706  46.466  72.706  1.00  0.00           H  
ATOM   2268  HE3 TRP A 410     103.634  50.464  69.089  1.00  0.00           H  
ATOM   2269  HZ2 TRP A 410     105.665  48.522  73.229  1.00  0.00           H  
ATOM   2270  HZ3 TRP A 410     105.494  51.634  70.272  1.00  0.00           H  
ATOM   2271  HH2 TRP A 410     106.483  50.686  72.303  1.00  0.00           H  
ATOM   2272  N   ASP A 411      99.556  50.620  68.806  1.00  0.00           N  
ATOM   2273  CA  ASP A 411      99.189  52.007  69.153  1.00  0.00           C  
ATOM   2274  C   ASP A 411      98.003  52.072  70.122  1.00  0.00           C  
ATOM   2275  O   ASP A 411      97.964  52.944  70.993  1.00  0.00           O  
ATOM   2276  CB  ASP A 411      98.889  52.845  67.897  1.00  0.00           C  
ATOM   2277  CG  ASP A 411     100.152  53.330  67.193  1.00  0.00           C  
ATOM   2278  OD1 ASP A 411     101.206  52.668  67.304  1.00  0.00           O1-
ATOM   2279  OD2 ASP A 411     100.088  54.380  66.520  1.00  0.00           O  
ATOM   2280  H   ASP A 411      99.439  50.324  67.847  1.00  0.00           H  
ATOM   2281  HA  ASP A 411     100.046  52.459  69.652  1.00  0.00           H  
ATOM   2282  HB3 ASP A 411      98.276  53.703  68.172  1.00  0.00           H  
ATOM   2283  HB2 ASP A 411      98.291  52.255  67.202  1.00  0.00           H  
ATOM   2284  N   TRP A 412      97.042  51.161  69.961  1.00  0.00           N  
ATOM   2285  CA  TRP A 412      95.950  51.001  70.931  1.00  0.00           C  
ATOM   2286  C   TRP A 412      96.464  50.480  72.280  1.00  0.00           C  
ATOM   2287  O   TRP A 412      95.950  50.866  73.331  1.00  0.00           O  
ATOM   2288  CB  TRP A 412      94.859  50.065  70.392  1.00  0.00           C  
ATOM   2289  CG  TRP A 412      94.103  50.630  69.228  1.00  0.00           C  
ATOM   2290  CD1 TRP A 412      94.209  50.253  67.921  1.00  0.00           C  
ATOM   2291  CD2 TRP A 412      93.127  51.677  69.266  1.00  0.00           C  
ATOM   2292  NE1 TRP A 412      93.358  50.998  67.141  1.00  0.00           N  
ATOM   2293  CE2 TRP A 412      92.681  51.880  67.940  1.00  0.00           C  
ATOM   2294  CE3 TRP A 412      92.582  52.463  70.292  1.00  0.00           C  
ATOM   2295  CZ2 TRP A 412      91.715  52.840  67.611  1.00  0.00           C  
ATOM   2296  CZ3 TRP A 412      91.620  53.419  69.964  1.00  0.00           C  
ATOM   2297  CH2 TRP A 412      91.198  53.597  68.633  1.00  0.00           C  
ATOM   2298  H   TRP A 412      97.051  50.555  69.153  1.00  0.00           H  
ATOM   2299  HA  TRP A 412      95.501  51.980  71.097  1.00  0.00           H  
ATOM   2300  HB3 TRP A 412      94.161  49.824  71.194  1.00  0.00           H  
ATOM   2301  HB2 TRP A 412      95.308  49.114  70.105  1.00  0.00           H  
ATOM   2302  HD1 TRP A 412      94.895  49.468  67.639  1.00  0.00           H  
ATOM   2303  HE1 TRP A 412      93.317  50.839  66.144  1.00  0.00           H  
ATOM   2304  HE3 TRP A 412      92.908  52.322  71.312  1.00  0.00           H  
ATOM   2305  HZ2 TRP A 412      91.404  52.963  66.584  1.00  0.00           H  
ATOM   2306  HZ3 TRP A 412      91.187  54.037  70.737  1.00  0.00           H  
ATOM   2307  HH2 TRP A 412      90.451  54.348  68.424  1.00  0.00           H  
ATOM   2308  N   LEU A 413      97.469  49.602  72.236  1.00  0.00           N  
ATOM   2309  CA  LEU A 413      98.131  49.093  73.446  1.00  0.00           C  
ATOM   2310  C   LEU A 413      98.888  50.204  74.187  1.00  0.00           C  
ATOM   2311  O   LEU A 413      98.875  50.234  75.418  1.00  0.00           O  
ATOM   2312  CB  LEU A 413      99.076  47.925  73.102  1.00  0.00           C  
ATOM   2313  CG  LEU A 413      99.464  46.887  74.173  1.00  0.00           C  
ATOM   2314  CD1 LEU A 413     100.345  47.462  75.279  1.00  0.00           C  
ATOM   2315  CD2 LEU A 413      98.233  46.199  74.755  1.00  0.00           C  
ATOM   2316  H   LEU A 413      97.803  49.261  71.346  1.00  0.00           H  
ATOM   2317  HA  LEU A 413      97.359  48.712  74.114  1.00  0.00           H  
ATOM   2318  HB3 LEU A 413      99.985  48.327  72.654  1.00  0.00           H  
ATOM   2319  HB2 LEU A 413      98.687  47.402  72.228  1.00  0.00           H  
ATOM   2320  HG  LEU A 413     100.049  46.117  73.670  1.00  0.00           H  
ATOM   2321 HD11 LEU A 413     100.582  46.679  76.000  1.00  0.00           H  
ATOM   2322 HD12 LEU A 413     101.268  47.847  74.846  1.00  0.00           H  
ATOM   2323 HD13 LEU A 413      99.815  48.271  75.783  1.00  0.00           H  
ATOM   2324 HD21 LEU A 413      98.543  45.473  75.507  1.00  0.00           H  
ATOM   2325 HD22 LEU A 413      97.584  46.944  75.215  1.00  0.00           H  
ATOM   2326 HD23 LEU A 413      97.692  45.688  73.959  1.00  0.00           H  
ATOM   2327  N   ILE A 414      99.537  51.105  73.443  1.00  0.00           N  
ATOM   2328  CA  ILE A 414     100.178  52.297  74.029  1.00  0.00           C  
ATOM   2329  C   ILE A 414      99.131  53.160  74.732  1.00  0.00           C  
ATOM   2330  O   ILE A 414      99.301  53.516  75.896  1.00  0.00           O  
ATOM   2331  CB  ILE A 414     100.921  53.155  72.969  1.00  0.00           C  
ATOM   2332  CG1 ILE A 414     102.158  52.420  72.440  1.00  0.00           C  
ATOM   2333  CG2 ILE A 414     101.353  54.511  73.541  1.00  0.00           C  
ATOM   2334  CD1 ILE A 414     102.644  52.934  71.099  1.00  0.00           C  
ATOM   2335  H   ILE A 414      99.601  50.982  72.443  1.00  0.00           H  
ATOM   2336  HA  ILE A 414     100.904  51.966  74.772  1.00  0.00           H  
ATOM   2337  HB  ILE A 414     100.243  53.334  72.134  1.00  0.00           H  
ATOM   2338 HG13 ILE A 414     101.940  51.355  72.362  1.00  0.00           H  
ATOM   2339 HG12 ILE A 414     102.964  52.496  73.170  1.00  0.00           H  
ATOM   2340 HG21 ILE A 414     101.870  55.083  72.770  1.00  0.00           H  
ATOM   2341 HG22 ILE A 414     100.474  55.062  73.874  1.00  0.00           H  
ATOM   2342 HG23 ILE A 414     102.023  54.353  74.386  1.00  0.00           H  
ATOM   2343 HD11 ILE A 414     103.522  52.367  70.788  1.00  0.00           H  
ATOM   2344 HD12 ILE A 414     101.855  52.817  70.357  1.00  0.00           H  
ATOM   2345 HD13 ILE A 414     102.906  53.988  71.187  1.00  0.00           H  
ATOM   2346  N   LEU A 415      98.053  53.477  74.014  1.00  0.00           N  
ATOM   2347  CA  LEU A 415      96.973  54.333  74.530  1.00  0.00           C  
ATOM   2348  C   LEU A 415      96.352  53.804  75.831  1.00  0.00           C  
ATOM   2349  O   LEU A 415      95.950  54.595  76.687  1.00  0.00           O  
ATOM   2350  CB  LEU A 415      95.888  54.529  73.459  1.00  0.00           C  
ATOM   2351  CG  LEU A 415      94.864  55.658  73.675  1.00  0.00           C  
ATOM   2352  CD1 LEU A 415      94.358  56.184  72.335  1.00  0.00           C  
ATOM   2353  CD2 LEU A 415      93.697  55.252  74.575  1.00  0.00           C  
ATOM   2354  H   LEU A 415      97.952  53.126  73.073  1.00  0.00           H  
ATOM   2355  HA  LEU A 415      97.403  55.311  74.745  1.00  0.00           H  
ATOM   2356  HB3 LEU A 415      95.357  53.588  73.312  1.00  0.00           H  
ATOM   2357  HB2 LEU A 415      96.364  54.660  72.487  1.00  0.00           H  
ATOM   2358  HG  LEU A 415      95.385  56.478  74.169  1.00  0.00           H  
ATOM   2359 HD11 LEU A 415      93.635  56.982  72.507  1.00  0.00           H  
ATOM   2360 HD12 LEU A 415      95.196  56.573  71.757  1.00  0.00           H  
ATOM   2361 HD13 LEU A 415      93.881  55.374  71.783  1.00  0.00           H  
ATOM   2362 HD21 LEU A 415      93.013  56.093  74.686  1.00  0.00           H  
ATOM   2363 HD22 LEU A 415      93.168  54.411  74.127  1.00  0.00           H  
ATOM   2364 HD23 LEU A 415      94.077  54.962  75.555  1.00  0.00           H  
ATOM   2365  N   LEU A 416      96.289  52.479  75.978  1.00  0.00           N  
ATOM   2366  CA  LEU A 416      95.784  51.844  77.203  1.00  0.00           C  
ATOM   2367  C   LEU A 416      96.721  52.092  78.390  1.00  0.00           C  
ATOM   2368  O   LEU A 416      96.275  52.511  79.460  1.00  0.00           O  
ATOM   2369  CB  LEU A 416      95.591  50.336  76.991  1.00  0.00           C  
ATOM   2370  CG  LEU A 416      94.781  49.569  78.045  1.00  0.00           C  
ATOM   2371  CD1 LEU A 416      93.305  49.941  77.982  1.00  0.00           C  
ATOM   2372  CD2 LEU A 416      94.956  48.067  77.867  1.00  0.00           C  
ATOM   2373  H   LEU A 416      96.595  51.873  75.230  1.00  0.00           H  
ATOM   2374  HA  LEU A 416      94.814  52.282  77.438  1.00  0.00           H  
ATOM   2375  HB3 LEU A 416      96.566  49.863  76.876  1.00  0.00           H  
ATOM   2376  HB2 LEU A 416      95.151  50.166  76.008  1.00  0.00           H  
ATOM   2377  HG  LEU A 416      95.159  49.842  79.030  1.00  0.00           H  
ATOM   2378 HD11 LEU A 416      92.756  49.382  78.740  1.00  0.00           H  
ATOM   2379 HD12 LEU A 416      93.191  51.009  78.165  1.00  0.00           H  
ATOM   2380 HD13 LEU A 416      92.910  49.698  76.995  1.00  0.00           H  
ATOM   2381 HD21 LEU A 416      94.374  47.541  78.624  1.00  0.00           H  
ATOM   2382 HD22 LEU A 416      94.610  47.775  76.875  1.00  0.00           H  
ATOM   2383 HD23 LEU A 416      96.009  47.808  77.975  1.00  0.00           H  
ATOM   2384  N   LEU A 417      98.012  51.826  78.193  1.00  0.00           N  
ATOM   2385  CA  LEU A 417      99.032  52.072  79.229  1.00  0.00           C  
ATOM   2386  C   LEU A 417      99.420  53.552  79.393  1.00  0.00           C  
ATOM   2387  O   LEU A 417     100.095  53.906  80.361  1.00  0.00           O  
ATOM   2388  CB  LEU A 417     100.275  51.189  79.010  1.00  0.00           C  
ATOM   2389  CG  LEU A 417     101.123  51.284  77.729  1.00  0.00           C  
ATOM   2390  CD1 LEU A 417     102.105  52.445  77.765  1.00  0.00           C  
ATOM   2391  CD2 LEU A 417     101.865  49.975  77.485  1.00  0.00           C  
ATOM   2392  H   LEU A 417      98.320  51.443  77.311  1.00  0.00           H  
ATOM   2393  HA  LEU A 417      98.593  51.760  80.177  1.00  0.00           H  
ATOM   2394  HB3 LEU A 417      99.997  50.147  79.170  1.00  0.00           H  
ATOM   2395  HB2 LEU A 417     100.932  51.289  79.874  1.00  0.00           H  
ATOM   2396  HG  LEU A 417     100.445  51.445  76.891  1.00  0.00           H  
ATOM   2397 HD11 LEU A 417     102.678  52.466  76.838  1.00  0.00           H  
ATOM   2398 HD12 LEU A 417     101.558  53.381  77.875  1.00  0.00           H  
ATOM   2399 HD13 LEU A 417     102.784  52.321  78.608  1.00  0.00           H  
ATOM   2400 HD21 LEU A 417     102.460  50.058  76.576  1.00  0.00           H  
ATOM   2401 HD22 LEU A 417     102.521  49.766  78.330  1.00  0.00           H  
ATOM   2402 HD23 LEU A 417     101.145  49.164  77.375  1.00  0.00           H  
ATOM   2403  N   VAL A 418      99.014  54.404  78.449  1.00  0.00           N  
ATOM   2404  CA  VAL A 418      99.090  55.864  78.619  1.00  0.00           C  
ATOM   2405  C   VAL A 418      98.016  56.330  79.604  1.00  0.00           C  
ATOM   2406  O   VAL A 418      98.285  57.176  80.459  1.00  0.00           O  
ATOM   2407  CB  VAL A 418      98.953  56.612  77.265  1.00  0.00           C  
ATOM   2408  CG1 VAL A 418      98.682  58.105  77.462  1.00  0.00           C  
ATOM   2409  CG2 VAL A 418     100.208  56.411  76.418  1.00  0.00           C  
ATOM   2410  H   VAL A 418      98.638  54.053  77.580  1.00  0.00           H  
ATOM   2411  HA  VAL A 418     100.065  56.105  79.042  1.00  0.00           H  
ATOM   2412  HB  VAL A 418      98.109  56.183  76.726  1.00  0.00           H  
ATOM   2413 HG11 VAL A 418      98.593  58.590  76.490  1.00  0.00           H  
ATOM   2414 HG12 VAL A 418      97.754  58.236  78.019  1.00  0.00           H  
ATOM   2415 HG13 VAL A 418      99.505  58.554  78.018  1.00  0.00           H  
ATOM   2416 HG21 VAL A 418     100.097  56.941  75.472  1.00  0.00           H  
ATOM   2417 HG22 VAL A 418     101.074  56.801  76.953  1.00  0.00           H  
ATOM   2418 HG23 VAL A 418     100.349  55.348  76.224  1.00  0.00           H  
ATOM   2419  N   ILE A 419      96.803  55.793  79.468  1.00  0.00           N  
ATOM   2420  CA  ILE A 419      95.717  56.060  80.422  1.00  0.00           C  
ATOM   2421  C   ILE A 419      96.119  55.618  81.836  1.00  0.00           C  
ATOM   2422  O   ILE A 419      95.798  56.305  82.808  1.00  0.00           O  
ATOM   2423  CB  ILE A 419      94.376  55.408  79.979  1.00  0.00           C  
ATOM   2424  CG1 ILE A 419      93.811  56.149  78.760  1.00  0.00           C  
ATOM   2425  CG2 ILE A 419      93.344  55.414  81.110  1.00  0.00           C  
ATOM   2426  CD1 ILE A 419      92.770  55.373  77.978  1.00  0.00           C  
ATOM   2427  H   ILE A 419      96.606  55.180  78.690  1.00  0.00           H  
ATOM   2428  HA  ILE A 419      95.563  57.139  80.448  1.00  0.00           H  
ATOM   2429  HB  ILE A 419      94.572  54.374  79.695  1.00  0.00           H  
ATOM   2430 HG13 ILE A 419      94.629  56.427  78.095  1.00  0.00           H  
ATOM   2431 HG12 ILE A 419      93.387  57.100  79.081  1.00  0.00           H  
ATOM   2432 HG21 ILE A 419      92.421  54.950  80.763  1.00  0.00           H  
ATOM   2433 HG22 ILE A 419      93.733  54.854  81.961  1.00  0.00           H  
ATOM   2434 HG23 ILE A 419      93.142  56.441  81.413  1.00  0.00           H  
ATOM   2435 HD11 ILE A 419      92.427  55.973  77.135  1.00  0.00           H  
ATOM   2436 HD12 ILE A 419      93.209  54.446  77.609  1.00  0.00           H  
ATOM   2437 HD13 ILE A 419      91.925  55.142  78.627  1.00  0.00           H  
ATOM   2438  N   TYR A 420      96.819  54.487  81.944  1.00  0.00           N  
ATOM   2439  CA  TYR A 420      97.374  54.034  83.224  1.00  0.00           C  
ATOM   2440  C   TYR A 420      98.248  55.113  83.870  1.00  0.00           C  
ATOM   2441  O   TYR A 420      98.084  55.417  85.052  1.00  0.00           O  
ATOM   2442  CB  TYR A 420      98.176  52.734  83.052  1.00  0.00           C  
ATOM   2443  CG  TYR A 420      98.951  52.320  84.287  1.00  0.00           C  
ATOM   2444  CD1 TYR A 420      98.366  51.515  85.266  1.00  0.00           C  
ATOM   2445  CD2 TYR A 420     100.270  52.741  84.483  1.00  0.00           C  
ATOM   2446  CE1 TYR A 420      99.071  51.140  86.402  1.00  0.00           C  
ATOM   2447  CE2 TYR A 420     100.982  52.375  85.616  1.00  0.00           C  
ATOM   2448  CZ  TYR A 420     100.382  51.574  86.572  1.00  0.00           C  
ATOM   2449  OH  TYR A 420     101.087  51.206  87.695  1.00  0.00           O  
ATOM   2450  H   TYR A 420      96.981  53.913  81.129  1.00  0.00           H  
ATOM   2451  HA  TYR A 420      96.542  53.829  83.897  1.00  0.00           H  
ATOM   2452  HB3 TYR A 420      98.864  52.842  82.213  1.00  0.00           H  
ATOM   2453  HB2 TYR A 420      97.501  51.929  82.762  1.00  0.00           H  
ATOM   2454  HD1 TYR A 420      97.349  51.173  85.147  1.00  0.00           H  
ATOM   2455  HD2 TYR A 420     100.754  53.363  83.745  1.00  0.00           H  
ATOM   2456  HE1 TYR A 420      98.601  50.515  87.147  1.00  0.00           H  
ATOM   2457  HE2 TYR A 420     101.999  52.715  85.748  1.00  0.00           H  
ATOM   2458  HH  TYR A 420     101.944  51.638  87.691  1.00  0.00           H  
ATOM   2459  N   THR A 421      99.164  55.684  83.092  1.00  0.00           N  
ATOM   2460  CA  THR A 421     100.071  56.720  83.597  1.00  0.00           C  
ATOM   2461  C   THR A 421      99.355  58.034  83.923  1.00  0.00           C  
ATOM   2462  O   THR A 421      99.765  58.746  84.837  1.00  0.00           O  
ATOM   2463  CB  THR A 421     101.225  56.999  82.615  1.00  0.00           C  
ATOM   2464  OG1 THR A 421     100.698  57.305  81.319  1.00  0.00           O  
ATOM   2465  CG2 THR A 421     102.144  55.790  82.519  1.00  0.00           C  
ATOM   2466  H   THR A 421      99.249  55.407  82.125  1.00  0.00           H  
ATOM   2467  HA  THR A 421     100.511  56.348  84.522  1.00  0.00           H  
ATOM   2468  HB  THR A 421     101.799  57.853  82.975  1.00  0.00           H  
ATOM   2469  HG1 THR A 421     100.621  56.498  80.805  1.00  0.00           H  
ATOM   2470 HG21 THR A 421     102.954  56.003  81.821  1.00  0.00           H  
ATOM   2471 HG22 THR A 421     102.560  55.570  83.502  1.00  0.00           H  
ATOM   2472 HG23 THR A 421     101.577  54.929  82.165  1.00  0.00           H  
ATOM   2473  N   ALA A 422      98.295  58.350  83.180  1.00  0.00           N  
ATOM   2474  CA  ALA A 422      97.462  59.526  83.469  1.00  0.00           C  
ATOM   2475  C   ALA A 422      96.667  59.387  84.774  1.00  0.00           C  
ATOM   2476  O   ALA A 422      96.427  60.381  85.463  1.00  0.00           O  
ATOM   2477  CB  ALA A 422      96.515  59.799  82.309  1.00  0.00           C  
ATOM   2478  H   ALA A 422      98.042  57.774  82.390  1.00  0.00           H  
ATOM   2479  HA  ALA A 422      98.123  60.387  83.571  1.00  0.00           H  
ATOM   2480  HB1 ALA A 422      95.904  60.673  82.536  1.00  0.00           H  
ATOM   2481  HB2 ALA A 422      97.093  59.986  81.404  1.00  0.00           H  
ATOM   2482  HB3 ALA A 422      95.869  58.934  82.155  1.00  0.00           H  
ATOM   2483  N   VAL A 423      96.265  58.159  85.100  1.00  0.00           N  
ATOM   2484  CA  VAL A 423      95.442  57.878  86.279  1.00  0.00           C  
ATOM   2485  C   VAL A 423      96.290  57.627  87.529  1.00  0.00           C  
ATOM   2486  O   VAL A 423      96.012  58.201  88.582  1.00  0.00           O  
ATOM   2487  CB  VAL A 423      94.500  56.669  86.027  1.00  0.00           C  
ATOM   2488  CG1 VAL A 423      93.769  56.241  87.300  1.00  0.00           C  
ATOM   2489  CG2 VAL A 423      93.490  57.000  84.933  1.00  0.00           C  
ATOM   2490  H   VAL A 423      96.527  57.372  84.524  1.00  0.00           H  
ATOM   2491  HA  VAL A 423      94.820  58.753  86.468  1.00  0.00           H  
ATOM   2492  HB  VAL A 423      95.107  55.831  85.686  1.00  0.00           H  
ATOM   2493 HG11 VAL A 423      93.121  55.393  87.080  1.00  0.00           H  
ATOM   2494 HG12 VAL A 423      94.497  55.954  88.059  1.00  0.00           H  
ATOM   2495 HG13 VAL A 423      93.167  57.071  87.671  1.00  0.00           H  
ATOM   2496 HG21 VAL A 423      92.838  56.143  84.769  1.00  0.00           H  
ATOM   2497 HG22 VAL A 423      92.891  57.858  85.238  1.00  0.00           H  
ATOM   2498 HG23 VAL A 423      94.018  57.236  84.009  1.00  0.00           H  
ATOM   2499  N   PHE A 424      97.310  56.776  87.416  1.00  0.00           N  
ATOM   2500  CA  PHE A 424      98.041  56.283  88.596  1.00  0.00           C  
ATOM   2501  C   PHE A 424      99.204  57.152  89.082  1.00  0.00           C  
ATOM   2502  O   PHE A 424      99.555  57.078  90.261  1.00  0.00           O  
ATOM   2503  CB  PHE A 424      98.522  54.836  88.381  1.00  0.00           C  
ATOM   2504  CG  PHE A 424      97.447  53.803  88.598  1.00  0.00           C  
ATOM   2505  CD1 PHE A 424      97.215  53.278  89.869  1.00  0.00           C  
ATOM   2506  CD2 PHE A 424      96.659  53.356  87.539  1.00  0.00           C  
ATOM   2507  CE1 PHE A 424      96.222  52.327  90.077  1.00  0.00           C  
ATOM   2508  CE2 PHE A 424      95.666  52.404  87.741  1.00  0.00           C  
ATOM   2509  CZ  PHE A 424      95.447  51.889  89.011  1.00  0.00           C  
ATOM   2510  H   PHE A 424      97.600  56.453  86.504  1.00  0.00           H  
ATOM   2511  HA  PHE A 424      97.320  56.249  89.413  1.00  0.00           H  
ATOM   2512  HB3 PHE A 424      99.360  54.631  89.047  1.00  0.00           H  
ATOM   2513  HB2 PHE A 424      98.923  54.734  87.373  1.00  0.00           H  
ATOM   2514  HD1 PHE A 424      97.810  53.610  90.707  1.00  0.00           H  
ATOM   2515  HD2 PHE A 424      96.816  53.750  86.546  1.00  0.00           H  
ATOM   2516  HE1 PHE A 424      96.054  51.930  91.067  1.00  0.00           H  
ATOM   2517  HE2 PHE A 424      95.065  52.065  86.910  1.00  0.00           H  
ATOM   2518  HZ  PHE A 424      94.676  51.150  89.172  1.00  0.00           H  
ATOM   2519  N   THR A 425      99.799  57.965  88.206  1.00  0.00           N  
ATOM   2520  CA  THR A 425     100.933  58.817  88.613  1.00  0.00           C  
ATOM   2521  C   THR A 425     100.544  60.041  89.468  1.00  0.00           C  
ATOM   2522  O   THR A 425     101.320  60.424  90.347  1.00  0.00           O  
ATOM   2523  CB  THR A 425     101.833  59.247  87.428  1.00  0.00           C  
ATOM   2524  OG1 THR A 425     101.117  60.099  86.530  1.00  0.00           O  
ATOM   2525  CG2 THR A 425     102.363  58.027  86.676  1.00  0.00           C  
ATOM   2526  H   THR A 425      99.474  58.003  87.251  1.00  0.00           H  
ATOM   2527  HA  THR A 425     101.559  58.194  89.252  1.00  0.00           H  
ATOM   2528  HB  THR A 425     102.683  59.802  87.825  1.00  0.00           H  
ATOM   2529  HG1 THR A 425     100.620  59.563  85.908  1.00  0.00           H  
ATOM   2530 HG21 THR A 425     102.992  58.355  85.849  1.00  0.00           H  
ATOM   2531 HG22 THR A 425     102.949  57.408  87.355  1.00  0.00           H  
ATOM   2532 HG23 THR A 425     101.526  57.447  86.288  1.00  0.00           H  
ATOM   2533  N   PRO A 426      99.362  60.657  89.225  1.00  0.00           N  
ATOM   2534  CA  PRO A 426      98.898  61.692  90.165  1.00  0.00           C  
ATOM   2535  C   PRO A 426      98.404  61.119  91.501  1.00  0.00           C  
ATOM   2536  O   PRO A 426      98.692  61.691  92.555  1.00  0.00           O  
ATOM   2537  CB  PRO A 426      97.745  62.377  89.411  1.00  0.00           C  
ATOM   2538  CG  PRO A 426      97.863  61.927  87.998  1.00  0.00           C  
ATOM   2539  CD  PRO A 426      98.454  60.558  88.071  1.00  0.00           C  
ATOM   2540  HA  PRO A 426      99.698  62.410  90.346  1.00  0.00           H  
ATOM   2541  HB3 PRO A 426      97.874  63.458  89.458  1.00  0.00           H  
ATOM   2542  HB2 PRO A 426      96.793  62.038  89.820  1.00  0.00           H  
ATOM   2543  HG3 PRO A 426      98.546  62.588  87.464  1.00  0.00           H  
ATOM   2544  HG2 PRO A 426      96.870  61.869  87.553  1.00  0.00           H  
ATOM   2545  HD2 PRO A 426      97.667  59.838  88.294  1.00  0.00           H  
ATOM   2546  HD3 PRO A 426      99.038  60.370  87.170  1.00  0.00           H  
ATOM   2547  N   TYR A 427      97.661  60.012  91.441  1.00  0.00           N  
ATOM   2548  CA  TYR A 427      97.183  59.295  92.635  1.00  0.00           C  
ATOM   2549  C   TYR A 427      98.336  58.838  93.538  1.00  0.00           C  
ATOM   2550  O   TYR A 427      98.233  58.912  94.763  1.00  0.00           O  
ATOM   2551  CB  TYR A 427      96.322  58.094  92.213  1.00  0.00           C  
ATOM   2552  CG  TYR A 427      95.768  57.249  93.348  1.00  0.00           C  
ATOM   2553  CD1 TYR A 427      94.639  57.653  94.062  1.00  0.00           C  
ATOM   2554  CD2 TYR A 427      96.359  56.029  93.690  1.00  0.00           C  
ATOM   2555  CE1 TYR A 427      94.125  56.875  95.093  1.00  0.00           C  
ATOM   2556  CE2 TYR A 427      95.852  55.244  94.719  1.00  0.00           C  
ATOM   2557  CZ  TYR A 427      94.736  55.670  95.418  1.00  0.00           C  
ATOM   2558  OH  TYR A 427      94.232  54.894  96.439  1.00  0.00           O  
ATOM   2559  H   TYR A 427      97.400  59.627  90.544  1.00  0.00           H  
ATOM   2560  HA  TYR A 427      96.554  59.976  93.209  1.00  0.00           H  
ATOM   2561  HB3 TYR A 427      96.896  57.459  91.539  1.00  0.00           H  
ATOM   2562  HB2 TYR A 427      95.499  58.443  91.589  1.00  0.00           H  
ATOM   2563  HD1 TYR A 427      94.150  58.584  93.817  1.00  0.00           H  
ATOM   2564  HD2 TYR A 427      97.227  55.680  93.151  1.00  0.00           H  
ATOM   2565  HE1 TYR A 427      93.254  57.208  95.638  1.00  0.00           H  
ATOM   2566  HE2 TYR A 427      96.329  54.308  94.969  1.00  0.00           H  
ATOM   2567  HH  TYR A 427      93.653  55.426  96.990  1.00  0.00           H  
ATOM   2568  N   SER A 428      99.422  58.366  92.925  1.00  0.00           N  
ATOM   2569  CA  SER A 428     100.638  57.994  93.657  1.00  0.00           C  
ATOM   2570  C   SER A 428     101.362  59.214  94.229  1.00  0.00           C  
ATOM   2571  O   SER A 428     101.853  59.172  95.359  1.00  0.00           O  
ATOM   2572  CB  SER A 428     101.594  57.209  92.751  1.00  0.00           C  
ATOM   2573  OG  SER A 428     101.003  56.000  92.307  1.00  0.00           O  
ATOM   2574  H   SER A 428      99.427  58.254  91.921  1.00  0.00           H  
ATOM   2575  HA  SER A 428     100.351  57.349  94.488  1.00  0.00           H  
ATOM   2576  HB3 SER A 428     102.510  56.986  93.297  1.00  0.00           H  
ATOM   2577  HB2 SER A 428     101.861  57.820  91.889  1.00  0.00           H  
ATOM   2578  HG  SER A 428     100.431  56.179  91.557  1.00  0.00           H  
ATOM   2579  N   ALA A 429     101.426  60.290  93.445  1.00  0.00           N  
ATOM   2580  CA  ALA A 429     102.126  61.517  93.843  1.00  0.00           C  
ATOM   2581  C   ALA A 429     101.395  62.305  94.931  1.00  0.00           C  
ATOM   2582  O   ALA A 429     102.000  62.691  95.934  1.00  0.00           O  
ATOM   2583  CB  ALA A 429     102.358  62.406  92.628  1.00  0.00           C  
ATOM   2584  H   ALA A 429     100.982  60.281  92.538  1.00  0.00           H  
ATOM   2585  HA  ALA A 429     103.101  61.231  94.237  1.00  0.00           H  
ATOM   2586  HB1 ALA A 429     102.878  63.313  92.935  1.00  0.00           H  
ATOM   2587  HB2 ALA A 429     102.963  61.871  91.896  1.00  0.00           H  
ATOM   2588  HB3 ALA A 429     101.399  62.670  92.182  1.00  0.00           H  
ATOM   2589  N   ALA A 430     100.100  62.538  94.725  1.00  0.00           N  
ATOM   2590  CA  ALA A 430      99.307  63.399  95.608  1.00  0.00           C  
ATOM   2591  C   ALA A 430      98.989  62.760  96.963  1.00  0.00           C  
ATOM   2592  O   ALA A 430      99.173  63.397  98.004  1.00  0.00           O  
ATOM   2593  CB  ALA A 430      98.020  63.818  94.913  1.00  0.00           C  
ATOM   2594  H   ALA A 430      99.630  62.115  93.937  1.00  0.00           H  
ATOM   2595  HA  ALA A 430      99.888  64.301  95.797  1.00  0.00           H  
ATOM   2596  HB1 ALA A 430      97.439  64.457  95.578  1.00  0.00           H  
ATOM   2597  HB2 ALA A 430      98.260  64.366  94.002  1.00  0.00           H  
ATOM   2598  HB3 ALA A 430      97.438  62.932  94.661  1.00  0.00           H  
ATOM   2599  N   PHE A 431      98.526  61.508  96.945  1.00  0.00           N  
ATOM   2600  CA  PHE A 431      98.046  60.820  98.160  1.00  0.00           C  
ATOM   2601  C   PHE A 431      99.120  60.091  98.997  1.00  0.00           C  
ATOM   2602  O   PHE A 431      98.778  59.455  99.999  1.00  0.00           O  
ATOM   2603  CB  PHE A 431      96.905  59.851  97.803  1.00  0.00           C  
ATOM   2604  CG  PHE A 431      95.671  60.536  97.274  1.00  0.00           C  
ATOM   2605  CD1 PHE A 431      95.529  60.798  95.915  1.00  0.00           C  
ATOM   2606  CD2 PHE A 431      94.647  60.922  98.138  1.00  0.00           C  
ATOM   2607  CE1 PHE A 431      94.391  61.431  95.425  1.00  0.00           C  
ATOM   2608  CE2 PHE A 431      93.507  61.555  97.654  1.00  0.00           C  
ATOM   2609  CZ  PHE A 431      93.380  61.811  96.296  1.00  0.00           C  
ATOM   2610  H   PHE A 431      98.494  60.994  96.076  1.00  0.00           H  
ATOM   2611  HA  PHE A 431      97.615  61.587  98.804  1.00  0.00           H  
ATOM   2612  HB3 PHE A 431      96.643  59.262  98.682  1.00  0.00           H  
ATOM   2613  HB2 PHE A 431      97.261  59.129  97.068  1.00  0.00           H  
ATOM   2614  HD1 PHE A 431      96.308  60.509  95.225  1.00  0.00           H  
ATOM   2615  HD2 PHE A 431      94.733  60.730  99.197  1.00  0.00           H  
ATOM   2616  HE1 PHE A 431      94.295  61.626  94.367  1.00  0.00           H  
ATOM   2617  HE2 PHE A 431      92.721  61.847  98.335  1.00  0.00           H  
ATOM   2618  HZ  PHE A 431      92.498  62.305  95.917  1.00  0.00           H  
ATOM   2619  N   LEU A 432     100.397  60.185  98.606  1.00  0.00           N  
ATOM   2620  CA  LEU A 432     101.506  59.584  99.368  1.00  0.00           C  
ATOM   2621  C   LEU A 432     102.728  60.503  99.405  1.00  0.00           C  
ATOM   2622  O   LEU A 432     103.506  60.482 100.362  1.00  0.00           O  
ATOM   2623  CB  LEU A 432     101.899  58.224  98.778  1.00  0.00           C  
ATOM   2624  CG  LEU A 432     100.806  57.142  98.708  1.00  0.00           C  
ATOM   2625  CD1 LEU A 432      99.998  57.210  97.413  1.00  0.00           C  
ATOM   2626  CD2 LEU A 432     101.412  55.753  98.876  1.00  0.00           C  
ATOM   2627  H   LEU A 432     100.630  60.683  97.759  1.00  0.00           H  
ATOM   2628  HA  LEU A 432     101.168  59.426 100.392  1.00  0.00           H  
ATOM   2629  HXT LEU A 432     102.906  61.176  98.579  1.00  0.00           H  
ATOM   2630  HB3 LEU A 432     102.757  57.831  99.324  1.00  0.00           H  
ATOM   2631  HB2 LEU A 432     102.319  58.373  97.783  1.00  0.00           H  
ATOM   2632  HG  LEU A 432     100.119  57.308  99.538  1.00  0.00           H  
ATOM   2633 HD11 LEU A 432      99.241  56.426  97.415  1.00  0.00           H  
ATOM   2634 HD12 LEU A 432      99.512  58.183  97.338  1.00  0.00           H  
ATOM   2635 HD13 LEU A 432     100.664  57.070  96.561  1.00  0.00           H  
ATOM   2636 HD21 LEU A 432     100.623  55.003  98.823  1.00  0.00           H  
ATOM   2637 HD22 LEU A 432     102.137  55.574  98.082  1.00  0.00           H  
ATOM   2638 HD23 LEU A 432     101.911  55.688  99.843  1.00  0.00           H  
ATOM   2639  N   CYS A 449     107.284  41.914  97.734  1.00  0.00           N  
ATOM   2640  CA  CYS A 449     106.846  42.122  96.325  1.00  0.00           C  
ATOM   2641  C   CYS A 449     105.451  42.751  96.279  1.00  0.00           C  
ATOM   2642  O   CYS A 449     104.442  42.052  96.407  1.00  0.00           O  
ATOM   2643  CB  CYS A 449     106.855  40.798  95.567  1.00  0.00           C  
ATOM   2644  SG  CYS A 449     107.464  39.408  96.566  1.00  0.00           S  
ATOM   2645  H1  CYS A 449     108.205  41.499  97.743  1.00  0.00           H  
ATOM   2646  H2  CYS A 449     107.311  42.803  98.213  1.00  0.00           H  
ATOM   2647  HA  CYS A 449     107.548  42.802  95.842  1.00  0.00           H  
ATOM   2648  HB2 CYS A 449     105.842  40.555  95.247  1.00  0.00           H  
ATOM   2649  HB3 CYS A 449     107.501  40.883  94.693  1.00  0.00           H  
ATOM   2650  HG  CYS A 449     107.175  39.624  97.853  1.00  0.00           H  
ATOM   2651  N   GLN A 450     105.409  44.073  96.102  1.00  0.00           N  
ATOM   2652  CA  GLN A 450     104.151  44.827  96.024  1.00  0.00           C  
ATOM   2653  C   GLN A 450     103.509  44.624  94.639  1.00  0.00           C  
ATOM   2654  O   GLN A 450     104.204  44.750  93.628  1.00  0.00           O  
ATOM   2655  CB  GLN A 450     104.414  46.321  96.272  1.00  0.00           C  
ATOM   2656  CG  GLN A 450     103.175  47.169  96.552  1.00  0.00           C  
ATOM   2657  CD  GLN A 450     102.831  47.276  98.029  1.00  0.00           C  
ATOM   2658  OE1 GLN A 450     102.726  46.135  98.700  1.00  0.00           O  
ATOM   2659  NE2 GLN A 450     102.662  48.375  98.559  1.00  0.00           N  
ATOM   2660  H   GLN A 450     106.267  44.598  96.015  1.00  0.00           H  
ATOM   2661  HA  GLN A 450     103.468  44.456  96.788  1.00  0.00           H  
ATOM   2662  HB3 GLN A 450     104.951  46.738  95.420  1.00  0.00           H  
ATOM   2663  HB2 GLN A 450     105.119  46.431  97.096  1.00  0.00           H  
ATOM   2664  HG3 GLN A 450     102.324  46.755  96.012  1.00  0.00           H  
ATOM   2665  HG2 GLN A 450     103.320  48.168  96.141  1.00  0.00           H  
ATOM   2666 HE22 GLN A 450     102.434  48.432  99.541  1.00  0.00           H  
ATOM   2667 HE21 GLN A 450     102.752  49.219  98.011  1.00  0.00           H  
ATOM   2668  N   PRO A 451     102.195  44.295  94.584  1.00  0.00           N  
ATOM   2669  CA  PRO A 451     101.497  44.187  93.287  1.00  0.00           C  
ATOM   2670  C   PRO A 451     101.472  45.466  92.433  1.00  0.00           C  
ATOM   2671  O   PRO A 451     101.600  45.383  91.210  1.00  0.00           O  
ATOM   2672  CB  PRO A 451     100.069  43.796  93.687  1.00  0.00           C  
ATOM   2673  CG  PRO A 451     100.221  43.097  94.988  1.00  0.00           C  
ATOM   2674  CD  PRO A 451     101.356  43.787  95.688  1.00  0.00           C  
ATOM   2675  HA  PRO A 451     101.941  43.378  92.707  1.00  0.00           H  
ATOM   2676  HB3 PRO A 451      99.664  43.103  92.950  1.00  0.00           H  
ATOM   2677  HB2 PRO A 451      99.474  44.698  93.829  1.00  0.00           H  
ATOM   2678  HG3 PRO A 451     100.486  42.055  94.810  1.00  0.00           H  
ATOM   2679  HG2 PRO A 451      99.309  43.218  95.572  1.00  0.00           H  
ATOM   2680  HD2 PRO A 451     100.967  44.628  96.262  1.00  0.00           H  
ATOM   2681  HD3 PRO A 451     101.923  43.055  96.264  1.00  0.00           H  
ATOM   2682  N   LEU A 452     101.305  46.624  93.074  1.00  0.00           N  
ATOM   2683  CA  LEU A 452     101.212  47.914  92.371  1.00  0.00           C  
ATOM   2684  C   LEU A 452     102.553  48.382  91.787  1.00  0.00           C  
ATOM   2685  O   LEU A 452     102.595  48.880  90.660  1.00  0.00           O  
ATOM   2686  CB  LEU A 452     100.645  48.991  93.310  1.00  0.00           C  
ATOM   2687  CG  LEU A 452     100.223  50.340  92.712  1.00  0.00           C  
ATOM   2688  CD1 LEU A 452      99.075  50.173  91.727  1.00  0.00           C  
ATOM   2689  CD2 LEU A 452      99.837  51.310  93.819  1.00  0.00           C  
ATOM   2690  H   LEU A 452     101.237  46.638  94.082  1.00  0.00           H  
ATOM   2691  HA  LEU A 452     100.513  47.792  91.543  1.00  0.00           H  
ATOM   2692  HB3 LEU A 452     101.353  49.166  94.120  1.00  0.00           H  
ATOM   2693  HB2 LEU A 452      99.808  48.572  93.869  1.00  0.00           H  
ATOM   2694  HG  LEU A 452     101.075  50.757  92.175  1.00  0.00           H  
ATOM   2695 HD11 LEU A 452      98.799  51.146  91.321  1.00  0.00           H  
ATOM   2696 HD12 LEU A 452      99.385  49.516  90.915  1.00  0.00           H  
ATOM   2697 HD13 LEU A 452      98.217  49.737  92.239  1.00  0.00           H  
ATOM   2698 HD21 LEU A 452      99.540  52.263  93.381  1.00  0.00           H  
ATOM   2699 HD22 LEU A 452      99.005  50.898  94.390  1.00  0.00           H  
ATOM   2700 HD23 LEU A 452     100.689  51.465  94.481  1.00  0.00           H  
ATOM   2701  N   ALA A 453     103.633  48.224  92.554  1.00  0.00           N  
ATOM   2702  CA  ALA A 453     104.972  48.677  92.142  1.00  0.00           C  
ATOM   2703  C   ALA A 453     105.581  47.862  90.992  1.00  0.00           C  
ATOM   2704  O   ALA A 453     106.314  48.412  90.167  1.00  0.00           O  
ATOM   2705  CB  ALA A 453     105.919  48.680  93.336  1.00  0.00           C  
ATOM   2706  H   ALA A 453     103.551  47.778  93.457  1.00  0.00           H  
ATOM   2707  HA  ALA A 453     104.877  49.707  91.798  1.00  0.00           H  
ATOM   2708  HB1 ALA A 453     106.905  49.017  93.017  1.00  0.00           H  
ATOM   2709  HB2 ALA A 453     105.536  49.353  94.103  1.00  0.00           H  
ATOM   2710  HB3 ALA A 453     105.994  47.672  93.743  1.00  0.00           H  
ATOM   2711  N   VAL A 454     105.282  46.562  90.947  1.00  0.00           N  
ATOM   2712  CA  VAL A 454     105.795  45.664  89.898  1.00  0.00           C  
ATOM   2713  C   VAL A 454     105.140  45.958  88.541  1.00  0.00           C  
ATOM   2714  O   VAL A 454     105.826  45.978  87.517  1.00  0.00           O  
ATOM   2715  CB  VAL A 454     105.607  44.168  90.279  1.00  0.00           C  
ATOM   2716  CG1 VAL A 454     105.979  43.238  89.123  1.00  0.00           C  
ATOM   2717  CG2 VAL A 454     106.434  43.820  91.514  1.00  0.00           C  
ATOM   2718  H   VAL A 454     104.681  46.157  91.651  1.00  0.00           H  
ATOM   2719  HA  VAL A 454     106.865  45.849  89.797  1.00  0.00           H  
ATOM   2720  HB  VAL A 454     104.556  44.008  90.518  1.00  0.00           H  
ATOM   2721 HG11 VAL A 454     105.834  42.202  89.429  1.00  0.00           H  
ATOM   2722 HG12 VAL A 454     105.345  43.455  88.263  1.00  0.00           H  
ATOM   2723 HG13 VAL A 454     107.023  43.394  88.852  1.00  0.00           H  
ATOM   2724 HG21 VAL A 454     106.289  42.769  91.765  1.00  0.00           H  
ATOM   2725 HG22 VAL A 454     107.489  44.002  91.309  1.00  0.00           H  
ATOM   2726 HG23 VAL A 454     106.115  44.440  92.352  1.00  0.00           H  
ATOM   2727  N   VAL A 455     103.825  46.183  88.543  1.00  0.00           N  
ATOM   2728  CA  VAL A 455     103.075  46.498  87.316  1.00  0.00           C  
ATOM   2729  C   VAL A 455     103.482  47.871  86.752  1.00  0.00           C  
ATOM   2730  O   VAL A 455     103.521  48.052  85.533  1.00  0.00           O  
ATOM   2731  CB  VAL A 455     101.539  46.423  87.548  1.00  0.00           C  
ATOM   2732  CG1 VAL A 455     100.756  46.902  86.326  1.00  0.00           C  
ATOM   2733  CG2 VAL A 455     101.119  44.999  87.899  1.00  0.00           C  
ATOM   2734  H   VAL A 455     103.307  46.140  89.409  1.00  0.00           H  
ATOM   2735  HA  VAL A 455     103.333  45.746  86.570  1.00  0.00           H  
ATOM   2736  HB  VAL A 455     101.289  47.070  88.389  1.00  0.00           H  
ATOM   2737 HG11 VAL A 455      99.687  46.834  86.529  1.00  0.00           H  
ATOM   2738 HG12 VAL A 455     101.019  47.937  86.109  1.00  0.00           H  
ATOM   2739 HG13 VAL A 455     101.003  46.277  85.468  1.00  0.00           H  
ATOM   2740 HG21 VAL A 455     100.041  44.966  88.058  1.00  0.00           H  
ATOM   2741 HG22 VAL A 455     101.386  44.329  87.082  1.00  0.00           H  
ATOM   2742 HG23 VAL A 455     101.629  44.683  88.809  1.00  0.00           H  
ATOM   2743  N   ASP A 456     103.786  48.820  87.639  1.00  0.00           N  
ATOM   2744  CA  ASP A 456     104.280  50.146  87.241  1.00  0.00           C  
ATOM   2745  C   ASP A 456     105.644  50.080  86.539  1.00  0.00           C  
ATOM   2746  O   ASP A 456     105.893  50.837  85.597  1.00  0.00           O  
ATOM   2747  CB  ASP A 456     104.363  51.072  88.466  1.00  0.00           C  
ATOM   2748  CG  ASP A 456     104.690  52.516  88.101  1.00  0.00           C  
ATOM   2749  OD1 ASP A 456     104.084  53.056  87.150  1.00  0.00           O  
ATOM   2750  OD2 ASP A 456     105.552  53.117  88.777  1.00  0.00           O1-
ATOM   2751  H   ASP A 456     103.680  48.640  88.627  1.00  0.00           H  
ATOM   2752  HA  ASP A 456     103.563  50.576  86.542  1.00  0.00           H  
ATOM   2753  HB3 ASP A 456     105.117  50.693  89.156  1.00  0.00           H  
ATOM   2754  HB2 ASP A 456     103.418  51.041  89.008  1.00  0.00           H  
ATOM   2755  N   LEU A 457     106.514  49.179  87.000  1.00  0.00           N  
ATOM   2756  CA  LEU A 457     107.846  48.993  86.406  1.00  0.00           C  
ATOM   2757  C   LEU A 457     107.797  48.349  85.010  1.00  0.00           C  
ATOM   2758  O   LEU A 457     108.701  48.568  84.202  1.00  0.00           O  
ATOM   2759  CB  LEU A 457     108.740  48.164  87.343  1.00  0.00           C  
ATOM   2760  CG  LEU A 457     110.252  48.153  87.079  1.00  0.00           C  
ATOM   2761  CD1 LEU A 457     110.861  49.537  87.267  1.00  0.00           C  
ATOM   2762  CD2 LEU A 457     110.936  47.144  87.990  1.00  0.00           C  
ATOM   2763  H   LEU A 457     106.267  48.594  87.785  1.00  0.00           H  
ATOM   2764  HA  LEU A 457     108.301  49.978  86.300  1.00  0.00           H  
ATOM   2765  HB3 LEU A 457     108.375  47.137  87.369  1.00  0.00           H  
ATOM   2766  HB2 LEU A 457     108.560  48.472  88.373  1.00  0.00           H  
ATOM   2767  HG  LEU A 457     110.416  47.846  86.046  1.00  0.00           H  
ATOM   2768 HD11 LEU A 457     111.933  49.493  87.072  1.00  0.00           H  
ATOM   2769 HD12 LEU A 457     110.395  50.237  86.573  1.00  0.00           H  
ATOM   2770 HD13 LEU A 457     110.692  49.873  88.290  1.00  0.00           H  
ATOM   2771 HD21 LEU A 457     112.008  47.145  87.794  1.00  0.00           H  
ATOM   2772 HD22 LEU A 457     110.757  47.414  89.031  1.00  0.00           H  
ATOM   2773 HD23 LEU A 457     110.533  46.149  87.799  1.00  0.00           H  
ATOM   2774  N   ILE A 458     106.755  47.560  84.738  1.00  0.00           N  
ATOM   2775  CA  ILE A 458     106.530  46.973  83.405  1.00  0.00           C  
ATOM   2776  C   ILE A 458     106.157  48.059  82.382  1.00  0.00           C  
ATOM   2777  O   ILE A 458     106.568  47.983  81.221  1.00  0.00           O  
ATOM   2778  CB  ILE A 458     105.446  45.859  83.436  1.00  0.00           C  
ATOM   2779  CG1 ILE A 458     105.922  44.670  84.286  1.00  0.00           C  
ATOM   2780  CG2 ILE A 458     105.103  45.369  82.027  1.00  0.00           C  
ATOM   2781  CD1 ILE A 458     104.818  43.726  84.720  1.00  0.00           C  
ATOM   2782  H   ILE A 458     106.083  47.344  85.460  1.00  0.00           H  
ATOM   2783  HA  ILE A 458     107.466  46.518  83.080  1.00  0.00           H  
ATOM   2784  HB  ILE A 458     104.543  46.268  83.889  1.00  0.00           H  
ATOM   2785 HG13 ILE A 458     106.446  45.042  85.167  1.00  0.00           H  
ATOM   2786 HG12 ILE A 458     106.678  44.112  83.734  1.00  0.00           H  
ATOM   2787 HG21 ILE A 458     104.342  44.591  82.088  1.00  0.00           H  
ATOM   2788 HG22 ILE A 458     104.724  46.202  81.434  1.00  0.00           H  
ATOM   2789 HG23 ILE A 458     105.998  44.965  81.554  1.00  0.00           H  
ATOM   2790 HD11 ILE A 458     105.243  42.918  85.315  1.00  0.00           H  
ATOM   2791 HD12 ILE A 458     104.088  44.271  85.318  1.00  0.00           H  
ATOM   2792 HD13 ILE A 458     104.328  43.310  83.840  1.00  0.00           H  
ATOM   2793  N   VAL A 459     105.389  49.059  82.818  1.00  0.00           N  
ATOM   2794  CA  VAL A 459     104.994  50.186  81.958  1.00  0.00           C  
ATOM   2795  C   VAL A 459     106.210  51.048  81.583  1.00  0.00           C  
ATOM   2796  O   VAL A 459     106.293  51.536  80.454  1.00  0.00           O  
ATOM   2797  CB  VAL A 459     103.881  51.048  82.615  1.00  0.00           C  
ATOM   2798  CG1 VAL A 459     103.582  52.304  81.797  1.00  0.00           C  
ATOM   2799  CG2 VAL A 459     102.608  50.226  82.790  1.00  0.00           C  
ATOM   2800  H   VAL A 459     105.056  49.061  83.771  1.00  0.00           H  
ATOM   2801  HA  VAL A 459     104.588  49.770  81.036  1.00  0.00           H  
ATOM   2802  HB  VAL A 459     104.226  51.357  83.602  1.00  0.00           H  
ATOM   2803 HG11 VAL A 459     102.799  52.881  82.289  1.00  0.00           H  
ATOM   2804 HG12 VAL A 459     104.484  52.911  81.719  1.00  0.00           H  
ATOM   2805 HG13 VAL A 459     103.250  52.018  80.799  1.00  0.00           H  
ATOM   2806 HG21 VAL A 459     101.837  50.843  83.251  1.00  0.00           H  
ATOM   2807 HG22 VAL A 459     102.261  49.880  81.816  1.00  0.00           H  
ATOM   2808 HG23 VAL A 459     102.815  49.367  83.428  1.00  0.00           H  
ATOM   2809  N   ASP A 460     107.142  51.221  82.522  1.00  0.00           N  
ATOM   2810  CA  ASP A 460     108.406  51.933  82.260  1.00  0.00           C  
ATOM   2811  C   ASP A 460     109.245  51.277  81.154  1.00  0.00           C  
ATOM   2812  O   ASP A 460     109.911  51.973  80.388  1.00  0.00           O  
ATOM   2813  CB  ASP A 460     109.251  52.047  83.539  1.00  0.00           C  
ATOM   2814  CG  ASP A 460     108.645  52.991  84.568  1.00  0.00           C  
ATOM   2815  OD1 ASP A 460     107.418  53.229  84.529  1.00  0.00           O  
ATOM   2816  OD2 ASP A 460     109.403  53.491  85.427  1.00  0.00           O1-
ATOM   2817  H   ASP A 460     106.994  50.858  83.453  1.00  0.00           H  
ATOM   2818  HA  ASP A 460     108.158  52.943  81.934  1.00  0.00           H  
ATOM   2819  HB3 ASP A 460     110.254  52.388  83.281  1.00  0.00           H  
ATOM   2820  HB2 ASP A 460     109.373  51.059  83.982  1.00  0.00           H  
ATOM   2821  N   ILE A 461     109.204  49.945  81.082  1.00  0.00           N  
ATOM   2822  CA  ILE A 461     109.915  49.183  80.046  1.00  0.00           C  
ATOM   2823  C   ILE A 461     109.273  49.383  78.664  1.00  0.00           C  
ATOM   2824  O   ILE A 461     109.986  49.511  77.668  1.00  0.00           O  
ATOM   2825  CB  ILE A 461     109.988  47.669  80.396  1.00  0.00           C  
ATOM   2826  CG1 ILE A 461     110.799  47.451  81.684  1.00  0.00           C  
ATOM   2827  CG2 ILE A 461     110.612  46.861  79.256  1.00  0.00           C  
ATOM   2828  CD1 ILE A 461     110.550  46.117  82.359  1.00  0.00           C  
ATOM   2829  H   ILE A 461     108.668  49.419  81.757  1.00  0.00           H  
ATOM   2830  HA  ILE A 461     110.936  49.562  79.996  1.00  0.00           H  
ATOM   2831  HB  ILE A 461     108.974  47.305  80.562  1.00  0.00           H  
ATOM   2832 HG13 ILE A 461     110.585  48.257  82.386  1.00  0.00           H  
ATOM   2833 HG12 ILE A 461     111.862  47.551  81.463  1.00  0.00           H  
ATOM   2834 HG21 ILE A 461     110.648  45.808  79.534  1.00  0.00           H  
ATOM   2835 HG22 ILE A 461     110.010  46.978  78.355  1.00  0.00           H  
ATOM   2836 HG23 ILE A 461     111.623  47.221  79.066  1.00  0.00           H  
ATOM   2837 HD11 ILE A 461     111.161  46.045  83.259  1.00  0.00           H  
ATOM   2838 HD12 ILE A 461     109.497  46.036  82.628  1.00  0.00           H  
ATOM   2839 HD13 ILE A 461     110.813  45.309  81.676  1.00  0.00           H  
ATOM   2840  N   MET A 462     107.939  49.411  78.613  1.00  0.00           N  
ATOM   2841  CA  MET A 462     107.199  49.558  77.347  1.00  0.00           C  
ATOM   2842  C   MET A 462     107.499  50.866  76.611  1.00  0.00           C  
ATOM   2843  O   MET A 462     107.610  50.870  75.384  1.00  0.00           O  
ATOM   2844  CB  MET A 462     105.687  49.439  77.583  1.00  0.00           C  
ATOM   2845  CG  MET A 462     105.219  48.042  77.967  1.00  0.00           C  
ATOM   2846  SD  MET A 462     105.243  46.863  76.602  1.00  0.00           S  
ATOM   2847  CE  MET A 462     103.917  47.488  75.572  1.00  0.00           C  
ATOM   2848  H   MET A 462     107.399  49.330  79.463  1.00  0.00           H  
ATOM   2849  HA  MET A 462     107.496  48.737  76.694  1.00  0.00           H  
ATOM   2850  HB3 MET A 462     105.155  49.765  76.689  1.00  0.00           H  
ATOM   2851  HB2 MET A 462     105.385  50.146  78.356  1.00  0.00           H  
ATOM   2852  HG3 MET A 462     104.211  48.099  78.378  1.00  0.00           H  
ATOM   2853  HG2 MET A 462     105.837  47.665  78.781  1.00  0.00           H  
ATOM   2854  HE1 MET A 462     103.815  46.858  74.689  1.00  0.00           H  
ATOM   2855  HE2 MET A 462     102.984  47.478  76.135  1.00  0.00           H  
ATOM   2856  HE3 MET A 462     104.145  48.509  75.265  1.00  0.00           H  
ATOM   2857  N   PHE A 463     107.622  51.964  77.358  1.00  0.00           N  
ATOM   2858  CA  PHE A 463     107.993  53.265  76.780  1.00  0.00           C  
ATOM   2859  C   PHE A 463     109.458  53.323  76.332  1.00  0.00           C  
ATOM   2860  O   PHE A 463     109.777  54.025  75.370  1.00  0.00           O  
ATOM   2861  CB  PHE A 463     107.694  54.412  77.754  1.00  0.00           C  
ATOM   2862  CG  PHE A 463     106.228  54.715  77.902  1.00  0.00           C  
ATOM   2863  CD1 PHE A 463     105.514  55.276  76.847  1.00  0.00           C  
ATOM   2864  CD2 PHE A 463     105.558  54.450  79.093  1.00  0.00           C  
ATOM   2865  CE1 PHE A 463     104.163  55.561  76.975  1.00  0.00           C  
ATOM   2866  CE2 PHE A 463     104.206  54.732  79.225  1.00  0.00           C  
ATOM   2867  CZ  PHE A 463     103.509  55.295  78.167  1.00  0.00           C  
ATOM   2868  H   PHE A 463     107.459  51.918  78.354  1.00  0.00           H  
ATOM   2869  HA  PHE A 463     107.375  53.418  75.896  1.00  0.00           H  
ATOM   2870  HB3 PHE A 463     108.218  55.310  77.427  1.00  0.00           H  
ATOM   2871  HB2 PHE A 463     108.115  54.175  78.731  1.00  0.00           H  
ATOM   2872  HD1 PHE A 463     106.012  55.495  75.914  1.00  0.00           H  
ATOM   2873  HD2 PHE A 463     106.091  54.020  79.928  1.00  0.00           H  
ATOM   2874  HE1 PHE A 463     103.621  55.990  76.146  1.00  0.00           H  
ATOM   2875  HE2 PHE A 463     103.697  54.513  80.152  1.00  0.00           H  
ATOM   2876  HZ  PHE A 463     102.459  55.526  78.270  1.00  0.00           H  
ATOM   2877  N   ILE A 464     110.338  52.600  77.027  1.00  0.00           N  
ATOM   2878  CA  ILE A 464     111.736  52.446  76.597  1.00  0.00           C  
ATOM   2879  C   ILE A 464     111.796  51.610  75.307  1.00  0.00           C  
ATOM   2880  O   ILE A 464     112.596  51.900  74.415  1.00  0.00           O  
ATOM   2881  CB  ILE A 464     112.623  51.821  77.708  1.00  0.00           C  
ATOM   2882  CG1 ILE A 464     112.706  52.759  78.923  1.00  0.00           C  
ATOM   2883  CG2 ILE A 464     114.034  51.534  77.196  1.00  0.00           C  
ATOM   2884  CD1 ILE A 464     113.102  52.074  80.215  1.00  0.00           C  
ATOM   2885  H   ILE A 464     110.052  52.137  77.878  1.00  0.00           H  
ATOM   2886  HA  ILE A 464     112.129  53.438  76.373  1.00  0.00           H  
ATOM   2887  HB  ILE A 464     112.171  50.881  78.025  1.00  0.00           H  
ATOM   2888 HG13 ILE A 464     111.747  53.260  79.059  1.00  0.00           H  
ATOM   2889 HG12 ILE A 464     113.410  53.564  78.711  1.00  0.00           H  
ATOM   2890 HG21 ILE A 464     114.630  51.097  77.997  1.00  0.00           H  
ATOM   2891 HG22 ILE A 464     113.983  50.836  76.360  1.00  0.00           H  
ATOM   2892 HG23 ILE A 464     114.497  52.464  76.865  1.00  0.00           H  
ATOM   2893 HD11 ILE A 464     113.137  52.808  81.020  1.00  0.00           H  
ATOM   2894 HD12 ILE A 464     112.370  51.303  80.457  1.00  0.00           H  
ATOM   2895 HD13 ILE A 464     114.085  51.617  80.098  1.00  0.00           H  
ATOM   2896  N   VAL A 465     110.947  50.583  75.222  1.00  0.00           N  
ATOM   2897  CA  VAL A 465     110.799  49.768  74.004  1.00  0.00           C  
ATOM   2898  C   VAL A 465     110.185  50.587  72.854  1.00  0.00           C  
ATOM   2899  O   VAL A 465     110.576  50.417  71.698  1.00  0.00           O  
ATOM   2900  CB  VAL A 465     109.967  48.482  74.280  1.00  0.00           C  
ATOM   2901  CG1 VAL A 465     109.626  47.733  72.992  1.00  0.00           C  
ATOM   2902  CG2 VAL A 465     110.709  47.555  75.241  1.00  0.00           C  
ATOM   2903  H   VAL A 465     110.372  50.337  76.015  1.00  0.00           H  
ATOM   2904  HA  VAL A 465     111.796  49.456  73.692  1.00  0.00           H  
ATOM   2905  HB  VAL A 465     109.032  48.781  74.754  1.00  0.00           H  
ATOM   2906 HG11 VAL A 465     109.045  46.843  73.232  1.00  0.00           H  
ATOM   2907 HG12 VAL A 465     109.043  48.381  72.338  1.00  0.00           H  
ATOM   2908 HG13 VAL A 465     110.546  47.440  72.487  1.00  0.00           H  
ATOM   2909 HG21 VAL A 465     110.110  46.662  75.421  1.00  0.00           H  
ATOM   2910 HG22 VAL A 465     111.666  47.268  74.804  1.00  0.00           H  
ATOM   2911 HG23 VAL A 465     110.882  48.072  76.185  1.00  0.00           H  
ATOM   2912  N   ASP A 466     109.235  51.466  73.180  1.00  0.00           N  
ATOM   2913  CA  ASP A 466     108.599  52.365  72.199  1.00  0.00           C  
ATOM   2914  C   ASP A 466     109.617  53.265  71.484  1.00  0.00           C  
ATOM   2915  O   ASP A 466     109.518  53.471  70.272  1.00  0.00           O  
ATOM   2916  CB  ASP A 466     107.518  53.226  72.886  1.00  0.00           C  
ATOM   2917  CG  ASP A 466     106.521  53.858  71.905  1.00  0.00           C  
ATOM   2918  OD1 ASP A 466     106.693  53.768  70.670  1.00  0.00           O  
ATOM   2919  OD2 ASP A 466     105.540  54.461  72.390  1.00  0.00           O1-
ATOM   2920  H   ASP A 466     108.920  51.538  74.137  1.00  0.00           H  
ATOM   2921  HA  ASP A 466     108.109  51.748  71.446  1.00  0.00           H  
ATOM   2922  HB3 ASP A 466     107.998  54.011  73.470  1.00  0.00           H  
ATOM   2923  HB2 ASP A 466     106.977  52.617  73.610  1.00  0.00           H  
ATOM   2924  N   ILE A 467     110.594  53.781  72.231  1.00  0.00           N  
ATOM   2925  CA  ILE A 467     111.651  54.630  71.661  1.00  0.00           C  
ATOM   2926  C   ILE A 467     112.515  53.842  70.662  1.00  0.00           C  
ATOM   2927  O   ILE A 467     112.869  54.370  69.605  1.00  0.00           O  
ATOM   2928  CB  ILE A 467     112.525  55.282  72.768  1.00  0.00           C  
ATOM   2929  CG1 ILE A 467     111.687  56.279  73.585  1.00  0.00           C  
ATOM   2930  CG2 ILE A 467     113.730  56.010  72.172  1.00  0.00           C  
ATOM   2931  CD1 ILE A 467     112.295  56.664  74.918  1.00  0.00           C  
ATOM   2932  H   ILE A 467     110.624  53.593  73.223  1.00  0.00           H  
ATOM   2933  HA  ILE A 467     111.164  55.435  71.110  1.00  0.00           H  
ATOM   2934  HB  ILE A 467     112.885  54.499  73.435  1.00  0.00           H  
ATOM   2935 HG13 ILE A 467     110.692  55.866  73.748  1.00  0.00           H  
ATOM   2936 HG12 ILE A 467     111.517  57.178  72.993  1.00  0.00           H  
ATOM   2937 HG21 ILE A 467     114.320  56.454  72.974  1.00  0.00           H  
ATOM   2938 HG22 ILE A 467     114.346  55.301  71.619  1.00  0.00           H  
ATOM   2939 HG23 ILE A 467     113.385  56.794  71.498  1.00  0.00           H  
ATOM   2940 HD11 ILE A 467     111.639  57.370  75.427  1.00  0.00           H  
ATOM   2941 HD12 ILE A 467     112.417  55.773  75.534  1.00  0.00           H  
ATOM   2942 HD13 ILE A 467     113.268  57.127  74.754  1.00  0.00           H  
ATOM   2943  N   LEU A 468     112.841  52.591  70.996  1.00  0.00           N  
ATOM   2944  CA  LEU A 468     113.583  51.702  70.088  1.00  0.00           C  
ATOM   2945  C   LEU A 468     112.797  51.357  68.816  1.00  0.00           C  
ATOM   2946  O   LEU A 468     113.388  51.228  67.742  1.00  0.00           O  
ATOM   2947  CB  LEU A 468     114.000  50.405  70.800  1.00  0.00           C  
ATOM   2948  CG  LEU A 468     115.026  50.518  71.934  1.00  0.00           C  
ATOM   2949  CD1 LEU A 468     115.167  49.183  72.653  1.00  0.00           C  
ATOM   2950  CD2 LEU A 468     116.380  50.991  71.419  1.00  0.00           C  
ATOM   2951  H   LEU A 468     112.578  52.225  71.900  1.00  0.00           H  
ATOM   2952  HA  LEU A 468     114.492  52.221  69.785  1.00  0.00           H  
ATOM   2953  HB3 LEU A 468     114.362  49.691  70.060  1.00  0.00           H  
ATOM   2954  HB2 LEU A 468     113.109  49.899  71.173  1.00  0.00           H  
ATOM   2955  HG  LEU A 468     114.660  51.253  72.651  1.00  0.00           H  
ATOM   2956 HD11 LEU A 468     115.898  49.278  73.456  1.00  0.00           H  
ATOM   2957 HD12 LEU A 468     114.204  48.892  73.072  1.00  0.00           H  
ATOM   2958 HD13 LEU A 468     115.500  48.423  71.947  1.00  0.00           H  
ATOM   2959 HD21 LEU A 468     117.082  51.059  72.250  1.00  0.00           H  
ATOM   2960 HD22 LEU A 468     116.757  50.281  70.683  1.00  0.00           H  
ATOM   2961 HD23 LEU A 468     116.271  51.971  70.955  1.00  0.00           H  
ATOM   2962  N   ILE A 469     111.479  51.205  68.946  1.00  0.00           N  
ATOM   2963  CA  ILE A 469     110.600  50.925  67.800  1.00  0.00           C  
ATOM   2964  C   ILE A 469     110.494  52.134  66.859  1.00  0.00           C  
ATOM   2965  O   ILE A 469     110.489  51.963  65.638  1.00  0.00           O  
ATOM   2966  CB  ILE A 469     109.190  50.461  68.259  1.00  0.00           C  
ATOM   2967  CG1 ILE A 469     109.285  49.106  68.975  1.00  0.00           C  
ATOM   2968  CG2 ILE A 469     108.225  50.337  67.079  1.00  0.00           C  
ATOM   2969  CD1 ILE A 469     108.142  48.834  69.930  1.00  0.00           C  
ATOM   2970  H   ILE A 469     111.049  51.281  69.857  1.00  0.00           H  
ATOM   2971  HA  ILE A 469     111.047  50.107  67.235  1.00  0.00           H  
ATOM   2972  HB  ILE A 469     108.792  51.197  68.958  1.00  0.00           H  
ATOM   2973 HG13 ILE A 469     110.230  49.048  69.516  1.00  0.00           H  
ATOM   2974 HG12 ILE A 469     109.334  48.308  68.234  1.00  0.00           H  
ATOM   2975 HG21 ILE A 469     107.249  50.010  67.440  1.00  0.00           H  
ATOM   2976 HG22 ILE A 469     108.125  51.305  66.588  1.00  0.00           H  
ATOM   2977 HG23 ILE A 469     108.612  49.607  66.368  1.00  0.00           H  
ATOM   2978 HD11 ILE A 469     108.281  47.858  70.396  1.00  0.00           H  
ATOM   2979 HD12 ILE A 469     108.121  49.604  70.701  1.00  0.00           H  
ATOM   2980 HD13 ILE A 469     107.200  48.843  69.382  1.00  0.00           H  
ATOM   2981  N   ASN A 470     110.424  53.342  67.422  1.00  0.00           N  
ATOM   2982  CA  ASN A 470     110.292  54.572  66.622  1.00  0.00           C  
ATOM   2983  C   ASN A 470     111.480  54.899  65.703  1.00  0.00           C  
ATOM   2984  O   ASN A 470     111.316  55.657  64.744  1.00  0.00           O  
ATOM   2985  CB  ASN A 470     109.977  55.777  67.521  1.00  0.00           C  
ATOM   2986  CG  ASN A 470     108.579  55.719  68.118  1.00  0.00           C  
ATOM   2987  OD1 ASN A 470     108.138  56.831  68.695  1.00  0.00           O  
ATOM   2988  ND2 ASN A 470     107.902  54.690  68.062  1.00  0.00           N  
ATOM   2989  H   ASN A 470     110.461  53.434  68.427  1.00  0.00           H  
ATOM   2990  HA  ASN A 470     109.427  54.431  65.975  1.00  0.00           H  
ATOM   2991  HB3 ASN A 470     110.087  56.696  66.946  1.00  0.00           H  
ATOM   2992  HB2 ASN A 470     110.712  55.832  68.324  1.00  0.00           H  
ATOM   2993 HD22 ASN A 470     106.976  54.672  68.465  1.00  0.00           H  
ATOM   2994 HD21 ASN A 470     108.274  53.865  67.614  1.00  0.00           H  
ATOM   2995  N   PHE A 471     112.659  54.344  65.992  1.00  0.00           N  
ATOM   2996  CA  PHE A 471     113.819  54.477  65.098  1.00  0.00           C  
ATOM   2997  C   PHE A 471     113.648  53.650  63.820  1.00  0.00           C  
ATOM   2998  O   PHE A 471     113.728  54.190  62.714  1.00  0.00           O  
ATOM   2999  CB  PHE A 471     115.120  54.066  65.805  1.00  0.00           C  
ATOM   3000  CG  PHE A 471     115.592  55.048  66.847  1.00  0.00           C  
ATOM   3001  CD1 PHE A 471     115.995  56.330  66.482  1.00  0.00           C  
ATOM   3002  CD2 PHE A 471     115.661  54.685  68.191  1.00  0.00           C  
ATOM   3003  CE1 PHE A 471     116.439  57.236  67.437  1.00  0.00           C  
ATOM   3004  CE2 PHE A 471     116.104  55.588  69.150  1.00  0.00           C  
ATOM   3005  CZ  PHE A 471     116.494  56.865  68.772  1.00  0.00           C  
ATOM   3006  H   PHE A 471     112.773  53.815  66.845  1.00  0.00           H  
ATOM   3007  HA  PHE A 471     113.907  55.525  64.813  1.00  0.00           H  
ATOM   3008  HB3 PHE A 471     115.905  53.922  65.062  1.00  0.00           H  
ATOM   3009  HB2 PHE A 471     114.987  53.087  66.265  1.00  0.00           H  
ATOM   3010  HD1 PHE A 471     115.965  56.631  65.445  1.00  0.00           H  
ATOM   3011  HD2 PHE A 471     115.368  53.692  68.498  1.00  0.00           H  
ATOM   3012  HE1 PHE A 471     116.741  58.229  67.140  1.00  0.00           H  
ATOM   3013  HE2 PHE A 471     116.145  55.296  70.189  1.00  0.00           H  
ATOM   3014  HZ  PHE A 471     116.840  57.569  69.514  1.00  0.00           H  
ATOM   3015  N   ARG A 472     113.411  52.348  63.980  1.00  0.00           N  
ATOM   3016  CA  ARG A 472     113.339  51.415  62.841  1.00  0.00           C  
ATOM   3017  C   ARG A 472     112.054  51.513  62.002  1.00  0.00           C  
ATOM   3018  O   ARG A 472     112.056  51.098  60.841  1.00  0.00           O  
ATOM   3019  CB  ARG A 472     113.548  49.965  63.309  1.00  0.00           C  
ATOM   3020  CG  ARG A 472     114.963  49.657  63.782  1.00  0.00           C  
ATOM   3021  CD  ARG A 472     115.928  49.458  62.619  1.00  0.00           C  
ATOM   3022  NE  ARG A 472     117.328  49.422  63.055  1.00  0.00           N  
ATOM   3023  CZ  ARG A 472     117.948  48.375  63.608  1.00  0.00           C  
ATOM   3024  NH1 ARG A 472     117.313  47.220  63.825  1.00  0.00           N1+
ATOM   3025  NH2 ARG A 472     119.230  48.484  63.956  1.00  0.00           N  
ATOM   3026  H   ARG A 472     113.273  51.970  64.906  1.00  0.00           H  
ATOM   3027  HA  ARG A 472     114.170  51.658  62.179  1.00  0.00           H  
ATOM   3028  HB3 ARG A 472     113.280  49.283  62.502  1.00  0.00           H  
ATOM   3029  HB2 ARG A 472     112.843  49.738  64.108  1.00  0.00           H  
ATOM   3030  HG3 ARG A 472     114.951  48.760  64.401  1.00  0.00           H  
ATOM   3031  HG2 ARG A 472     115.319  50.471  64.414  1.00  0.00           H  
ATOM   3032  HD3 ARG A 472     115.794  50.262  61.895  1.00  0.00           H  
ATOM   3033  HD2 ARG A 472     115.686  48.530  62.102  1.00  0.00           H  
ATOM   3034  HE  ARG A 472     117.831  50.285  62.906  1.00  0.00           H  
ATOM   3035 HH12 ARG A 472     117.805  46.444  64.245  1.00  0.00           H  
ATOM   3036 HH11 ARG A 472     116.341  47.123  63.570  1.00  0.00           H  
ATOM   3037 HH22 ARG A 472     119.708  47.699  64.375  1.00  0.00           H  
ATOM   3038 HH21 ARG A 472     119.723  49.352  63.801  1.00  0.00           H  
ATOM   3039  N   THR A 473     110.972  52.044  62.575  1.00  0.00           N  
ATOM   3040  CA  THR A 473     109.700  52.181  61.850  1.00  0.00           C  
ATOM   3041  C   THR A 473     109.727  53.339  60.855  1.00  0.00           C  
ATOM   3042  O   THR A 473     110.431  54.331  61.057  1.00  0.00           O  
ATOM   3043  CB  THR A 473     108.506  52.389  62.801  1.00  0.00           C  
ATOM   3044  OG1 THR A 473     108.791  53.463  63.706  1.00  0.00           O  
ATOM   3045  CG2 THR A 473     108.210  51.116  63.587  1.00  0.00           C  
ATOM   3046  H   THR A 473     111.013  52.365  63.532  1.00  0.00           H  
ATOM   3047  HA  THR A 473     109.530  51.261  61.291  1.00  0.00           H  
ATOM   3048  HB  THR A 473     107.628  52.650  62.211  1.00  0.00           H  
ATOM   3049  HG1 THR A 473     109.350  53.143  64.418  1.00  0.00           H  
ATOM   3050 HG21 THR A 473     107.363  51.287  64.252  1.00  0.00           H  
ATOM   3051 HG22 THR A 473     107.971  50.309  62.895  1.00  0.00           H  
ATOM   3052 HG23 THR A 473     109.084  50.841  64.177  1.00  0.00           H  
ATOM   3053  N   THR A 474     108.936  53.203  59.793  1.00  0.00           N  
ATOM   3054  CA  THR A 474     108.869  54.198  58.720  1.00  0.00           C  
ATOM   3055  C   THR A 474     107.989  55.388  59.097  1.00  0.00           C  
ATOM   3056  O   THR A 474     107.342  55.392  60.148  1.00  0.00           O  
ATOM   3057  CB  THR A 474     108.329  53.572  57.415  1.00  0.00           C  
ATOM   3058  OG1 THR A 474     107.078  52.921  57.672  1.00  0.00           O  
ATOM   3059  CG2 THR A 474     109.316  52.560  56.859  1.00  0.00           C  
ATOM   3060  H   THR A 474     108.348  52.387  59.702  1.00  0.00           H  
ATOM   3061  HA  THR A 474     109.878  54.565  58.531  1.00  0.00           H  
ATOM   3062  HB  THR A 474     108.175  54.361  56.679  1.00  0.00           H  
ATOM   3063  HG1 THR A 474     106.358  53.482  57.375  1.00  0.00           H  
ATOM   3064 HG21 THR A 474     108.918  52.130  55.940  1.00  0.00           H  
ATOM   3065 HG22 THR A 474     110.264  53.055  56.647  1.00  0.00           H  
ATOM   3066 HG23 THR A 474     109.476  51.768  57.590  1.00  0.00           H  
ATOM   3067  N   TYR A 475     107.995  56.404  58.236  1.00  0.00           N  
ATOM   3068  CA  TYR A 475     107.091  57.550  58.354  1.00  0.00           C  
ATOM   3069  C   TYR A 475     106.811  58.166  56.980  1.00  0.00           C  
ATOM   3070  O   TYR A 475     107.418  57.772  55.980  1.00  0.00           O  
ATOM   3071  CB  TYR A 475     107.665  58.593  59.323  1.00  0.00           C  
ATOM   3072  CG  TYR A 475     108.863  59.360  58.802  1.00  0.00           C  
ATOM   3073  CD1 TYR A 475     110.137  58.793  58.806  1.00  0.00           C  
ATOM   3074  CD2 TYR A 475     108.724  60.662  58.313  1.00  0.00           C  
ATOM   3075  CE1 TYR A 475     111.237  59.495  58.332  1.00  0.00           C  
ATOM   3076  CE2 TYR A 475     109.817  61.372  57.836  1.00  0.00           C  
ATOM   3077  CZ  TYR A 475     111.072  60.788  57.850  1.00  0.00           C  
ATOM   3078  OH  TYR A 475     112.157  61.487  57.374  1.00  0.00           O  
ATOM   3079  H   TYR A 475     108.642  56.405  57.461  1.00  0.00           H  
ATOM   3080  HA  TYR A 475     106.146  57.193  58.763  1.00  0.00           H  
ATOM   3081  HB3 TYR A 475     107.929  58.106  60.262  1.00  0.00           H  
ATOM   3082  HB2 TYR A 475     106.880  59.296  59.602  1.00  0.00           H  
ATOM   3083  HD1 TYR A 475     110.281  57.791  59.182  1.00  0.00           H  
ATOM   3084  HD2 TYR A 475     107.753  61.134  58.302  1.00  0.00           H  
ATOM   3085  HE1 TYR A 475     112.215  59.036  58.339  1.00  0.00           H  
ATOM   3086  HE2 TYR A 475     109.686  62.375  57.457  1.00  0.00           H  
ATOM   3087  HH  TYR A 475     112.966  61.081  57.695  1.00  0.00           H  
ATOM   3088  N   VAL A 476     105.887  59.126  56.948  1.00  0.00           N  
ATOM   3089  CA  VAL A 476     105.447  59.772  55.708  1.00  0.00           C  
ATOM   3090  C   VAL A 476     105.893  61.238  55.684  1.00  0.00           C  
ATOM   3091  O   VAL A 476     105.327  62.077  56.391  1.00  0.00           O  
ATOM   3092  CB  VAL A 476     103.907  59.686  55.554  1.00  0.00           C  
ATOM   3093  CG1 VAL A 476     103.441  60.380  54.273  1.00  0.00           C  
ATOM   3094  CG2 VAL A 476     103.450  58.230  55.580  1.00  0.00           C  
ATOM   3095  H   VAL A 476     105.455  59.440  57.805  1.00  0.00           H  
ATOM   3096  HA  VAL A 476     105.909  59.256  54.866  1.00  0.00           H  
ATOM   3097  HB  VAL A 476     103.453  60.199  56.402  1.00  0.00           H  
ATOM   3098 HG11 VAL A 476     102.357  60.304  54.192  1.00  0.00           H  
ATOM   3099 HG12 VAL A 476     103.730  61.431  54.303  1.00  0.00           H  
ATOM   3100 HG13 VAL A 476     103.904  59.901  53.411  1.00  0.00           H  
ATOM   3101 HG21 VAL A 476     102.366  58.187  55.471  1.00  0.00           H  
ATOM   3102 HG22 VAL A 476     103.919  57.687  54.760  1.00  0.00           H  
ATOM   3103 HG23 VAL A 476     103.738  57.775  56.528  1.00  0.00           H  
ATOM   3104  N   ASN A 477     106.910  61.532  54.873  1.00  0.00           N  
ATOM   3105  CA  ASN A 477     107.354  62.909  54.632  1.00  0.00           C  
ATOM   3106  C   ASN A 477     106.392  63.602  53.658  1.00  0.00           C  
ATOM   3107  O   ASN A 477     105.675  62.931  52.908  1.00  0.00           O  
ATOM   3108  CB  ASN A 477     108.794  62.912  54.085  1.00  0.00           C  
ATOM   3109  CG  ASN A 477     109.462  64.278  54.151  1.00  0.00           C  
ATOM   3110  OD1 ASN A 477     109.101  65.133  54.963  1.00  0.00           O  
ATOM   3111  ND2 ASN A 477     110.453  64.485  53.292  1.00  0.00           N  
ATOM   3112  H   ASN A 477     107.407  60.792  54.397  1.00  0.00           H  
ATOM   3113  HA  ASN A 477     107.340  63.450  55.578  1.00  0.00           H  
ATOM   3114  HB3 ASN A 477     108.790  62.561  53.053  1.00  0.00           H  
ATOM   3115  HB2 ASN A 477     109.393  62.189  54.639  1.00  0.00           H  
ATOM   3116 HD22 ASN A 477     110.938  65.371  53.284  1.00  0.00           H  
ATOM   3117 HD21 ASN A 477     110.722  63.757  52.646  1.00  0.00           H  
ATOM   3118  N   ALA A 478     106.361  64.935  53.690  1.00  0.00           N  
ATOM   3119  CA  ALA A 478     105.483  65.726  52.815  1.00  0.00           C  
ATOM   3120  C   ALA A 478     105.799  65.514  51.333  1.00  0.00           C  
ATOM   3121  O   ALA A 478     104.904  65.209  50.541  1.00  0.00           O  
ATOM   3122  CB  ALA A 478     105.577  67.205  53.165  1.00  0.00           C  
ATOM   3123  H   ALA A 478     106.956  65.439  54.333  1.00  0.00           H  
ATOM   3124  HA  ALA A 478     104.456  65.404  52.989  1.00  0.00           H  
ATOM   3125  HB1 ALA A 478     104.921  67.777  52.508  1.00  0.00           H  
ATOM   3126  HB2 ALA A 478     105.272  67.354  54.201  1.00  0.00           H  
ATOM   3127  HB3 ALA A 478     106.605  67.545  53.037  1.00  0.00           H  
ATOM   3128  N   ASN A 479     107.072  65.671  50.977  1.00  0.00           N  
ATOM   3129  CA  ASN A 479     107.535  65.465  49.602  1.00  0.00           C  
ATOM   3130  C   ASN A 479     107.697  63.979  49.287  1.00  0.00           C  
ATOM   3131  O   ASN A 479     107.053  63.459  48.373  1.00  0.00           O  
ATOM   3132  CB  ASN A 479     108.856  66.205  49.355  1.00  0.00           C  
ATOM   3133  CG  ASN A 479     108.723  67.712  49.500  1.00  0.00           C  
ATOM   3134  OD1 ASN A 479     109.690  68.443  48.958  1.00  0.00           O  
ATOM   3135  ND2 ASN A 479     107.767  68.214  50.096  1.00  0.00           N  
ATOM   3136  H   ASN A 479     107.759  65.942  51.666  1.00  0.00           H  
ATOM   3137  HA  ASN A 479     106.785  65.875  48.926  1.00  0.00           H  
ATOM   3138  HB3 ASN A 479     109.223  65.968  48.356  1.00  0.00           H  
ATOM   3139  HB2 ASN A 479     109.611  65.840  50.051  1.00  0.00           H  
ATOM   3140 HD22 ASN A 479     107.696  69.218  50.182  1.00  0.00           H  
ATOM   3141 HD21 ASN A 479     107.055  67.621  50.498  1.00  0.00           H  
ATOM   3142  N   GLU A 480     108.553  63.307  50.056  1.00  0.00           N  
ATOM   3143  CA  GLU A 480     108.800  61.872  49.891  1.00  0.00           C  
ATOM   3144  C   GLU A 480     107.642  61.073  50.487  1.00  0.00           C  
ATOM   3145  O   GLU A 480     107.514  60.981  51.709  1.00  0.00           O  
ATOM   3146  CB  GLU A 480     110.111  61.473  50.562  1.00  0.00           C  
ATOM   3147  CG  GLU A 480     111.387  62.159  50.050  1.00  0.00           C  
ATOM   3148  CD  GLU A 480     111.721  61.951  48.576  1.00  0.00           C  
ATOM   3149  OE1 GLU A 480     111.358  60.879  48.041  1.00  0.00           O  
ATOM   3150  OE2 GLU A 480     112.332  62.878  48.005  1.00  0.00           O1-
ATOM   3151  H   GLU A 480     109.060  63.787  50.786  1.00  0.00           H  
ATOM   3152  HA  GLU A 480     108.869  61.648  48.826  1.00  0.00           H  
ATOM   3153  HB2 GLU A 480     110.059  61.702  51.627  1.00  0.00           H  
ATOM   3154  HB3 GLU A 480     110.277  60.404  50.429  1.00  0.00           H  
ATOM   3155  HG2 GLU A 480     111.301  63.237  50.188  1.00  0.00           H  
ATOM   3156  HG3 GLU A 480     112.248  61.790  50.607  1.00  0.00           H  
ATOM   3157  N   GLU A 481     106.811  60.497  49.619  1.00  0.00           N  
ATOM   3158  CA  GLU A 481     105.591  59.790  50.037  1.00  0.00           C  
ATOM   3159  C   GLU A 481     105.841  58.629  51.015  1.00  0.00           C  
ATOM   3160  O   GLU A 481     105.018  58.380  51.898  1.00  0.00           O  
ATOM   3161  CB  GLU A 481     104.828  59.290  48.814  1.00  0.00           C  
ATOM   3162  CG  GLU A 481     104.254  60.360  47.872  1.00  0.00           C  
ATOM   3163  CD  GLU A 481     103.452  59.849  46.678  1.00  0.00           C  
ATOM   3164  OE1 GLU A 481     104.004  59.026  45.914  1.00  0.00           O  
ATOM   3165  OE2 GLU A 481     102.291  60.292  46.554  1.00  0.00           O1-
ATOM   3166  H   GLU A 481     107.008  60.536  48.629  1.00  0.00           H  
ATOM   3167  HA  GLU A 481     104.954  60.513  50.546  1.00  0.00           H  
ATOM   3168  HB2 GLU A 481     105.487  58.678  48.199  1.00  0.00           H  
ATOM   3169  HB3 GLU A 481     103.975  58.693  49.137  1.00  0.00           H  
ATOM   3170  HG2 GLU A 481     103.580  61.011  48.429  1.00  0.00           H  
ATOM   3171  HG3 GLU A 481     105.068  60.952  47.455  1.00  0.00           H  
ATOM   3172  N   VAL A 482     106.961  57.924  50.843  1.00  0.00           N  
ATOM   3173  CA  VAL A 482     107.434  56.910  51.805  1.00  0.00           C  
ATOM   3174  C   VAL A 482     108.948  57.070  51.989  1.00  0.00           C  
ATOM   3175  O   VAL A 482     109.641  57.542  51.084  1.00  0.00           O  
ATOM   3176  CB  VAL A 482     107.114  55.464  51.339  1.00  0.00           C  
ATOM   3177  CG1 VAL A 482     107.453  54.444  52.426  1.00  0.00           C  
ATOM   3178  CG2 VAL A 482     105.650  55.333  50.932  1.00  0.00           C  
ATOM   3179  H   VAL A 482     107.531  58.073  50.022  1.00  0.00           H  
ATOM   3180  HA  VAL A 482     106.946  57.084  52.764  1.00  0.00           H  
ATOM   3181  HB  VAL A 482     107.729  55.246  50.466  1.00  0.00           H  
ATOM   3182 HG11 VAL A 482     107.218  53.441  52.070  1.00  0.00           H  
ATOM   3183 HG12 VAL A 482     108.515  54.505  52.664  1.00  0.00           H  
ATOM   3184 HG13 VAL A 482     106.868  54.658  53.321  1.00  0.00           H  
ATOM   3185 HG21 VAL A 482     105.452  54.311  50.610  1.00  0.00           H  
ATOM   3186 HG22 VAL A 482     105.013  55.575  51.783  1.00  0.00           H  
ATOM   3187 HG23 VAL A 482     105.437  56.019  50.112  1.00  0.00           H  
ATOM   3188  N   VAL A 483     109.448  56.686  53.164  1.00  0.00           N  
ATOM   3189  CA  VAL A 483     110.889  56.715  53.460  1.00  0.00           C  
ATOM   3190  C   VAL A 483     111.258  55.603  54.453  1.00  0.00           C  
ATOM   3191  O   VAL A 483     110.501  55.322  55.385  1.00  0.00           O  
ATOM   3192  CB  VAL A 483     111.333  58.116  53.962  1.00  0.00           C  
ATOM   3193  CG1 VAL A 483     110.451  58.608  55.104  1.00  0.00           C  
ATOM   3194  CG2 VAL A 483     112.806  58.134  54.360  1.00  0.00           C  
ATOM   3195  H   VAL A 483     108.830  56.359  53.893  1.00  0.00           H  
ATOM   3196  HA  VAL A 483     111.420  56.515  52.530  1.00  0.00           H  
ATOM   3197  HB  VAL A 483     111.211  58.813  53.133  1.00  0.00           H  
ATOM   3198 HG11 VAL A 483     110.792  59.591  55.429  1.00  0.00           H  
ATOM   3199 HG12 VAL A 483     109.418  58.677  54.763  1.00  0.00           H  
ATOM   3200 HG13 VAL A 483     110.512  57.909  55.938  1.00  0.00           H  
ATOM   3201 HG21 VAL A 483     113.077  59.132  54.706  1.00  0.00           H  
ATOM   3202 HG22 VAL A 483     112.975  57.414  55.161  1.00  0.00           H  
ATOM   3203 HG23 VAL A 483     113.419  57.869  53.498  1.00  0.00           H  
ATOM   3204  N   SER A 484     112.418  54.978  54.233  1.00  0.00           N  
ATOM   3205  CA  SER A 484     112.870  53.813  55.007  1.00  0.00           C  
ATOM   3206  C   SER A 484     114.367  53.894  55.347  1.00  0.00           C  
ATOM   3207  O   SER A 484     115.052  54.841  54.948  1.00  0.00           O  
ATOM   3208  CB  SER A 484     112.579  52.527  54.221  1.00  0.00           C  
ATOM   3209  OG  SER A 484     111.213  52.445  53.848  1.00  0.00           O  
ATOM   3210  H   SER A 484     113.036  55.302  53.503  1.00  0.00           H  
ATOM   3211  HA  SER A 484     112.307  53.781  55.940  1.00  0.00           H  
ATOM   3212  HB3 SER A 484     112.841  51.662  54.831  1.00  0.00           H  
ATOM   3213  HB2 SER A 484     113.201  52.500  53.327  1.00  0.00           H  
ATOM   3214  HG  SER A 484     110.986  53.197  53.296  1.00  0.00           H  
ATOM   3215  N   HIS A 485     114.844  52.901  56.105  1.00  0.00           N  
ATOM   3216  CA  HIS A 485     116.265  52.712  56.481  1.00  0.00           C  
ATOM   3217  C   HIS A 485     116.790  53.739  57.512  1.00  0.00           C  
ATOM   3218  O   HIS A 485     116.347  54.889  57.523  1.00  0.00           O  
ATOM   3219  CB  HIS A 485     117.179  52.609  55.241  1.00  0.00           C  
ATOM   3220  CG  HIS A 485     117.016  51.328  54.477  1.00  0.00           C  
ATOM   3221  ND1 HIS A 485     115.932  50.775  53.883  1.00  0.00           N  
ATOM   3222  CD2 HIS A 485     118.055  50.445  54.274  1.00  0.00           C  
ATOM   3223  CE1 HIS A 485     116.335  49.584  53.330  1.00  0.00           C  
ATOM   3224  NE2 HIS A 485     117.620  49.409  53.579  1.00  0.00           N  
ATOM   3225  H   HIS A 485     114.217  52.200  56.472  1.00  0.00           H  
ATOM   3226  HA  HIS A 485     116.318  51.741  56.973  1.00  0.00           H  
ATOM   3227  HB3 HIS A 485     118.219  52.717  55.549  1.00  0.00           H  
ATOM   3228  HB2 HIS A 485     116.986  53.453  54.578  1.00  0.00           H  
ATOM   3229  HD1 HIS A 485     114.981  51.285  53.913  1.00  0.00           H  
ATOM   3230  HD2 HIS A 485     118.973  50.652  54.642  1.00  0.00           H  
ATOM   3231  HE1 HIS A 485     115.671  49.008  52.832  1.00  0.00           H  
ATOM   3232  N   PRO A 486     117.744  53.321  58.379  1.00  0.00           N  
ATOM   3233  CA  PRO A 486     118.069  54.119  59.572  1.00  0.00           C  
ATOM   3234  C   PRO A 486     118.894  55.394  59.350  1.00  0.00           C  
ATOM   3235  O   PRO A 486     118.960  56.229  60.255  1.00  0.00           O  
ATOM   3236  CB  PRO A 486     118.845  53.131  60.464  1.00  0.00           C  
ATOM   3237  CG  PRO A 486     119.230  51.980  59.591  1.00  0.00           C  
ATOM   3238  CD  PRO A 486     118.704  52.214  58.205  1.00  0.00           C  
ATOM   3239  HA  PRO A 486     117.140  54.388  60.075  1.00  0.00           H  
ATOM   3240  HB3 PRO A 486     118.195  52.777  61.264  1.00  0.00           H  
ATOM   3241  HB2 PRO A 486     119.745  53.615  60.843  1.00  0.00           H  
ATOM   3242  HG3 PRO A 486     118.802  51.061  59.992  1.00  0.00           H  
ATOM   3243  HG2 PRO A 486     120.316  51.897  59.558  1.00  0.00           H  
ATOM   3244  HD2 PRO A 486     119.520  52.542  57.561  1.00  0.00           H  
ATOM   3245  HD3 PRO A 486     118.171  51.325  57.867  1.00  0.00           H  
ATOM   3246  N   GLY A 487     119.518  55.542  58.181  1.00  0.00           N  
ATOM   3247  CA  GLY A 487     120.265  56.757  57.850  1.00  0.00           C  
ATOM   3248  C   GLY A 487     119.406  58.006  57.715  1.00  0.00           C  
ATOM   3249  O   GLY A 487     119.872  59.111  57.999  1.00  0.00           O  
ATOM   3250  H   GLY A 487     119.484  54.803  57.493  1.00  0.00           H  
ATOM   3251  HA3 GLY A 487     120.820  56.599  56.925  1.00  0.00           H  
ATOM   3252  HA2 GLY A 487     121.032  56.926  58.606  1.00  0.00           H  
ATOM   3253  N   ARG A 488     118.154  57.824  57.287  1.00  0.00           N  
ATOM   3254  CA  ARG A 488     117.218  58.930  57.037  1.00  0.00           C  
ATOM   3255  C   ARG A 488     116.196  59.178  58.160  1.00  0.00           C  
ATOM   3256  O   ARG A 488     115.751  60.314  58.339  1.00  0.00           O  
ATOM   3257  CB  ARG A 488     116.474  58.683  55.721  1.00  0.00           C  
ATOM   3258  CG  ARG A 488     117.391  58.532  54.518  1.00  0.00           C  
ATOM   3259  CD  ARG A 488     116.605  58.325  53.236  1.00  0.00           C  
ATOM   3260  NE  ARG A 488     117.478  57.998  52.107  1.00  0.00           N  
ATOM   3261  CZ  ARG A 488     117.064  57.758  50.861  1.00  0.00           C  
ATOM   3262  NH1 ARG A 488     117.956  57.468  49.916  1.00  0.00           N1+
ATOM   3263  NH2 ARG A 488     115.769  57.805  50.545  1.00  0.00           N  
ATOM   3264  H   ARG A 488     117.809  56.890  57.119  1.00  0.00           H  
ATOM   3265  HA  ARG A 488     117.806  59.840  56.918  1.00  0.00           H  
ATOM   3266  HB3 ARG A 488     115.775  59.500  55.542  1.00  0.00           H  
ATOM   3267  HB2 ARG A 488     115.855  57.791  55.818  1.00  0.00           H  
ATOM   3268  HG3 ARG A 488     118.059  57.685  54.675  1.00  0.00           H  
ATOM   3269  HG2 ARG A 488     118.013  59.422  54.422  1.00  0.00           H  
ATOM   3270  HD3 ARG A 488     116.040  59.228  53.007  1.00  0.00           H  
ATOM   3271  HD2 ARG A 488     115.882  57.522  53.380  1.00  0.00           H  
ATOM   3272  HE  ARG A 488     118.463  57.961  52.328  1.00  0.00           H  
ATOM   3273 HH12 ARG A 488     117.649  57.285  48.971  1.00  0.00           H  
ATOM   3274 HH11 ARG A 488     118.939  57.431  50.144  1.00  0.00           H  
ATOM   3275 HH22 ARG A 488     115.474  57.621  49.597  1.00  0.00           H  
ATOM   3276 HH21 ARG A 488     115.084  58.025  51.254  1.00  0.00           H  
ATOM   3277  N   ILE A 489     115.830  58.134  58.908  1.00  0.00           N  
ATOM   3278  CA  ILE A 489     114.774  58.229  59.933  1.00  0.00           C  
ATOM   3279  C   ILE A 489     115.270  58.932  61.202  1.00  0.00           C  
ATOM   3280  O   ILE A 489     114.541  59.735  61.791  1.00  0.00           O  
ATOM   3281  CB  ILE A 489     114.194  56.838  60.305  1.00  0.00           C  
ATOM   3282  CG1 ILE A 489     113.615  56.137  59.066  1.00  0.00           C  
ATOM   3283  CG2 ILE A 489     113.108  56.965  61.375  1.00  0.00           C  
ATOM   3284  CD1 ILE A 489     113.516  54.632  59.205  1.00  0.00           C  
ATOM   3285  H   ILE A 489     116.281  57.239  58.782  1.00  0.00           H  
ATOM   3286  HA  ILE A 489     113.962  58.827  59.519  1.00  0.00           H  
ATOM   3287  HB  ILE A 489     115.001  56.223  60.704  1.00  0.00           H  
ATOM   3288 HG13 ILE A 489     114.224  56.380  58.195  1.00  0.00           H  
ATOM   3289 HG12 ILE A 489     112.628  56.546  58.847  1.00  0.00           H  
ATOM   3290 HG21 ILE A 489     112.718  55.976  61.617  1.00  0.00           H  
ATOM   3291 HG22 ILE A 489     113.532  57.418  62.272  1.00  0.00           H  
ATOM   3292 HG23 ILE A 489     112.299  57.592  61.000  1.00  0.00           H  
ATOM   3293 HD11 ILE A 489     113.099  54.209  58.291  1.00  0.00           H  
ATOM   3294 HD12 ILE A 489     114.509  54.216  59.377  1.00  0.00           H  
ATOM   3295 HD13 ILE A 489     112.869  54.386  60.047  1.00  0.00           H  
ATOM   3296  N   ALA A 490     116.498  58.619  61.616  1.00  0.00           N  
ATOM   3297  CA  ALA A 490     117.107  59.214  62.814  1.00  0.00           C  
ATOM   3298  C   ALA A 490     117.247  60.740  62.746  1.00  0.00           C  
ATOM   3299  O   ALA A 490     117.187  61.406  63.780  1.00  0.00           O  
ATOM   3300  CB  ALA A 490     118.463  58.578  63.086  1.00  0.00           C  
ATOM   3301  H   ALA A 490     117.049  57.948  61.100  1.00  0.00           H  
ATOM   3302  HA  ALA A 490     116.460  58.982  63.660  1.00  0.00           H  
ATOM   3303  HB1 ALA A 490     118.904  59.027  63.976  1.00  0.00           H  
ATOM   3304  HB2 ALA A 490     118.337  57.507  63.245  1.00  0.00           H  
ATOM   3305  HB3 ALA A 490     119.120  58.744  62.232  1.00  0.00           H  
ATOM   3306  N   VAL A 491     117.432  61.282  61.541  1.00  0.00           N  
ATOM   3307  CA  VAL A 491     117.521  62.738  61.335  1.00  0.00           C  
ATOM   3308  C   VAL A 491     116.162  63.415  61.580  1.00  0.00           C  
ATOM   3309  O   VAL A 491     116.113  64.520  62.125  1.00  0.00           O  
ATOM   3310  CB  VAL A 491     118.069  63.091  59.921  1.00  0.00           C  
ATOM   3311  CG1 VAL A 491     118.046  64.599  59.669  1.00  0.00           C  
ATOM   3312  CG2 VAL A 491     119.488  62.555  59.747  1.00  0.00           C  
ATOM   3313  H   VAL A 491     117.517  60.689  60.728  1.00  0.00           H  
ATOM   3314  HA  VAL A 491     118.223  63.133  62.069  1.00  0.00           H  
ATOM   3315  HB  VAL A 491     117.431  62.612  59.179  1.00  0.00           H  
ATOM   3316 HG11 VAL A 491     118.436  64.807  58.673  1.00  0.00           H  
ATOM   3317 HG12 VAL A 491     117.022  64.965  59.742  1.00  0.00           H  
ATOM   3318 HG13 VAL A 491     118.664  65.102  60.413  1.00  0.00           H  
ATOM   3319 HG21 VAL A 491     119.854  62.811  58.753  1.00  0.00           H  
ATOM   3320 HG22 VAL A 491     120.140  62.999  60.500  1.00  0.00           H  
ATOM   3321 HG23 VAL A 491     119.485  61.471  59.864  1.00  0.00           H  
ATOM   3322  N   HIS A 492     115.073  62.755  61.182  1.00  0.00           N  
ATOM   3323  CA  HIS A 492     113.715  63.269  61.406  1.00  0.00           C  
ATOM   3324  C   HIS A 492     113.260  63.122  62.862  1.00  0.00           C  
ATOM   3325  O   HIS A 492     112.609  64.022  63.399  1.00  0.00           O  
ATOM   3326  CB  HIS A 492     112.713  62.570  60.480  1.00  0.00           C  
ATOM   3327  CG  HIS A 492     111.352  63.197  60.476  1.00  0.00           C  
ATOM   3328  ND1 HIS A 492     110.313  62.726  61.248  1.00  0.00           N  
ATOM   3329  CD2 HIS A 492     110.863  64.262  59.796  1.00  0.00           C  
ATOM   3330  CE1 HIS A 492     109.241  63.472  61.043  1.00  0.00           C  
ATOM   3331  NE2 HIS A 492     109.549  64.410  60.166  1.00  0.00           N  
ATOM   3332  H   HIS A 492     115.165  61.868  60.708  1.00  0.00           H  
ATOM   3333  HA  HIS A 492     113.714  64.331  61.160  1.00  0.00           H  
ATOM   3334  HB3 HIS A 492     112.627  61.522  60.766  1.00  0.00           H  
ATOM   3335  HB2 HIS A 492     113.108  62.557  59.464  1.00  0.00           H  
ATOM   3336  HD1 HIS A 492     110.452  61.925  61.847  1.00  0.00           H  
ATOM   3337  HD2 HIS A 492     111.501  64.808  59.116  1.00  0.00           H  
ATOM   3338  HE1 HIS A 492     108.322  63.252  61.566  1.00  0.00           H  
ATOM   3339  N   TYR A 493     113.595  61.991  63.485  1.00  0.00           N  
ATOM   3340  CA  TYR A 493     113.190  61.707  64.870  1.00  0.00           C  
ATOM   3341  C   TYR A 493     113.876  62.651  65.864  1.00  0.00           C  
ATOM   3342  O   TYR A 493     113.239  63.134  66.802  1.00  0.00           O  
ATOM   3343  CB  TYR A 493     113.473  60.241  65.226  1.00  0.00           C  
ATOM   3344  CG  TYR A 493     112.737  59.737  66.455  1.00  0.00           C  
ATOM   3345  CD1 TYR A 493     113.434  59.226  67.553  1.00  0.00           C  
ATOM   3346  CD2 TYR A 493     111.341  59.760  66.519  1.00  0.00           C  
ATOM   3347  CE1 TYR A 493     112.763  58.758  68.675  1.00  0.00           C  
ATOM   3348  CE2 TYR A 493     110.663  59.298  67.640  1.00  0.00           C  
ATOM   3349  CZ  TYR A 493     111.377  58.798  68.714  1.00  0.00           C  
ATOM   3350  OH  TYR A 493     110.711  58.337  69.826  1.00  0.00           O  
ATOM   3351  H   TYR A 493     114.146  61.294  63.005  1.00  0.00           H  
ATOM   3352  HA  TYR A 493     112.114  61.868  64.944  1.00  0.00           H  
ATOM   3353  HB3 TYR A 493     114.545  60.104  65.366  1.00  0.00           H  
ATOM   3354  HB2 TYR A 493     113.227  59.608  64.373  1.00  0.00           H  
ATOM   3355  HD1 TYR A 493     114.513  59.190  67.538  1.00  0.00           H  
ATOM   3356  HD2 TYR A 493     110.768  60.142  65.687  1.00  0.00           H  
ATOM   3357  HE1 TYR A 493     113.320  58.365  69.513  1.00  0.00           H  
ATOM   3358  HE2 TYR A 493     109.584  59.330  67.670  1.00  0.00           H  
ATOM   3359  HH  TYR A 493     109.854  57.992  69.566  1.00  0.00           H  
ATOM   3360  N   PHE A 494     115.166  62.909  65.645  1.00  0.00           N  
ATOM   3361  CA  PHE A 494     115.880  63.989  66.341  1.00  0.00           C  
ATOM   3362  C   PHE A 494     115.342  65.329  65.827  1.00  0.00           C  
ATOM   3363  O   PHE A 494     114.971  65.435  64.655  1.00  0.00           O  
ATOM   3364  CB  PHE A 494     117.398  63.913  66.099  1.00  0.00           C  
ATOM   3365  CG  PHE A 494     118.123  62.929  66.989  1.00  0.00           C  
ATOM   3366  CD1 PHE A 494     117.813  61.569  66.964  1.00  0.00           C  
ATOM   3367  CD2 PHE A 494     119.147  63.361  67.835  1.00  0.00           C  
ATOM   3368  CE1 PHE A 494     118.492  60.668  67.776  1.00  0.00           C  
ATOM   3369  CE2 PHE A 494     119.828  62.463  68.646  1.00  0.00           C  
ATOM   3370  CZ  PHE A 494     119.501  61.115  68.617  1.00  0.00           C  
ATOM   3371  H   PHE A 494     115.687  62.353  64.981  1.00  0.00           H  
ATOM   3372  HA  PHE A 494     115.685  63.913  67.411  1.00  0.00           H  
ATOM   3373  HB3 PHE A 494     117.834  64.904  66.226  1.00  0.00           H  
ATOM   3374  HB2 PHE A 494     117.585  63.662  65.055  1.00  0.00           H  
ATOM   3375  HD1 PHE A 494     117.037  61.204  66.308  1.00  0.00           H  
ATOM   3376  HD2 PHE A 494     119.418  64.406  67.864  1.00  0.00           H  
ATOM   3377  HE1 PHE A 494     118.234  59.620  67.753  1.00  0.00           H  
ATOM   3378  HE2 PHE A 494     120.613  62.814  69.300  1.00  0.00           H  
ATOM   3379  HZ  PHE A 494     120.029  60.414  69.247  1.00  0.00           H  
ATOM   3380  N   LYS A 495     115.305  66.337  66.701  1.00  0.00           N  
ATOM   3381  CA  LYS A 495     114.730  67.658  66.387  1.00  0.00           C  
ATOM   3382  C   LYS A 495     113.254  67.519  65.969  1.00  0.00           C  
ATOM   3383  O   LYS A 495     112.844  67.959  64.890  1.00  0.00           O  
ATOM   3384  CB  LYS A 495     115.572  68.381  65.315  1.00  0.00           C  
ATOM   3385  CG  LYS A 495     115.317  69.880  65.183  1.00  0.00           C  
ATOM   3386  CD  LYS A 495     116.069  70.695  66.224  1.00  0.00           C  
ATOM   3387  CE  LYS A 495     115.886  72.186  65.985  1.00  0.00           C  
ATOM   3388  NZ  LYS A 495     116.726  73.013  66.894  1.00  0.00           N1+
ATOM   3389  H   LYS A 495     115.683  66.214  67.630  1.00  0.00           H  
ATOM   3390  HA  LYS A 495     114.763  68.259  67.296  1.00  0.00           H  
ATOM   3391  HB3 LYS A 495     115.413  67.902  64.349  1.00  0.00           H  
ATOM   3392  HB2 LYS A 495     116.630  68.212  65.514  1.00  0.00           H  
ATOM   3393  HG3 LYS A 495     114.248  70.075  65.273  1.00  0.00           H  
ATOM   3394  HG2 LYS A 495     115.607  70.210  64.186  1.00  0.00           H  
ATOM   3395  HD3 LYS A 495     117.130  70.448  66.181  1.00  0.00           H  
ATOM   3396  HD2 LYS A 495     115.703  70.439  67.219  1.00  0.00           H  
ATOM   3397  HE3 LYS A 495     114.837  72.449  66.122  1.00  0.00           H  
ATOM   3398  HE2 LYS A 495     116.134  72.420  64.950  1.00  0.00           H  
ATOM   3399  HZ1 LYS A 495     116.644  72.665  67.839  1.00  0.00           H  
ATOM   3400  HZ2 LYS A 495     117.691  72.963  66.600  1.00  0.00           H  
ATOM   3401  HZ3 LYS A 495     116.414  73.973  66.861  1.00  0.00           H  
ATOM   3402  N   GLY A 496     112.471  66.885  66.840  1.00  0.00           N  
ATOM   3403  CA  GLY A 496     111.048  66.643  66.588  1.00  0.00           C  
ATOM   3404  C   GLY A 496     110.301  66.277  67.858  1.00  0.00           C  
ATOM   3405  O   GLY A 496     110.216  67.090  68.781  1.00  0.00           O  
ATOM   3406  H   GLY A 496     112.854  66.551  67.713  1.00  0.00           H  
ATOM   3407  HA3 GLY A 496     110.940  65.839  65.860  1.00  0.00           H  
ATOM   3408  HA2 GLY A 496     110.601  67.535  66.149  1.00  0.00           H  
ATOM   3409  N   TRP A 497     109.767  65.055  67.905  1.00  0.00           N  
ATOM   3410  CA  TRP A 497     109.017  64.557  69.067  1.00  0.00           C  
ATOM   3411  C   TRP A 497     109.833  63.634  69.989  1.00  0.00           C  
ATOM   3412  O   TRP A 497     109.283  63.088  70.949  1.00  0.00           O  
ATOM   3413  CB  TRP A 497     107.741  63.847  68.598  1.00  0.00           C  
ATOM   3414  CG  TRP A 497     106.769  64.767  67.928  1.00  0.00           C  
ATOM   3415  CD1 TRP A 497     106.522  64.866  66.588  1.00  0.00           C  
ATOM   3416  CD2 TRP A 497     105.915  65.725  68.565  1.00  0.00           C  
ATOM   3417  NE1 TRP A 497     105.564  65.824  66.351  1.00  0.00           N  
ATOM   3418  CE2 TRP A 497     105.174  66.368  67.547  1.00  0.00           C  
ATOM   3419  CE3 TRP A 497     105.703  66.102  69.900  1.00  0.00           C  
ATOM   3420  CZ2 TRP A 497     104.233  67.371  67.820  1.00  0.00           C  
ATOM   3421  CZ3 TRP A 497     104.765  67.101  70.173  1.00  0.00           C  
ATOM   3422  CH2 TRP A 497     104.043  67.723  69.134  1.00  0.00           C  
ATOM   3423  H   TRP A 497     109.870  64.428  67.120  1.00  0.00           H  
ATOM   3424  HA  TRP A 497     108.713  65.422  69.656  1.00  0.00           H  
ATOM   3425  HB3 TRP A 497     107.258  63.369  69.451  1.00  0.00           H  
ATOM   3426  HB2 TRP A 497     108.006  63.040  67.915  1.00  0.00           H  
ATOM   3427  HD1 TRP A 497     107.056  64.236  65.892  1.00  0.00           H  
ATOM   3428  HE1 TRP A 497     105.267  66.018  65.405  1.00  0.00           H  
ATOM   3429  HE3 TRP A 497     106.260  65.622  70.692  1.00  0.00           H  
ATOM   3430  HZ2 TRP A 497     103.689  67.836  67.011  1.00  0.00           H  
ATOM   3431  HZ3 TRP A 497     104.584  67.408  71.193  1.00  0.00           H  
ATOM   3432  HH2 TRP A 497     103.328  68.491  69.389  1.00  0.00           H  
ATOM   3433  N   PHE A 498     111.131  63.471  69.716  1.00  0.00           N  
ATOM   3434  CA  PHE A 498     112.012  62.672  70.582  1.00  0.00           C  
ATOM   3435  C   PHE A 498     112.364  63.391  71.888  1.00  0.00           C  
ATOM   3436  O   PHE A 498     112.442  62.750  72.934  1.00  0.00           O  
ATOM   3437  CB  PHE A 498     113.300  62.265  69.849  1.00  0.00           C  
ATOM   3438  CG  PHE A 498     114.295  61.545  70.726  1.00  0.00           C  
ATOM   3439  CD1 PHE A 498     113.943  60.362  71.372  1.00  0.00           C  
ATOM   3440  CD2 PHE A 498     115.578  62.054  70.921  1.00  0.00           C  
ATOM   3441  CE1 PHE A 498     114.850  59.697  72.186  1.00  0.00           C  
ATOM   3442  CE2 PHE A 498     116.489  61.392  71.734  1.00  0.00           C  
ATOM   3443  CZ  PHE A 498     116.125  60.212  72.368  1.00  0.00           C  
ATOM   3444  H   PHE A 498     111.533  63.902  68.896  1.00  0.00           H  
ATOM   3445  HA  PHE A 498     111.478  61.758  70.842  1.00  0.00           H  
ATOM   3446  HB3 PHE A 498     113.769  63.152  69.423  1.00  0.00           H  
ATOM   3447  HB2 PHE A 498     113.047  61.635  68.996  1.00  0.00           H  
ATOM   3448  HD1 PHE A 498     112.953  59.950  71.243  1.00  0.00           H  
ATOM   3449  HD2 PHE A 498     115.874  62.973  70.437  1.00  0.00           H  
ATOM   3450  HE1 PHE A 498     114.563  58.779  72.677  1.00  0.00           H  
ATOM   3451  HE2 PHE A 498     117.481  61.795  71.873  1.00  0.00           H  
ATOM   3452  HZ  PHE A 498     116.831  59.695  73.001  1.00  0.00           H  
ATOM   3453  N   LEU A 499     112.582  64.706  71.823  1.00  0.00           N  
ATOM   3454  CA  LEU A 499     112.961  65.510  73.000  1.00  0.00           C  
ATOM   3455  C   LEU A 499     111.957  65.399  74.155  1.00  0.00           C  
ATOM   3456  O   LEU A 499     112.357  65.310  75.318  1.00  0.00           O  
ATOM   3457  CB  LEU A 499     113.142  66.985  72.607  1.00  0.00           C  
ATOM   3458  CG  LEU A 499     113.649  67.970  73.670  1.00  0.00           C  
ATOM   3459  CD1 LEU A 499     115.021  67.565  74.189  1.00  0.00           C  
ATOM   3460  CD2 LEU A 499     113.686  69.383  73.106  1.00  0.00           C  
ATOM   3461  H   LEU A 499     112.489  65.190  70.942  1.00  0.00           H  
ATOM   3462  HA  LEU A 499     113.922  65.141  73.359  1.00  0.00           H  
ATOM   3463  HB3 LEU A 499     112.207  67.360  72.191  1.00  0.00           H  
ATOM   3464  HB2 LEU A 499     113.787  67.044  71.730  1.00  0.00           H  
ATOM   3465  HG  LEU A 499     112.951  67.956  74.507  1.00  0.00           H  
ATOM   3466 HD11 LEU A 499     115.352  68.282  74.940  1.00  0.00           H  
ATOM   3467 HD12 LEU A 499     114.963  66.573  74.636  1.00  0.00           H  
ATOM   3468 HD13 LEU A 499     115.732  67.550  73.363  1.00  0.00           H  
ATOM   3469 HD21 LEU A 499     114.047  70.071  73.871  1.00  0.00           H  
ATOM   3470 HD22 LEU A 499     114.354  69.414  72.245  1.00  0.00           H  
ATOM   3471 HD23 LEU A 499     112.683  69.678  72.798  1.00  0.00           H  
ATOM   3472  N   ILE A 500     110.665  65.396  73.824  1.00  0.00           N  
ATOM   3473  CA  ILE A 500     109.594  65.246  74.817  1.00  0.00           C  
ATOM   3474  C   ILE A 500     109.497  63.784  75.273  1.00  0.00           C  
ATOM   3475  O   ILE A 500     109.381  63.511  76.470  1.00  0.00           O  
ATOM   3476  CB  ILE A 500     108.220  65.720  74.268  1.00  0.00           C  
ATOM   3477  CG1 ILE A 500     108.278  67.188  73.795  1.00  0.00           C  
ATOM   3478  CG2 ILE A 500     107.116  65.531  75.308  1.00  0.00           C  
ATOM   3479  CD1 ILE A 500     108.677  68.200  74.853  1.00  0.00           C  
ATOM   3480  H   ILE A 500     110.391  65.500  72.857  1.00  0.00           H  
ATOM   3481  HA  ILE A 500     109.844  65.858  75.684  1.00  0.00           H  
ATOM   3482  HB  ILE A 500     107.974  65.101  73.405  1.00  0.00           H  
ATOM   3483 HG13 ILE A 500     107.313  67.469  73.374  1.00  0.00           H  
ATOM   3484 HG12 ILE A 500     108.958  67.267  72.947  1.00  0.00           H  
ATOM   3485 HG21 ILE A 500     106.166  65.871  74.896  1.00  0.00           H  
ATOM   3486 HG22 ILE A 500     107.041  64.476  75.571  1.00  0.00           H  
ATOM   3487 HG23 ILE A 500     107.353  66.111  76.200  1.00  0.00           H  
ATOM   3488 HD11 ILE A 500     108.687  69.199  74.416  1.00  0.00           H  
ATOM   3489 HD12 ILE A 500     107.960  68.170  75.674  1.00  0.00           H  
ATOM   3490 HD13 ILE A 500     109.671  67.959  75.230  1.00  0.00           H  
ATOM   3491  N   ASP A 501     109.546  62.859  74.314  1.00  0.00           N  
ATOM   3492  CA  ASP A 501     109.504  61.416  74.601  1.00  0.00           C  
ATOM   3493  C   ASP A 501     110.784  60.865  75.257  1.00  0.00           C  
ATOM   3494  O   ASP A 501     110.760  59.767  75.818  1.00  0.00           O  
ATOM   3495  CB  ASP A 501     109.195  60.626  73.320  1.00  0.00           C  
ATOM   3496  CG  ASP A 501     107.786  60.882  72.790  1.00  0.00           C  
ATOM   3497  OD1 ASP A 501     107.131  61.853  73.230  1.00  0.00           O  
ATOM   3498  OD2 ASP A 501     107.334  60.109  71.920  1.00  0.00           O1-
ATOM   3499  H   ASP A 501     109.615  63.138  73.346  1.00  0.00           H  
ATOM   3500  HA  ASP A 501     108.682  61.245  75.296  1.00  0.00           H  
ATOM   3501  HB3 ASP A 501     109.322  59.561  73.512  1.00  0.00           H  
ATOM   3502  HB2 ASP A 501     109.924  60.884  72.551  1.00  0.00           H  
ATOM   3503  N   MET A 502     111.890  61.608  75.173  1.00  0.00           N  
ATOM   3504  CA  MET A 502     113.137  61.253  75.863  1.00  0.00           C  
ATOM   3505  C   MET A 502     113.009  61.415  77.376  1.00  0.00           C  
ATOM   3506  O   MET A 502     113.502  60.577  78.129  1.00  0.00           O  
ATOM   3507  CB  MET A 502     114.296  62.109  75.360  1.00  0.00           C  
ATOM   3508  CG  MET A 502     115.687  61.875  75.973  1.00  0.00           C  
ATOM   3509  SD  MET A 502     117.072  62.883  75.385  1.00  0.00           S  
ATOM   3510  CE  MET A 502     116.938  64.259  76.554  1.00  0.00           C  
ATOM   3511  H   MET A 502     111.891  62.452  74.618  1.00  0.00           H  
ATOM   3512  HA  MET A 502     113.363  60.209  75.648  1.00  0.00           H  
ATOM   3513  HB2 MET A 502     114.429  61.949  74.290  1.00  0.00           H  
ATOM   3514  HB3 MET A 502     114.079  63.161  75.546  1.00  0.00           H  
ATOM   3515  HG2 MET A 502     115.647  62.057  77.047  1.00  0.00           H  
ATOM   3516  HG3 MET A 502     115.996  60.845  75.792  1.00  0.00           H  
ATOM   3517  HE1 MET A 502     117.719  64.991  76.346  1.00  0.00           H  
ATOM   3518  HE2 MET A 502     115.961  64.732  76.450  1.00  0.00           H  
ATOM   3519  HE3 MET A 502     117.054  63.885  77.571  1.00  0.00           H  
ATOM   3520  N   VAL A 503     112.341  62.486  77.808  1.00  0.00           N  
ATOM   3521  CA  VAL A 503     112.128  62.770  79.237  1.00  0.00           C  
ATOM   3522  C   VAL A 503     111.190  61.737  79.884  1.00  0.00           C  
ATOM   3523  O   VAL A 503     111.350  61.407  81.062  1.00  0.00           O  
ATOM   3524  CB  VAL A 503     111.589  64.212  79.457  1.00  0.00           C  
ATOM   3525  CG1 VAL A 503     111.272  64.474  80.930  1.00  0.00           C  
ATOM   3526  CG2 VAL A 503     112.592  65.242  78.945  1.00  0.00           C  
ATOM   3527  H   VAL A 503     111.957  63.143  77.144  1.00  0.00           H  
ATOM   3528  HA  VAL A 503     113.094  62.698  79.736  1.00  0.00           H  
ATOM   3529  HB  VAL A 503     110.667  64.322  78.886  1.00  0.00           H  
ATOM   3530 HG11 VAL A 503     110.898  65.491  81.046  1.00  0.00           H  
ATOM   3531 HG12 VAL A 503     110.515  63.768  81.271  1.00  0.00           H  
ATOM   3532 HG13 VAL A 503     112.177  64.350  81.525  1.00  0.00           H  
ATOM   3533 HG21 VAL A 503     112.198  66.245  79.107  1.00  0.00           H  
ATOM   3534 HG22 VAL A 503     113.534  65.131  79.482  1.00  0.00           H  
ATOM   3535 HG23 VAL A 503     112.761  65.087  77.880  1.00  0.00           H  
ATOM   3536  N   ALA A 504     110.223  61.240  79.110  1.00  0.00           N  
ATOM   3537  CA  ALA A 504     109.288  60.197  79.562  1.00  0.00           C  
ATOM   3538  C   ALA A 504     109.977  58.935  80.095  1.00  0.00           C  
ATOM   3539  O   ALA A 504     109.555  58.385  81.115  1.00  0.00           O  
ATOM   3540  CB  ALA A 504     108.330  59.826  78.436  1.00  0.00           C  
ATOM   3541  H   ALA A 504     110.107  61.580  78.166  1.00  0.00           H  
ATOM   3542  HA  ALA A 504     108.695  60.616  80.375  1.00  0.00           H  
ATOM   3543  HB1 ALA A 504     107.643  59.054  78.782  1.00  0.00           H  
ATOM   3544  HB2 ALA A 504     107.763  60.707  78.135  1.00  0.00           H  
ATOM   3545  HB3 ALA A 504     108.898  59.452  77.584  1.00  0.00           H  
ATOM   3546  N   ALA A 505     111.032  58.495  79.407  1.00  0.00           N  
ATOM   3547  CA  ALA A 505     111.737  57.252  79.737  1.00  0.00           C  
ATOM   3548  C   ALA A 505     113.077  57.502  80.450  1.00  0.00           C  
ATOM   3549  O   ALA A 505     114.120  56.990  80.030  1.00  0.00           O  
ATOM   3550  CB  ALA A 505     111.944  56.432  78.469  1.00  0.00           C  
ATOM   3551  H   ALA A 505     111.378  59.025  78.620  1.00  0.00           H  
ATOM   3552  HA  ALA A 505     111.102  56.675  80.409  1.00  0.00           H  
ATOM   3553  HB1 ALA A 505     112.468  55.508  78.715  1.00  0.00           H  
ATOM   3554  HB2 ALA A 505     110.976  56.194  78.028  1.00  0.00           H  
ATOM   3555  HB3 ALA A 505     112.536  57.007  77.757  1.00  0.00           H  
ATOM   3556  N   ILE A 506     113.037  58.292  81.526  1.00  0.00           N  
ATOM   3557  CA  ILE A 506     114.204  58.533  82.389  1.00  0.00           C  
ATOM   3558  C   ILE A 506     113.785  58.309  83.853  1.00  0.00           C  
ATOM   3559  O   ILE A 506     113.325  59.242  84.518  1.00  0.00           O  
ATOM   3560  CB  ILE A 506     114.808  59.949  82.181  1.00  0.00           C  
ATOM   3561  CG1 ILE A 506     115.400  60.075  80.770  1.00  0.00           C  
ATOM   3562  CG2 ILE A 506     115.909  60.240  83.205  1.00  0.00           C  
ATOM   3563  CD1 ILE A 506     115.697  61.496  80.334  1.00  0.00           C  
ATOM   3564  H   ILE A 506     112.177  58.757  81.780  1.00  0.00           H  
ATOM   3565  HA  ILE A 506     114.969  57.798  82.139  1.00  0.00           H  
ATOM   3566  HB  ILE A 506     114.016  60.689  82.297  1.00  0.00           H  
ATOM   3567 HG13 ILE A 506     114.724  59.611  80.052  1.00  0.00           H  
ATOM   3568 HG12 ILE A 506     116.311  59.480  80.707  1.00  0.00           H  
ATOM   3569 HG21 ILE A 506     116.311  61.238  83.033  1.00  0.00           H  
ATOM   3570 HG22 ILE A 506     115.494  60.185  84.211  1.00  0.00           H  
ATOM   3571 HG23 ILE A 506     116.707  59.504  83.101  1.00  0.00           H  
ATOM   3572 HD11 ILE A 506     116.112  61.488  79.326  1.00  0.00           H  
ATOM   3573 HD12 ILE A 506     114.776  62.079  80.343  1.00  0.00           H  
ATOM   3574 HD13 ILE A 506     116.417  61.944  81.019  1.00  0.00           H  
ATOM   3575  N   PRO A 507     113.907  57.055  84.341  1.00  0.00           N  
ATOM   3576  CA  PRO A 507     113.759  56.745  85.764  1.00  0.00           C  
ATOM   3577  C   PRO A 507     115.102  56.805  86.499  1.00  0.00           C  
ATOM   3578  O   PRO A 507     116.145  56.528  85.901  1.00  0.00           O  
ATOM   3579  CB  PRO A 507     113.212  55.317  85.748  1.00  0.00           C  
ATOM   3580  CG  PRO A 507     113.795  54.711  84.519  1.00  0.00           C  
ATOM   3581  CD  PRO A 507     114.028  55.825  83.532  1.00  0.00           C  
ATOM   3582  HA  PRO A 507     113.041  57.422  86.228  1.00  0.00           H  
ATOM   3583  HB3 PRO A 507     112.126  55.347  85.655  1.00  0.00           H  
ATOM   3584  HB2 PRO A 507     113.578  54.781  86.623  1.00  0.00           H  
ATOM   3585  HG3 PRO A 507     113.089  53.995  84.098  1.00  0.00           H  
ATOM   3586  HG2 PRO A 507     114.746  54.238  84.764  1.00  0.00           H  
ATOM   3587  HD2 PRO A 507     115.041  55.751  83.137  1.00  0.00           H  
ATOM   3588  HD3 PRO A 507     113.241  55.810  82.779  1.00  0.00           H  
ATOM   3589  N   PHE A 508     115.061  57.160  87.783  1.00  0.00           N  
ATOM   3590  CA  PHE A 508     116.270  57.322  88.606  1.00  0.00           C  
ATOM   3591  C   PHE A 508     116.016  56.956  90.071  1.00  0.00           C  
ATOM   3592  O   PHE A 508     114.886  57.053  90.557  1.00  0.00           O  
ATOM   3593  CB  PHE A 508     116.831  58.754  88.490  1.00  0.00           C  
ATOM   3594  CG  PHE A 508     115.792  59.801  88.163  1.00  0.00           C  
ATOM   3595  CD1 PHE A 508     114.761  60.083  89.055  1.00  0.00           C  
ATOM   3596  CD2 PHE A 508     115.848  60.512  86.962  1.00  0.00           C  
ATOM   3597  CE1 PHE A 508     113.804  61.044  88.755  1.00  0.00           C  
ATOM   3598  CE2 PHE A 508     114.893  61.476  86.660  1.00  0.00           C  
ATOM   3599  CZ  PHE A 508     113.871  61.743  87.558  1.00  0.00           C  
ATOM   3600  H   PHE A 508     114.172  57.330  88.232  1.00  0.00           H  
ATOM   3601  HA  PHE A 508     117.026  56.638  88.221  1.00  0.00           H  
ATOM   3602  HB3 PHE A 508     117.615  58.775  87.733  1.00  0.00           H  
ATOM   3603  HB2 PHE A 508     117.333  59.022  89.420  1.00  0.00           H  
ATOM   3604  HD1 PHE A 508     114.698  59.552  89.993  1.00  0.00           H  
ATOM   3605  HD2 PHE A 508     116.640  60.316  86.255  1.00  0.00           H  
ATOM   3606  HE1 PHE A 508     113.006  61.248  89.454  1.00  0.00           H  
ATOM   3607  HE2 PHE A 508     114.948  62.016  85.726  1.00  0.00           H  
ATOM   3608  HZ  PHE A 508     113.128  62.493  87.328  1.00  0.00           H  
ATOM   3609  N   ASP A 509     117.081  56.538  90.760  1.00  0.00           N  
ATOM   3610  CA  ASP A 509     117.011  56.100  92.159  1.00  0.00           C  
ATOM   3611  C   ASP A 509     117.424  57.233  93.108  1.00  0.00           C  
ATOM   3612  O   ASP A 509     116.652  57.613  93.992  1.00  0.00           O  
ATOM   3613  CB  ASP A 509     117.899  54.861  92.367  1.00  0.00           C  
ATOM   3614  CG  ASP A 509     117.624  54.147  93.688  1.00  0.00           C  
ATOM   3615  OD1 ASP A 509     116.446  53.856  93.987  1.00  0.00           O  
ATOM   3616  OD2 ASP A 509     118.595  53.858  94.420  1.00  0.00           O1-
ATOM   3617  H   ASP A 509     117.990  56.513  90.319  1.00  0.00           H  
ATOM   3618  HA  ASP A 509     115.980  55.825  92.381  1.00  0.00           H  
ATOM   3619  HB3 ASP A 509     118.948  55.156  92.326  1.00  0.00           H  
ATOM   3620  HB2 ASP A 509     117.749  54.165  91.541  1.00  0.00           H  
ATOM   3621  N   LEU A 510     118.636  57.759  92.910  1.00  0.00           N  
ATOM   3622  CA  LEU A 510     119.205  58.857  93.718  1.00  0.00           C  
ATOM   3623  C   LEU A 510     119.233  58.558  95.222  1.00  0.00           C  
ATOM   3624  O   LEU A 510     119.778  59.330  96.012  1.00  0.00           O  
ATOM   3625  CB  LEU A 510     118.462  60.177  93.456  1.00  0.00           C  
ATOM   3626  CG  LEU A 510     118.406  60.679  92.007  1.00  0.00           C  
ATOM   3627  CD1 LEU A 510     117.477  61.879  91.896  1.00  0.00           C  
ATOM   3628  CD2 LEU A 510     119.793  61.030  91.486  1.00  0.00           C  
ATOM   3629  H   LEU A 510     119.225  57.406  92.169  1.00  0.00           H  
ATOM   3630  HA  LEU A 510     120.237  58.996  93.396  1.00  0.00           H  
ATOM   3631  HXT LEU A 510     118.765  57.655  95.585  1.00  0.00           H  
ATOM   3632  HB3 LEU A 510     118.884  60.957  94.089  1.00  0.00           H  
ATOM   3633  HB2 LEU A 510     117.448  60.101  93.848  1.00  0.00           H  
ATOM   3634  HG  LEU A 510     118.003  59.879  91.386  1.00  0.00           H  
ATOM   3635 HD11 LEU A 510     117.449  62.223  90.862  1.00  0.00           H  
ATOM   3636 HD12 LEU A 510     116.474  61.593  92.211  1.00  0.00           H  
ATOM   3637 HD13 LEU A 510     117.843  62.682  92.536  1.00  0.00           H  
ATOM   3638 HD21 LEU A 510     119.717  61.382  90.457  1.00  0.00           H  
ATOM   3639 HD22 LEU A 510     120.227  61.814  92.107  1.00  0.00           H  
ATOM   3640 HD23 LEU A 510     120.429  60.146  91.521  1.00  0.00           H  
ATOM   3641  N   LEU A 520     112.671  62.965 100.271  1.00  0.00           N  
ATOM   3642  CA  LEU A 520     111.726  62.102  99.503  1.00  0.00           C  
ATOM   3643  C   LEU A 520     111.880  62.340  97.999  1.00  0.00           C  
ATOM   3644  O   LEU A 520     112.290  61.437  97.266  1.00  0.00           O  
ATOM   3645  CB  LEU A 520     110.281  62.355  99.960  1.00  0.00           C  
ATOM   3646  CG  LEU A 520     109.135  61.630  99.242  1.00  0.00           C  
ATOM   3647  CD1 LEU A 520     109.341  60.122  99.251  1.00  0.00           C  
ATOM   3648  CD2 LEU A 520     107.803  61.992  99.884  1.00  0.00           C  
ATOM   3649  H1  LEU A 520     112.555  62.795 101.260  1.00  0.00           H  
ATOM   3650  H2  LEU A 520     113.620  62.749 100.001  1.00  0.00           H  
ATOM   3651  HA  LEU A 520     111.971  61.060  99.710  1.00  0.00           H  
ATOM   3652  HB3 LEU A 520     110.087  63.428  99.947  1.00  0.00           H  
ATOM   3653  HB2 LEU A 520     110.208  62.163 101.031  1.00  0.00           H  
ATOM   3654  HG  LEU A 520     109.116  61.965  98.205  1.00  0.00           H  
ATOM   3655 HD11 LEU A 520     108.512  59.638  98.735  1.00  0.00           H  
ATOM   3656 HD12 LEU A 520     110.275  59.879  98.744  1.00  0.00           H  
ATOM   3657 HD13 LEU A 520     109.384  59.767 100.281  1.00  0.00           H  
ATOM   3658 HD21 LEU A 520     106.997  61.472  99.367  1.00  0.00           H  
ATOM   3659 HD22 LEU A 520     107.812  61.695 100.933  1.00  0.00           H  
ATOM   3660 HD23 LEU A 520     107.645  63.068  99.813  1.00  0.00           H  
ATOM   3661  N   ILE A 521     111.563  63.561  97.560  1.00  0.00           N  
ATOM   3662  CA  ILE A 521     111.656  63.972  96.149  1.00  0.00           C  
ATOM   3663  C   ILE A 521     110.763  63.091  95.253  1.00  0.00           C  
ATOM   3664  O   ILE A 521     111.231  62.443  94.311  1.00  0.00           O  
ATOM   3665  CB  ILE A 521     113.129  64.024  95.644  1.00  0.00           C  
ATOM   3666  CG1 ILE A 521     114.061  64.628  96.712  1.00  0.00           C  
ATOM   3667  CG2 ILE A 521     113.233  64.840  94.356  1.00  0.00           C  
ATOM   3668  CD1 ILE A 521     115.494  64.826  96.259  1.00  0.00           C  
ATOM   3669  H   ILE A 521     111.238  64.263  98.210  1.00  0.00           H  
ATOM   3670  HA  ILE A 521     111.264  64.987  96.088  1.00  0.00           H  
ATOM   3671  HB  ILE A 521     113.458  63.006  95.435  1.00  0.00           H  
ATOM   3672 HG13 ILE A 521     114.047  63.998  97.601  1.00  0.00           H  
ATOM   3673 HG12 ILE A 521     113.654  65.581  97.049  1.00  0.00           H  
ATOM   3674 HG21 ILE A 521     114.270  64.862  94.022  1.00  0.00           H  
ATOM   3675 HG22 ILE A 521     112.614  64.383  93.585  1.00  0.00           H  
ATOM   3676 HG23 ILE A 521     112.889  65.858  94.541  1.00  0.00           H  
ATOM   3677 HD11 ILE A 521     116.077  65.255  97.074  1.00  0.00           H  
ATOM   3678 HD12 ILE A 521     115.922  63.865  95.974  1.00  0.00           H  
ATOM   3679 HD13 ILE A 521     115.515  65.501  95.403  1.00  0.00           H  
ATOM   3680  N   GLY A 522     109.472  63.076  95.579  1.00  0.00           N  
ATOM   3681  CA  GLY A 522     108.467  62.326  94.820  1.00  0.00           C  
ATOM   3682  C   GLY A 522     107.879  63.059  93.622  1.00  0.00           C  
ATOM   3683  O   GLY A 522     107.221  62.438  92.784  1.00  0.00           O  
ATOM   3684  H   GLY A 522     109.148  63.597  96.381  1.00  0.00           H  
ATOM   3685  HA3 GLY A 522     107.661  62.025  95.489  1.00  0.00           H  
ATOM   3686  HA2 GLY A 522     108.897  61.381  94.489  1.00  0.00           H  
ATOM   3687  N   LEU A 523     108.119  64.370  93.532  1.00  0.00           N  
ATOM   3688  CA  LEU A 523     107.560  65.203  92.453  1.00  0.00           C  
ATOM   3689  C   LEU A 523     108.199  64.954  91.077  1.00  0.00           C  
ATOM   3690  O   LEU A 523     107.630  65.352  90.060  1.00  0.00           O  
ATOM   3691  CB  LEU A 523     107.651  66.701  92.800  1.00  0.00           C  
ATOM   3692  CG  LEU A 523     106.653  67.246  93.835  1.00  0.00           C  
ATOM   3693  CD1 LEU A 523     107.058  66.887  95.260  1.00  0.00           C  
ATOM   3694  CD2 LEU A 523     106.502  68.756  93.694  1.00  0.00           C  
ATOM   3695  H   LEU A 523     108.703  64.825  94.219  1.00  0.00           H  
ATOM   3696  HA  LEU A 523     106.502  64.955  92.368  1.00  0.00           H  
ATOM   3697  HB3 LEU A 523     107.572  67.286  91.884  1.00  0.00           H  
ATOM   3698  HB2 LEU A 523     108.666  66.932  93.124  1.00  0.00           H  
ATOM   3699  HG  LEU A 523     105.682  66.792  93.637  1.00  0.00           H  
ATOM   3700 HD11 LEU A 523     106.326  67.291  95.959  1.00  0.00           H  
ATOM   3701 HD12 LEU A 523     107.099  65.803  95.364  1.00  0.00           H  
ATOM   3702 HD13 LEU A 523     108.039  67.310  95.477  1.00  0.00           H  
ATOM   3703 HD21 LEU A 523     105.792  69.121  94.436  1.00  0.00           H  
ATOM   3704 HD22 LEU A 523     107.469  69.235  93.851  1.00  0.00           H  
ATOM   3705 HD23 LEU A 523     106.138  68.994  92.695  1.00  0.00           H  
ATOM   3706  N   LEU A 524     109.367  64.309  91.045  1.00  0.00           N  
ATOM   3707  CA  LEU A 524     110.041  63.967  89.782  1.00  0.00           C  
ATOM   3708  C   LEU A 524     109.291  62.927  88.935  1.00  0.00           C  
ATOM   3709  O   LEU A 524     109.507  62.849  87.724  1.00  0.00           O  
ATOM   3710  CB  LEU A 524     111.472  63.477  90.047  1.00  0.00           C  
ATOM   3711  CG  LEU A 524     112.447  64.480  90.676  1.00  0.00           C  
ATOM   3712  CD1 LEU A 524     113.726  63.779  91.108  1.00  0.00           C  
ATOM   3713  CD2 LEU A 524     112.761  65.623  89.720  1.00  0.00           C  
ATOM   3714  H   LEU A 524     109.818  64.039  91.907  1.00  0.00           H  
ATOM   3715  HA  LEU A 524     110.112  64.880  89.191  1.00  0.00           H  
ATOM   3716  HB3 LEU A 524     111.898  63.097  89.119  1.00  0.00           H  
ATOM   3717  HB2 LEU A 524     111.435  62.579  90.663  1.00  0.00           H  
ATOM   3718  HG  LEU A 524     111.975  64.901  91.564  1.00  0.00           H  
ATOM   3719 HD11 LEU A 524     114.407  64.505  91.552  1.00  0.00           H  
ATOM   3720 HD12 LEU A 524     113.489  63.008  91.841  1.00  0.00           H  
ATOM   3721 HD13 LEU A 524     114.200  63.320  90.240  1.00  0.00           H  
ATOM   3722 HD21 LEU A 524     113.455  66.316  90.197  1.00  0.00           H  
ATOM   3723 HD22 LEU A 524     113.213  65.224  88.812  1.00  0.00           H  
ATOM   3724 HD23 LEU A 524     111.840  66.148  89.466  1.00  0.00           H  
ATOM   3725  N   LYS A 525     108.417  62.140  89.565  1.00  0.00           N  
ATOM   3726  CA  LYS A 525     107.584  61.162  88.851  1.00  0.00           C  
ATOM   3727  C   LYS A 525     106.452  61.785  88.013  1.00  0.00           C  
ATOM   3728  O   LYS A 525     105.841  61.086  87.201  1.00  0.00           O  
ATOM   3729  CB  LYS A 525     107.002  60.140  89.833  1.00  0.00           C  
ATOM   3730  CG  LYS A 525     108.055  59.299  90.538  1.00  0.00           C  
ATOM   3731  CD  LYS A 525     107.425  58.253  91.441  1.00  0.00           C  
ATOM   3732  CE  LYS A 525     108.480  57.369  92.087  1.00  0.00           C  
ATOM   3733  NZ  LYS A 525     107.878  56.290  92.918  1.00  0.00           N1+
ATOM   3734  H   LYS A 525     108.311  62.205  90.567  1.00  0.00           H  
ATOM   3735  HA  LYS A 525     108.235  60.620  88.165  1.00  0.00           H  
ATOM   3736  HB3 LYS A 525     106.310  59.484  89.305  1.00  0.00           H  
ATOM   3737  HB2 LYS A 525     106.396  60.658  90.576  1.00  0.00           H  
ATOM   3738  HG3 LYS A 525     108.701  59.948  91.130  1.00  0.00           H  
ATOM   3739  HG2 LYS A 525     108.683  58.806  89.795  1.00  0.00           H  
ATOM   3740  HD3 LYS A 525     106.741  57.635  90.859  1.00  0.00           H  
ATOM   3741  HD2 LYS A 525     106.842  58.748  92.217  1.00  0.00           H  
ATOM   3742  HE3 LYS A 525     109.136  57.981  92.707  1.00  0.00           H  
ATOM   3743  HE2 LYS A 525     109.104  56.924  91.312  1.00  0.00           H  
ATOM   3744  HZ1 LYS A 525     107.412  55.623  92.319  1.00  0.00           H  
ATOM   3745  HZ2 LYS A 525     108.605  55.822  93.441  1.00  0.00           H  
ATOM   3746  HZ3 LYS A 525     107.208  56.692  93.559  1.00  0.00           H  
ATOM   3747  N   THR A 526     106.175  63.079  88.202  1.00  0.00           N  
ATOM   3748  CA  THR A 526     105.175  63.801  87.394  1.00  0.00           C  
ATOM   3749  C   THR A 526     105.574  64.003  85.921  1.00  0.00           C  
ATOM   3750  O   THR A 526     104.727  64.363  85.102  1.00  0.00           O  
ATOM   3751  CB  THR A 526     104.841  65.187  87.992  1.00  0.00           C  
ATOM   3752  OG1 THR A 526     106.027  65.989  88.059  1.00  0.00           O  
ATOM   3753  CG2 THR A 526     104.234  65.051  89.385  1.00  0.00           C  
ATOM   3754  H   THR A 526     106.658  63.599  88.920  1.00  0.00           H  
ATOM   3755  HA  THR A 526     104.259  63.211  87.406  1.00  0.00           H  
ATOM   3756  HB  THR A 526     104.119  65.683  87.343  1.00  0.00           H  
ATOM   3757  HG1 THR A 526     106.563  65.707  88.804  1.00  0.00           H  
ATOM   3758 HG21 THR A 526     104.009  66.041  89.782  1.00  0.00           H  
ATOM   3759 HG22 THR A 526     103.316  64.466  89.326  1.00  0.00           H  
ATOM   3760 HG23 THR A 526     104.943  64.549  90.043  1.00  0.00           H  
ATOM   3761  N   ALA A 527     106.850  63.786  85.591  1.00  0.00           N  
ATOM   3762  CA  ALA A 527     107.315  63.777  84.195  1.00  0.00           C  
ATOM   3763  C   ALA A 527     106.680  62.676  83.333  1.00  0.00           C  
ATOM   3764  O   ALA A 527     106.707  62.765  82.105  1.00  0.00           O  
ATOM   3765  CB  ALA A 527     108.833  63.658  84.148  1.00  0.00           C  
ATOM   3766  H   ALA A 527     107.537  63.620  86.313  1.00  0.00           H  
ATOM   3767  HA  ALA A 527     107.047  64.737  83.753  1.00  0.00           H  
ATOM   3768  HB1 ALA A 527     109.166  63.652  83.110  1.00  0.00           H  
ATOM   3769  HB2 ALA A 527     109.281  64.505  84.668  1.00  0.00           H  
ATOM   3770  HB3 ALA A 527     109.141  62.731  84.633  1.00  0.00           H  
ATOM   3771  N   ARG A 528     106.121  61.648  83.973  1.00  0.00           N  
ATOM   3772  CA  ARG A 528     105.386  60.588  83.273  1.00  0.00           C  
ATOM   3773  C   ARG A 528     104.066  61.051  82.628  1.00  0.00           C  
ATOM   3774  O   ARG A 528     103.508  60.330  81.802  1.00  0.00           O  
ATOM   3775  CB  ARG A 528     105.119  59.409  84.218  1.00  0.00           C  
ATOM   3776  CG  ARG A 528     106.378  58.704  84.706  1.00  0.00           C  
ATOM   3777  CD  ARG A 528     106.057  57.662  85.765  1.00  0.00           C  
ATOM   3778  NE  ARG A 528     107.263  57.038  86.312  1.00  0.00           N  
ATOM   3779  CZ  ARG A 528     107.277  56.100  87.261  1.00  0.00           C  
ATOM   3780  NH1 ARG A 528     106.143  55.645  87.796  1.00  0.00           N1+
ATOM   3781  NH2 ARG A 528     108.440  55.606  87.682  1.00  0.00           N  
ATOM   3782  H   ARG A 528     106.195  61.578  84.978  1.00  0.00           H  
ATOM   3783  HA  ARG A 528     106.028  60.223  82.472  1.00  0.00           H  
ATOM   3784  HB3 ARG A 528     104.470  58.688  83.721  1.00  0.00           H  
ATOM   3785  HB2 ARG A 528     104.544  59.757  85.076  1.00  0.00           H  
ATOM   3786  HG3 ARG A 528     107.069  59.439  85.118  1.00  0.00           H  
ATOM   3787  HG2 ARG A 528     106.874  58.223  83.863  1.00  0.00           H  
ATOM   3788  HD3 ARG A 528     105.415  56.894  85.335  1.00  0.00           H  
ATOM   3789  HD2 ARG A 528     105.492  58.128  86.572  1.00  0.00           H  
ATOM   3790  HE  ARG A 528     108.131  57.369  85.916  1.00  0.00           H  
ATOM   3791 HH12 ARG A 528     106.173  54.935  88.513  1.00  0.00           H  
ATOM   3792 HH11 ARG A 528     105.255  56.011  87.484  1.00  0.00           H  
ATOM   3793 HH22 ARG A 528     108.457  54.896  88.400  1.00  0.00           H  
ATOM   3794 HH21 ARG A 528     109.305  55.942  87.283  1.00  0.00           H  
ATOM   3795  N   LEU A 529     103.561  62.230  83.003  1.00  0.00           N  
ATOM   3796  CA  LEU A 529     102.422  62.848  82.294  1.00  0.00           C  
ATOM   3797  C   LEU A 529     102.760  63.263  80.851  1.00  0.00           C  
ATOM   3798  O   LEU A 529     101.854  63.402  80.027  1.00  0.00           O  
ATOM   3799  CB  LEU A 529     101.854  64.052  83.064  1.00  0.00           C  
ATOM   3800  CG  LEU A 529     100.829  63.734  84.160  1.00  0.00           C  
ATOM   3801  CD1 LEU A 529     101.484  63.036  85.341  1.00  0.00           C  
ATOM   3802  CD2 LEU A 529     100.118  65.000  84.618  1.00  0.00           C  
ATOM   3803  H   LEU A 529     103.959  62.722  83.790  1.00  0.00           H  
ATOM   3804  HA  LEU A 529     101.632  62.099  82.238  1.00  0.00           H  
ATOM   3805  HB3 LEU A 529     101.417  64.757  82.357  1.00  0.00           H  
ATOM   3806  HB2 LEU A 529     102.676  64.623  83.496  1.00  0.00           H  
ATOM   3807  HG  LEU A 529     100.083  63.060  83.740  1.00  0.00           H  
ATOM   3808 HD11 LEU A 529     100.732  62.824  86.101  1.00  0.00           H  
ATOM   3809 HD12 LEU A 529     101.936  62.102  85.007  1.00  0.00           H  
ATOM   3810 HD13 LEU A 529     102.255  63.681  85.763  1.00  0.00           H  
ATOM   3811 HD21 LEU A 529      99.396  64.751  85.395  1.00  0.00           H  
ATOM   3812 HD22 LEU A 529     100.849  65.705  85.014  1.00  0.00           H  
ATOM   3813 HD23 LEU A 529      99.600  65.452  83.773  1.00  0.00           H  
ATOM   3814  N   LEU A 530     104.047  63.460  80.553  1.00  0.00           N  
ATOM   3815  CA  LEU A 530     104.503  63.748  79.183  1.00  0.00           C  
ATOM   3816  C   LEU A 530     104.331  62.568  78.214  1.00  0.00           C  
ATOM   3817  O   LEU A 530     104.382  62.760  76.998  1.00  0.00           O  
ATOM   3818  CB  LEU A 530     105.968  64.204  79.182  1.00  0.00           C  
ATOM   3819  CG  LEU A 530     106.290  65.503  79.932  1.00  0.00           C  
ATOM   3820  CD1 LEU A 530     107.795  65.671  80.085  1.00  0.00           C  
ATOM   3821  CD2 LEU A 530     105.683  66.713  79.234  1.00  0.00           C  
ATOM   3822  H   LEU A 530     104.747  63.414  81.280  1.00  0.00           H  
ATOM   3823  HA  LEU A 530     103.902  64.574  78.804  1.00  0.00           H  
ATOM   3824  HB3 LEU A 530     106.317  64.288  78.153  1.00  0.00           H  
ATOM   3825  HB2 LEU A 530     106.594  63.401  79.571  1.00  0.00           H  
ATOM   3826  HG  LEU A 530     105.855  65.434  80.929  1.00  0.00           H  
ATOM   3827 HD11 LEU A 530     108.005  66.598  80.619  1.00  0.00           H  
ATOM   3828 HD12 LEU A 530     108.200  64.829  80.646  1.00  0.00           H  
ATOM   3829 HD13 LEU A 530     108.259  65.707  79.099  1.00  0.00           H  
ATOM   3830 HD21 LEU A 530     105.930  67.617  79.791  1.00  0.00           H  
ATOM   3831 HD22 LEU A 530     106.084  66.789  78.223  1.00  0.00           H  
ATOM   3832 HD23 LEU A 530     104.600  66.601  79.187  1.00  0.00           H  
ATOM   3833  N   ARG A 531     104.138  61.360  78.746  1.00  0.00           N  
ATOM   3834  CA  ARG A 531     103.761  60.190  77.936  1.00  0.00           C  
ATOM   3835  C   ARG A 531     102.397  60.354  77.246  1.00  0.00           C  
ATOM   3836  O   ARG A 531     102.146  59.723  76.218  1.00  0.00           O  
ATOM   3837  CB  ARG A 531     103.764  58.917  78.794  1.00  0.00           C  
ATOM   3838  CG  ARG A 531     105.150  58.506  79.273  1.00  0.00           C  
ATOM   3839  CD  ARG A 531     105.119  57.716  80.573  1.00  0.00           C  
ATOM   3840  NE  ARG A 531     106.375  57.003  80.816  1.00  0.00           N  
ATOM   3841  CZ  ARG A 531     106.625  56.222  81.870  1.00  0.00           C  
ATOM   3842  NH1 ARG A 531     105.707  56.030  82.819  1.00  0.00           N1+
ATOM   3843  NH2 ARG A 531     107.810  55.625  81.979  1.00  0.00           N  
ATOM   3844  H   ARG A 531     104.250  61.222  79.740  1.00  0.00           H  
ATOM   3845  HA  ARG A 531     104.514  60.068  77.158  1.00  0.00           H  
ATOM   3846  HB3 ARG A 531     103.320  58.098  78.228  1.00  0.00           H  
ATOM   3847  HB2 ARG A 531     103.111  59.060  79.655  1.00  0.00           H  
ATOM   3848  HG3 ARG A 531     105.766  59.395  79.404  1.00  0.00           H  
ATOM   3849  HG2 ARG A 531     105.639  57.913  78.500  1.00  0.00           H  
ATOM   3850  HD3 ARG A 531     104.296  57.002  80.543  1.00  0.00           H  
ATOM   3851  HD2 ARG A 531     104.920  58.393  81.404  1.00  0.00           H  
ATOM   3852  HE  ARG A 531     107.083  57.138  80.108  1.00  0.00           H  
ATOM   3853 HH12 ARG A 531     105.914  55.436  83.609  1.00  0.00           H  
ATOM   3854 HH11 ARG A 531     104.805  56.479  82.747  1.00  0.00           H  
ATOM   3855 HH22 ARG A 531     108.006  55.033  82.773  1.00  0.00           H  
ATOM   3856 HH21 ARG A 531     108.513  55.764  81.267  1.00  0.00           H  
ATOM   3857  N   LEU A 532     101.531  61.198  77.813  1.00  0.00           N  
ATOM   3858  CA  LEU A 532     100.243  61.563  77.199  1.00  0.00           C  
ATOM   3859  C   LEU A 532     100.388  62.285  75.845  1.00  0.00           C  
ATOM   3860  O   LEU A 532      99.469  62.241  75.025  1.00  0.00           O  
ATOM   3861  CB  LEU A 532      99.418  62.420  78.182  1.00  0.00           C  
ATOM   3862  CG  LEU A 532      97.914  62.698  77.975  1.00  0.00           C  
ATOM   3863  CD1 LEU A 532      97.628  63.813  76.967  1.00  0.00           C  
ATOM   3864  CD2 LEU A 532      97.152  61.424  77.618  1.00  0.00           C  
ATOM   3865  H   LEU A 532     101.747  61.619  78.705  1.00  0.00           H  
ATOM   3866  HA  LEU A 532      99.690  60.641  77.022  1.00  0.00           H  
ATOM   3867  HB3 LEU A 532      99.931  63.370  78.333  1.00  0.00           H  
ATOM   3868  HB2 LEU A 532      99.567  62.035  79.191  1.00  0.00           H  
ATOM   3869  HG  LEU A 532      97.524  63.037  78.935  1.00  0.00           H  
ATOM   3870 HD11 LEU A 532      96.551  63.952  76.874  1.00  0.00           H  
ATOM   3871 HD12 LEU A 532      98.085  64.741  77.311  1.00  0.00           H  
ATOM   3872 HD13 LEU A 532      98.044  63.542  75.997  1.00  0.00           H  
ATOM   3873 HD21 LEU A 532      96.097  61.658  77.480  1.00  0.00           H  
ATOM   3874 HD22 LEU A 532      97.555  61.005  76.696  1.00  0.00           H  
ATOM   3875 HD23 LEU A 532      97.260  60.698  78.424  1.00  0.00           H  
ATOM   3876  N   VAL A 533     101.536  62.927  75.612  1.00  0.00           N  
ATOM   3877  CA  VAL A 533     101.813  63.631  74.347  1.00  0.00           C  
ATOM   3878  C   VAL A 533     101.845  62.678  73.137  1.00  0.00           C  
ATOM   3879  O   VAL A 533     101.521  63.089  72.020  1.00  0.00           O  
ATOM   3880  CB  VAL A 533     103.129  64.457  74.428  1.00  0.00           C  
ATOM   3881  CG1 VAL A 533     103.458  65.127  73.094  1.00  0.00           C  
ATOM   3882  CG2 VAL A 533     103.032  65.507  75.532  1.00  0.00           C  
ATOM   3883  H   VAL A 533     102.258  62.943  76.318  1.00  0.00           H  
ATOM   3884  HA  VAL A 533     100.998  64.336  74.183  1.00  0.00           H  
ATOM   3885  HB  VAL A 533     103.943  63.776  74.677  1.00  0.00           H  
ATOM   3886 HG11 VAL A 533     104.384  65.695  73.190  1.00  0.00           H  
ATOM   3887 HG12 VAL A 533     103.578  64.365  72.324  1.00  0.00           H  
ATOM   3888 HG13 VAL A 533     102.647  65.800  72.815  1.00  0.00           H  
ATOM   3889 HG21 VAL A 533     103.961  66.076  75.575  1.00  0.00           H  
ATOM   3890 HG22 VAL A 533     102.203  66.182  75.321  1.00  0.00           H  
ATOM   3891 HG23 VAL A 533     102.864  65.014  76.489  1.00  0.00           H  
ATOM   3892  N   ARG A 534     102.216  61.416  73.363  1.00  0.00           N  
ATOM   3893  CA  ARG A 534     102.197  60.385  72.308  1.00  0.00           C  
ATOM   3894  C   ARG A 534     100.823  60.197  71.651  1.00  0.00           C  
ATOM   3895  O   ARG A 534     100.747  59.861  70.469  1.00  0.00           O  
ATOM   3896  CB  ARG A 534     102.667  59.035  72.857  1.00  0.00           C  
ATOM   3897  CG  ARG A 534     104.141  58.975  73.219  1.00  0.00           C  
ATOM   3898  CD  ARG A 534     104.482  57.628  73.830  1.00  0.00           C  
ATOM   3899  NE  ARG A 534     105.792  57.625  74.481  1.00  0.00           N  
ATOM   3900  CZ  ARG A 534     106.970  57.528  73.858  1.00  0.00           C  
ATOM   3901  NH1 ARG A 534     108.089  57.531  74.580  1.00  0.00           N1+
ATOM   3902  NH2 ARG A 534     107.052  57.433  72.529  1.00  0.00           N  
ATOM   3903  H   ARG A 534     102.524  61.137  74.284  1.00  0.00           H  
ATOM   3904  HA  ARG A 534     102.898  60.691  71.531  1.00  0.00           H  
ATOM   3905  HB3 ARG A 534     102.441  58.253  72.132  1.00  0.00           H  
ATOM   3906  HB2 ARG A 534     102.070  58.773  73.731  1.00  0.00           H  
ATOM   3907  HG3 ARG A 534     104.372  59.766  73.932  1.00  0.00           H  
ATOM   3908  HG2 ARG A 534     104.742  59.130  72.323  1.00  0.00           H  
ATOM   3909  HD3 ARG A 534     104.461  56.863  73.054  1.00  0.00           H  
ATOM   3910  HD2 ARG A 534     103.716  57.355  74.556  1.00  0.00           H  
ATOM   3911  HE  ARG A 534     105.758  57.705  75.487  1.00  0.00           H  
ATOM   3912 HH12 ARG A 534     108.986  57.458  74.122  1.00  0.00           H  
ATOM   3913 HH11 ARG A 534     108.041  57.606  75.586  1.00  0.00           H  
ATOM   3914 HH22 ARG A 534     107.955  57.361  72.083  1.00  0.00           H  
ATOM   3915 HH21 ARG A 534     106.211  57.433  71.970  1.00  0.00           H  
ATOM   3916  N   VAL A 535      99.754  60.406  72.418  1.00  0.00           N  
ATOM   3917  CA  VAL A 535      98.383  60.292  71.906  1.00  0.00           C  
ATOM   3918  C   VAL A 535      98.019  61.469  70.987  1.00  0.00           C  
ATOM   3919  O   VAL A 535      97.332  61.275  69.980  1.00  0.00           O  
ATOM   3920  CB  VAL A 535      97.359  60.158  73.062  1.00  0.00           C  
ATOM   3921  CG1 VAL A 535      95.922  60.152  72.542  1.00  0.00           C  
ATOM   3922  CG2 VAL A 535      97.636  58.891  73.865  1.00  0.00           C  
ATOM   3923  H   VAL A 535      99.871  60.653  73.390  1.00  0.00           H  
ATOM   3924  HA  VAL A 535      98.329  59.380  71.311  1.00  0.00           H  
ATOM   3925  HB  VAL A 535      97.479  61.015  73.725  1.00  0.00           H  
ATOM   3926 HG11 VAL A 535      95.232  60.057  73.380  1.00  0.00           H  
ATOM   3927 HG12 VAL A 535      95.723  61.084  72.012  1.00  0.00           H  
ATOM   3928 HG13 VAL A 535      95.785  59.311  71.862  1.00  0.00           H  
ATOM   3929 HG21 VAL A 535      96.911  58.807  74.674  1.00  0.00           H  
ATOM   3930 HG22 VAL A 535      97.554  58.022  73.213  1.00  0.00           H  
ATOM   3931 HG23 VAL A 535      98.642  58.938  74.283  1.00  0.00           H  
ATOM   3932  N   ALA A 536      98.475  62.675  71.330  1.00  0.00           N  
ATOM   3933  CA  ALA A 536      98.181  63.882  70.542  1.00  0.00           C  
ATOM   3934  C   ALA A 536      98.823  63.854  69.151  1.00  0.00           C  
ATOM   3935  O   ALA A 536      98.169  64.165  68.153  1.00  0.00           O  
ATOM   3936  CB  ALA A 536      98.622  65.129  71.297  1.00  0.00           C  
ATOM   3937  H   ALA A 536      99.044  62.783  72.157  1.00  0.00           H  
ATOM   3938  HA  ALA A 536      97.101  63.938  70.409  1.00  0.00           H  
ATOM   3939  HB1 ALA A 536      98.398  66.014  70.701  1.00  0.00           H  
ATOM   3940  HB2 ALA A 536      98.090  65.187  72.247  1.00  0.00           H  
ATOM   3941  HB3 ALA A 536      99.695  65.080  71.485  1.00  0.00           H  
ATOM   3942  N   ARG A 537     100.105  63.496  69.102  1.00  0.00           N  
ATOM   3943  CA  ARG A 537     100.839  63.362  67.830  1.00  0.00           C  
ATOM   3944  C   ARG A 537     100.365  62.196  66.947  1.00  0.00           C  
ATOM   3945  O   ARG A 537     100.496  62.265  65.722  1.00  0.00           O  
ATOM   3946  CB  ARG A 537     102.360  63.286  68.068  1.00  0.00           C  
ATOM   3947  CG  ARG A 537     102.861  62.076  68.854  1.00  0.00           C  
ATOM   3948  CD  ARG A 537     104.294  62.264  69.344  1.00  0.00           C  
ATOM   3949  NE  ARG A 537     105.282  61.750  68.391  1.00  0.00           N  
ATOM   3950  CZ  ARG A 537     105.798  60.516  68.388  1.00  0.00           C  
ATOM   3951  NH1 ARG A 537     105.438  59.598  69.290  1.00  0.00           N1+
ATOM   3952  NH2 ARG A 537     106.693  60.189  67.458  1.00  0.00           N  
ATOM   3953  H   ARG A 537     100.609  63.305  69.956  1.00  0.00           H  
ATOM   3954  HA  ARG A 537     100.656  64.276  67.266  1.00  0.00           H  
ATOM   3955  HB3 ARG A 537     102.692  64.199  68.563  1.00  0.00           H  
ATOM   3956  HB2 ARG A 537     102.876  63.331  67.109  1.00  0.00           H  
ATOM   3957  HG3 ARG A 537     102.807  61.187  68.225  1.00  0.00           H  
ATOM   3958  HG2 ARG A 537     102.206  61.902  69.708  1.00  0.00           H  
ATOM   3959  HD3 ARG A 537     104.418  61.760  70.302  1.00  0.00           H  
ATOM   3960  HD2 ARG A 537     104.480  63.323  69.523  1.00  0.00           H  
ATOM   3961  HE  ARG A 537     105.571  62.420  67.692  1.00  0.00           H  
ATOM   3962 HH12 ARG A 537     105.846  58.675  69.261  1.00  0.00           H  
ATOM   3963 HH11 ARG A 537     104.758  59.828  70.001  1.00  0.00           H  
ATOM   3964 HH22 ARG A 537     107.091  59.261  67.444  1.00  0.00           H  
ATOM   3965 HH21 ARG A 537     106.974  60.869  66.766  1.00  0.00           H  
ATOM   3966  N   LYS A 538      99.812  61.146  67.563  1.00  0.00           N  
ATOM   3967  CA  LYS A 538      99.239  59.998  66.838  1.00  0.00           C  
ATOM   3968  C   LYS A 538      97.699  60.015  66.820  1.00  0.00           C  
ATOM   3969  O   LYS A 538      97.067  58.957  66.754  1.00  0.00           O  
ATOM   3970  CB  LYS A 538      99.724  58.683  67.469  1.00  0.00           C  
ATOM   3971  CG  LYS A 538     101.232  58.502  67.519  1.00  0.00           C  
ATOM   3972  CD  LYS A 538     101.590  57.211  68.241  1.00  0.00           C  
ATOM   3973  CE  LYS A 538     103.094  57.027  68.362  1.00  0.00           C  
ATOM   3974  NZ  LYS A 538     103.445  55.821  69.162  1.00  0.00           N1+
ATOM   3975  H   LYS A 538      99.773  61.115  68.572  1.00  0.00           H  
ATOM   3976  HA  LYS A 538      99.593  60.033  65.808  1.00  0.00           H  
ATOM   3977  HB3 LYS A 538      99.278  57.842  66.938  1.00  0.00           H  
ATOM   3978  HB2 LYS A 538      99.317  58.595  68.476  1.00  0.00           H  
ATOM   3979  HG3 LYS A 538     101.682  59.347  68.041  1.00  0.00           H  
ATOM   3980  HG2 LYS A 538     101.628  58.472  66.504  1.00  0.00           H  
ATOM   3981  HD3 LYS A 538     101.163  56.364  67.703  1.00  0.00           H  
ATOM   3982  HD2 LYS A 538     101.144  57.216  69.236  1.00  0.00           H  
ATOM   3983  HE3 LYS A 538     103.531  57.911  68.827  1.00  0.00           H  
ATOM   3984  HE2 LYS A 538     103.530  56.941  67.367  1.00  0.00           H  
ATOM   3985  HZ1 LYS A 538     102.957  55.018  68.792  1.00  0.00           H  
ATOM   3986  HZ2 LYS A 538     104.441  55.662  69.113  1.00  0.00           H  
ATOM   3987  HZ3 LYS A 538     103.175  55.965  70.125  1.00  0.00           H  
ATOM   3988  N   LEU A 539      97.099  61.207  66.850  1.00  0.00           N  
ATOM   3989  CA  LEU A 539      95.638  61.352  66.940  1.00  0.00           C  
ATOM   3990  C   LEU A 539      94.901  60.915  65.666  1.00  0.00           C  
ATOM   3991  O   LEU A 539      93.729  60.534  65.733  1.00  0.00           O  
ATOM   3992  CB  LEU A 539      95.269  62.802  67.288  1.00  0.00           C  
ATOM   3993  CG  LEU A 539      93.800  63.154  67.563  1.00  0.00           C  
ATOM   3994  CD1 LEU A 539      93.232  62.334  68.713  1.00  0.00           C  
ATOM   3995  CD2 LEU A 539      93.666  64.641  67.856  1.00  0.00           C  
ATOM   3996  H   LEU A 539      97.652  62.052  66.810  1.00  0.00           H  
ATOM   3997  HA  LEU A 539      95.292  60.718  67.756  1.00  0.00           H  
ATOM   3998  HB3 LEU A 539      95.653  63.463  66.511  1.00  0.00           H  
ATOM   3999  HB2 LEU A 539      95.877  63.131  68.131  1.00  0.00           H  
ATOM   4000  HG  LEU A 539      93.222  62.930  66.666  1.00  0.00           H  
ATOM   4001 HD11 LEU A 539      92.191  62.611  68.878  1.00  0.00           H  
ATOM   4002 HD12 LEU A 539      93.291  61.274  68.468  1.00  0.00           H  
ATOM   4003 HD13 LEU A 539      93.807  62.529  69.618  1.00  0.00           H  
ATOM   4004 HD21 LEU A 539      92.621  64.881  68.050  1.00  0.00           H  
ATOM   4005 HD22 LEU A 539      94.265  64.895  68.731  1.00  0.00           H  
ATOM   4006 HD23 LEU A 539      94.017  65.214  66.998  1.00  0.00           H  
ATOM   4007  N   ASP A 540      95.583  60.973  64.521  1.00  0.00           N  
ATOM   4008  CA  ASP A 540      95.016  60.545  63.235  1.00  0.00           C  
ATOM   4009  C   ASP A 540      94.578  59.075  63.220  1.00  0.00           C  
ATOM   4010  O   ASP A 540      93.571  58.738  62.592  1.00  0.00           O  
ATOM   4011  CB  ASP A 540      96.012  60.792  62.105  1.00  0.00           C  
ATOM   4012  CG  ASP A 540      96.447  62.245  61.897  1.00  0.00           C  
ATOM   4013  OD1 ASP A 540      97.264  62.470  60.975  1.00  0.00           O1-
ATOM   4014  OD2 ASP A 540      95.986  63.093  62.689  1.00  0.00           O  
ATOM   4015  H   ASP A 540      96.531  61.323  64.515  1.00  0.00           H  
ATOM   4016  HA  ASP A 540      94.135  61.156  63.041  1.00  0.00           H  
ATOM   4017  HB2 ASP A 540      96.925  60.228  62.295  1.00  0.00           H  
ATOM   4018  HB3 ASP A 540      95.576  60.469  61.159  1.00  0.00           H  
ATOM   4019  N   ARG A 541      95.330  58.214  63.907  1.00  0.00           N  
ATOM   4020  CA  ARG A 541      95.002  56.785  64.006  1.00  0.00           C  
ATOM   4021  C   ARG A 541      93.777  56.511  64.883  1.00  0.00           C  
ATOM   4022  O   ARG A 541      92.957  55.652  64.550  1.00  0.00           O  
ATOM   4023  CB  ARG A 541      96.203  55.988  64.530  1.00  0.00           C  
ATOM   4024  CG  ARG A 541      95.952  54.489  64.653  1.00  0.00           C  
ATOM   4025  CD  ARG A 541      97.235  53.688  64.505  1.00  0.00           C  
ATOM   4026  NE  ARG A 541      97.703  53.648  63.118  1.00  0.00           N  
ATOM   4027  CZ  ARG A 541      98.883  53.171  62.715  1.00  0.00           C  
ATOM   4028  NH1 ARG A 541      99.766  52.678  63.586  1.00  0.00           N1+
ATOM   4029  NH2 ARG A 541      99.190  53.191  61.420  1.00  0.00           N  
ATOM   4030  H   ARG A 541      96.160  58.537  64.384  1.00  0.00           H  
ATOM   4031  HA  ARG A 541      94.778  56.426  63.002  1.00  0.00           H  
ATOM   4032  HB3 ARG A 541      96.504  56.385  65.500  1.00  0.00           H  
ATOM   4033  HB2 ARG A 541      97.061  56.158  63.880  1.00  0.00           H  
ATOM   4034  HG3 ARG A 541      95.240  54.177  63.890  1.00  0.00           H  
ATOM   4035  HG2 ARG A 541      95.501  54.275  65.622  1.00  0.00           H  
ATOM   4036  HD3 ARG A 541      97.071  52.671  64.862  1.00  0.00           H  
ATOM   4037  HD2 ARG A 541      98.009  54.124  65.136  1.00  0.00           H  
ATOM   4038  HE  ARG A 541      97.051  54.021  62.442  1.00  0.00           H  
ATOM   4039 HH12 ARG A 541     100.653  52.322  63.259  1.00  0.00           H  
ATOM   4040 HH11 ARG A 541      99.547  52.661  64.572  1.00  0.00           H  
ATOM   4041 HH22 ARG A 541     100.081  52.832  61.107  1.00  0.00           H  
ATOM   4042 HH21 ARG A 541      98.532  53.565  60.751  1.00  0.00           H  
ATOM   4043  N   TYR A 542      93.656  57.241  65.991  1.00  0.00           N  
ATOM   4044  CA  TYR A 542      92.574  57.015  66.960  1.00  0.00           C  
ATOM   4045  C   TYR A 542      91.233  57.637  66.542  1.00  0.00           C  
ATOM   4046  O   TYR A 542      90.201  57.319  67.136  1.00  0.00           O  
ATOM   4047  CB  TYR A 542      92.979  57.521  68.350  1.00  0.00           C  
ATOM   4048  CG  TYR A 542      94.317  56.985  68.825  1.00  0.00           C  
ATOM   4049  CD1 TYR A 542      94.524  55.614  68.995  1.00  0.00           C  
ATOM   4050  CD2 TYR A 542      95.382  57.848  69.095  1.00  0.00           C  
ATOM   4051  CE1 TYR A 542      95.751  55.120  69.424  1.00  0.00           C  
ATOM   4052  CE2 TYR A 542      96.612  57.364  69.523  1.00  0.00           C  
ATOM   4053  CZ  TYR A 542      96.794  56.001  69.686  1.00  0.00           C  
ATOM   4054  OH  TYR A 542      98.013  55.525  70.114  1.00  0.00           O  
ATOM   4055  H   TYR A 542      94.320  57.977  66.186  1.00  0.00           H  
ATOM   4056  HA  TYR A 542      92.424  55.938  67.036  1.00  0.00           H  
ATOM   4057  HB3 TYR A 542      92.206  57.255  69.071  1.00  0.00           H  
ATOM   4058  HB2 TYR A 542      93.007  58.611  68.344  1.00  0.00           H  
ATOM   4059  HD1 TYR A 542      93.724  54.918  68.792  1.00  0.00           H  
ATOM   4060  HD2 TYR A 542      95.258  58.914  68.972  1.00  0.00           H  
ATOM   4061  HE1 TYR A 542      95.890  54.057  69.552  1.00  0.00           H  
ATOM   4062  HE2 TYR A 542      97.421  58.050  69.727  1.00  0.00           H  
ATOM   4063  HH  TYR A 542      97.978  54.568  70.180  1.00  0.00           H  
ATOM   4064  N   SER A 543      91.249  58.507  65.527  1.00  0.00           N  
ATOM   4065  CA  SER A 543      90.033  59.144  65.001  1.00  0.00           C  
ATOM   4066  C   SER A 543      89.391  58.414  63.804  1.00  0.00           C  
ATOM   4067  O   SER A 543      88.455  58.946  63.197  1.00  0.00           O  
ATOM   4068  CB  SER A 543      90.344  60.593  64.603  1.00  0.00           C  
ATOM   4069  OG  SER A 543      90.945  61.299  65.675  1.00  0.00           O  
ATOM   4070  H   SER A 543      92.124  58.753  65.086  1.00  0.00           H  
ATOM   4071  HA  SER A 543      89.298  59.171  65.806  1.00  0.00           H  
ATOM   4072  HB3 SER A 543      89.422  61.095  64.310  1.00  0.00           H  
ATOM   4073  HB2 SER A 543      91.015  60.597  63.744  1.00  0.00           H  
ATOM   4074  HG  SER A 543      91.876  61.070  65.727  1.00  0.00           H  
ATOM   4075  N   GLU A 544      89.875  57.214  63.466  1.00  0.00           N  
ATOM   4076  CA  GLU A 544      89.330  56.446  62.335  1.00  0.00           C  
ATOM   4077  C   GLU A 544      87.897  55.987  62.602  1.00  0.00           C  
ATOM   4078  O   GLU A 544      86.973  56.387  61.890  1.00  0.00           O  
ATOM   4079  CB  GLU A 544      90.209  55.228  61.999  1.00  0.00           C  
ATOM   4080  CG  GLU A 544      91.516  55.564  61.289  1.00  0.00           C  
ATOM   4081  CD  GLU A 544      92.177  54.352  60.648  1.00  0.00           C  
ATOM   4082  OE1 GLU A 544      92.110  53.246  61.230  1.00  0.00           O1-
ATOM   4083  OE2 GLU A 544      92.772  54.505  59.559  1.00  0.00           O  
ATOM   4084  H   GLU A 544      90.636  56.810  63.993  1.00  0.00           H  
ATOM   4085  HA  GLU A 544      89.315  57.099  61.463  1.00  0.00           H  
ATOM   4086  HB3 GLU A 544      89.637  54.527  61.390  1.00  0.00           H  
ATOM   4087  HB2 GLU A 544      90.427  54.677  62.914  1.00  0.00           H  
ATOM   4088  HG3 GLU A 544      92.207  56.020  61.999  1.00  0.00           H  
ATOM   4089  HG2 GLU A 544      91.330  56.320  60.527  1.00  0.00           H  
ATOM   4090  N   TYR A 545      87.725  55.156  63.628  1.00  0.00           N  
ATOM   4091  CA  TYR A 545      86.405  54.634  63.993  1.00  0.00           C  
ATOM   4092  C   TYR A 545      85.549  55.729  64.635  1.00  0.00           C  
ATOM   4093  O   TYR A 545      86.065  56.587  65.353  1.00  0.00           O  
ATOM   4094  CB  TYR A 545      86.534  53.439  64.946  1.00  0.00           C  
ATOM   4095  CG  TYR A 545      87.188  52.217  64.331  1.00  0.00           C  
ATOM   4096  CD1 TYR A 545      86.451  51.325  63.548  1.00  0.00           C  
ATOM   4097  CD2 TYR A 545      88.542  51.944  64.539  1.00  0.00           C  
ATOM   4098  CE1 TYR A 545      87.044  50.201  62.985  1.00  0.00           C  
ATOM   4099  CE2 TYR A 545      89.145  50.822  63.980  1.00  0.00           C  
ATOM   4100  CZ  TYR A 545      88.393  49.954  63.204  1.00  0.00           C  
ATOM   4101  OH  TYR A 545      88.986  48.842  62.649  1.00  0.00           O  
ATOM   4102  H   TYR A 545      88.518  54.867  64.182  1.00  0.00           H  
ATOM   4103  HA  TYR A 545      85.906  54.297  63.085  1.00  0.00           H  
ATOM   4104  HB3 TYR A 545      85.547  53.169  65.323  1.00  0.00           H  
ATOM   4105  HB2 TYR A 545      87.094  53.742  65.831  1.00  0.00           H  
ATOM   4106  HD1 TYR A 545      85.401  51.503  63.371  1.00  0.00           H  
ATOM   4107  HD2 TYR A 545      89.141  52.610  65.143  1.00  0.00           H  
ATOM   4108  HE1 TYR A 545      86.456  49.526  62.381  1.00  0.00           H  
ATOM   4109  HE2 TYR A 545      90.194  50.631  64.152  1.00  0.00           H  
ATOM   4110  HH  TYR A 545      88.370  48.417  62.047  1.00  0.00           H  
ATOM   4111  N   GLY A 546      84.245  55.692  64.363  1.00  0.00           N  
ATOM   4112  CA  GLY A 546      83.297  56.666  64.908  1.00  0.00           C  
ATOM   4113  C   GLY A 546      83.011  56.463  66.386  1.00  0.00           C  
ATOM   4114  O   GLY A 546      82.963  57.430  67.151  1.00  0.00           O  
ATOM   4115  H   GLY A 546      83.875  54.972  63.759  1.00  0.00           H  
ATOM   4116  HA3 GLY A 546      82.363  56.614  64.348  1.00  0.00           H  
ATOM   4117  HA2 GLY A 546      83.682  57.673  64.749  1.00  0.00           H  
ATOM   4118  N   ALA A 547      82.813  55.205  66.781  1.00  0.00           N  
ATOM   4119  CA  ALA A 547      82.558  54.842  68.182  1.00  0.00           C  
ATOM   4120  C   ALA A 547      83.784  55.028  69.086  1.00  0.00           C  
ATOM   4121  O   ALA A 547      83.637  55.356  70.266  1.00  0.00           O  
ATOM   4122  CB  ALA A 547      82.055  53.407  68.273  1.00  0.00           C  
ATOM   4123  H   ALA A 547      82.835  54.454  66.106  1.00  0.00           H  
ATOM   4124  HA  ALA A 547      81.769  55.494  68.555  1.00  0.00           H  
ATOM   4125  HB1 ALA A 547      81.870  53.152  69.316  1.00  0.00           H  
ATOM   4126  HB2 ALA A 547      81.129  53.309  67.706  1.00  0.00           H  
ATOM   4127  HB3 ALA A 547      82.805  52.732  67.862  1.00  0.00           H  
ATOM   4128  N   ALA A 548      84.980  54.812  68.535  1.00  0.00           N  
ATOM   4129  CA  ALA A 548      86.236  54.979  69.280  1.00  0.00           C  
ATOM   4130  C   ALA A 548      86.541  56.434  69.659  1.00  0.00           C  
ATOM   4131  O   ALA A 548      87.228  56.677  70.652  1.00  0.00           O  
ATOM   4132  CB  ALA A 548      87.400  54.391  68.493  1.00  0.00           C  
ATOM   4133  H   ALA A 548      85.046  54.522  67.570  1.00  0.00           H  
ATOM   4134  HA  ALA A 548      86.146  54.411  70.206  1.00  0.00           H  
ATOM   4135  HB1 ALA A 548      88.323  54.522  69.057  1.00  0.00           H  
ATOM   4136  HB2 ALA A 548      87.225  53.328  68.324  1.00  0.00           H  
ATOM   4137  HB3 ALA A 548      87.485  54.901  67.534  1.00  0.00           H  
ATOM   4138  N   VAL A 549      86.044  57.387  68.868  1.00  0.00           N  
ATOM   4139  CA  VAL A 549      86.198  58.818  69.172  1.00  0.00           C  
ATOM   4140  C   VAL A 549      85.395  59.190  70.424  1.00  0.00           C  
ATOM   4141  O   VAL A 549      85.870  59.965  71.255  1.00  0.00           O  
ATOM   4142  CB  VAL A 549      85.782  59.715  67.973  1.00  0.00           C  
ATOM   4143  CG1 VAL A 549      85.784  61.198  68.350  1.00  0.00           C  
ATOM   4144  CG2 VAL A 549      86.700  59.478  66.775  1.00  0.00           C  
ATOM   4145  H   VAL A 549      85.542  57.136  68.028  1.00  0.00           H  
ATOM   4146  HA  VAL A 549      87.251  59.005  69.381  1.00  0.00           H  
ATOM   4147  HB  VAL A 549      84.768  59.441  67.682  1.00  0.00           H  
ATOM   4148 HG11 VAL A 549      85.488  61.793  67.486  1.00  0.00           H  
ATOM   4149 HG12 VAL A 549      85.081  61.367  69.165  1.00  0.00           H  
ATOM   4150 HG13 VAL A 549      86.785  61.491  68.667  1.00  0.00           H  
ATOM   4151 HG21 VAL A 549      86.390  60.116  65.947  1.00  0.00           H  
ATOM   4152 HG22 VAL A 549      87.727  59.715  67.051  1.00  0.00           H  
ATOM   4153 HG23 VAL A 549      86.638  58.433  66.470  1.00  0.00           H  
ATOM   4154  N   LEU A 550      84.189  58.634  70.552  1.00  0.00           N  
ATOM   4155  CA  LEU A 550      83.349  58.844  71.739  1.00  0.00           C  
ATOM   4156  C   LEU A 550      84.007  58.330  73.025  1.00  0.00           C  
ATOM   4157  O   LEU A 550      83.829  58.927  74.087  1.00  0.00           O  
ATOM   4158  CB  LEU A 550      81.973  58.190  71.550  1.00  0.00           C  
ATOM   4159  CG  LEU A 550      80.914  58.467  72.632  1.00  0.00           C  
ATOM   4160  CD1 LEU A 550      79.546  58.714  72.006  1.00  0.00           C  
ATOM   4161  CD2 LEU A 550      80.828  57.353  73.673  1.00  0.00           C  
ATOM   4162  H   LEU A 550      83.824  58.045  69.817  1.00  0.00           H  
ATOM   4163  HA  LEU A 550      83.194  59.917  71.851  1.00  0.00           H  
ATOM   4164  HB3 LEU A 550      82.100  57.113  71.440  1.00  0.00           H  
ATOM   4165  HB2 LEU A 550      81.573  58.472  70.576  1.00  0.00           H  
ATOM   4166  HG  LEU A 550      81.207  59.380  73.151  1.00  0.00           H  
ATOM   4167 HD11 LEU A 550      78.816  58.907  72.792  1.00  0.00           H  
ATOM   4168 HD12 LEU A 550      79.600  59.576  71.341  1.00  0.00           H  
ATOM   4169 HD13 LEU A 550      79.242  57.836  71.437  1.00  0.00           H  
ATOM   4170 HD21 LEU A 550      80.065  57.602  74.411  1.00  0.00           H  
ATOM   4171 HD22 LEU A 550      80.566  56.416  73.182  1.00  0.00           H  
ATOM   4172 HD23 LEU A 550      81.792  57.245  74.170  1.00  0.00           H  
ATOM   4173  N   PHE A 551      84.754  57.229  72.925  1.00  0.00           N  
ATOM   4174  CA  PHE A 551      85.504  56.682  74.063  1.00  0.00           C  
ATOM   4175  C   PHE A 551      86.598  57.638  74.544  1.00  0.00           C  
ATOM   4176  O   PHE A 551      86.785  57.802  75.749  1.00  0.00           O  
ATOM   4177  CB  PHE A 551      86.118  55.322  73.707  1.00  0.00           C  
ATOM   4178  CG  PHE A 551      86.873  54.677  74.839  1.00  0.00           C  
ATOM   4179  CD1 PHE A 551      86.192  54.017  75.858  1.00  0.00           C  
ATOM   4180  CD2 PHE A 551      88.266  54.726  74.887  1.00  0.00           C  
ATOM   4181  CE1 PHE A 551      86.885  53.420  76.905  1.00  0.00           C  
ATOM   4182  CE2 PHE A 551      88.963  54.132  75.930  1.00  0.00           C  
ATOM   4183  CZ  PHE A 551      88.271  53.478  76.941  1.00  0.00           C  
ATOM   4184  H   PHE A 551      84.818  56.741  72.043  1.00  0.00           H  
ATOM   4185  HA  PHE A 551      84.805  56.530  74.885  1.00  0.00           H  
ATOM   4186  HB3 PHE A 551      86.781  55.438  72.850  1.00  0.00           H  
ATOM   4187  HB2 PHE A 551      85.332  54.648  73.367  1.00  0.00           H  
ATOM   4188  HD1 PHE A 551      85.113  53.965  75.841  1.00  0.00           H  
ATOM   4189  HD2 PHE A 551      88.816  55.231  74.106  1.00  0.00           H  
ATOM   4190  HE1 PHE A 551      86.345  52.912  77.690  1.00  0.00           H  
ATOM   4191  HE2 PHE A 551      90.042  54.179  75.954  1.00  0.00           H  
ATOM   4192  HZ  PHE A 551      88.810  53.015  77.754  1.00  0.00           H  
ATOM   4193  N   LEU A 552      87.316  58.250  73.602  1.00  0.00           N  
ATOM   4194  CA  LEU A 552      88.345  59.251  73.928  1.00  0.00           C  
ATOM   4195  C   LEU A 552      87.758  60.478  74.632  1.00  0.00           C  
ATOM   4196  O   LEU A 552      88.266  60.896  75.674  1.00  0.00           O  
ATOM   4197  CB  LEU A 552      89.132  59.687  72.677  1.00  0.00           C  
ATOM   4198  CG  LEU A 552      90.440  58.941  72.384  1.00  0.00           C  
ATOM   4199  CD1 LEU A 552      91.547  59.398  73.326  1.00  0.00           C  
ATOM   4200  CD2 LEU A 552      90.260  57.430  72.455  1.00  0.00           C  
ATOM   4201  H   LEU A 552      87.162  58.032  72.628  1.00  0.00           H  
ATOM   4202  HA  LEU A 552      89.051  58.785  74.615  1.00  0.00           H  
ATOM   4203  HB3 LEU A 552      89.335  60.756  72.736  1.00  0.00           H  
ATOM   4204  HB2 LEU A 552      88.481  59.626  71.805  1.00  0.00           H  
ATOM   4205  HG  LEU A 552      90.745  59.192  71.368  1.00  0.00           H  
ATOM   4206 HD11 LEU A 552      92.465  58.855  73.099  1.00  0.00           H  
ATOM   4207 HD12 LEU A 552      91.716  60.467  73.197  1.00  0.00           H  
ATOM   4208 HD13 LEU A 552      91.253  59.199  74.357  1.00  0.00           H  
ATOM   4209 HD21 LEU A 552      91.210  56.940  72.241  1.00  0.00           H  
ATOM   4210 HD22 LEU A 552      89.924  57.150  73.453  1.00  0.00           H  
ATOM   4211 HD23 LEU A 552      89.517  57.117  71.721  1.00  0.00           H  
ATOM   4212  N   LEU A 553      86.693  61.039  74.063  1.00  0.00           N  
ATOM   4213  CA  LEU A 553      86.041  62.231  74.632  1.00  0.00           C  
ATOM   4214  C   LEU A 553      85.396  61.988  76.005  1.00  0.00           C  
ATOM   4215  O   LEU A 553      85.324  62.910  76.819  1.00  0.00           O  
ATOM   4216  CB  LEU A 553      85.013  62.830  73.653  1.00  0.00           C  
ATOM   4217  CG  LEU A 553      85.552  63.876  72.665  1.00  0.00           C  
ATOM   4218  CD1 LEU A 553      86.749  63.368  71.868  1.00  0.00           C  
ATOM   4219  CD2 LEU A 553      84.444  64.341  71.730  1.00  0.00           C  
ATOM   4220  H   LEU A 553      86.308  60.647  73.215  1.00  0.00           H  
ATOM   4221  HA  LEU A 553      86.819  62.981  74.775  1.00  0.00           H  
ATOM   4222  HB3 LEU A 553      84.187  63.262  74.219  1.00  0.00           H  
ATOM   4223  HB2 LEU A 553      84.534  62.024  73.097  1.00  0.00           H  
ATOM   4224  HG  LEU A 553      85.881  64.739  73.243  1.00  0.00           H  
ATOM   4225 HD11 LEU A 553      87.089  64.147  71.186  1.00  0.00           H  
ATOM   4226 HD12 LEU A 553      87.557  63.106  72.552  1.00  0.00           H  
ATOM   4227 HD13 LEU A 553      86.458  62.487  71.296  1.00  0.00           H  
ATOM   4228 HD21 LEU A 553      84.841  65.082  71.036  1.00  0.00           H  
ATOM   4229 HD22 LEU A 553      84.059  63.489  71.170  1.00  0.00           H  
ATOM   4230 HD23 LEU A 553      83.638  64.786  72.314  1.00  0.00           H  
ATOM   4231  N   MET A 554      84.943  60.760  76.259  1.00  0.00           N  
ATOM   4232  CA  MET A 554      84.316  60.411  77.539  1.00  0.00           C  
ATOM   4233  C   MET A 554      85.335  59.997  78.606  1.00  0.00           C  
ATOM   4234  O   MET A 554      85.133  60.286  79.786  1.00  0.00           O  
ATOM   4235  CB  MET A 554      83.273  59.303  77.345  1.00  0.00           C  
ATOM   4236  CG  MET A 554      82.152  59.323  78.372  1.00  0.00           C  
ATOM   4237  SD  MET A 554      80.983  60.667  78.080  1.00  0.00           S  
ATOM   4238  CE  MET A 554      80.034  60.636  79.598  1.00  0.00           C  
ATOM   4239  H   MET A 554      85.026  60.036  75.560  1.00  0.00           H  
ATOM   4240  HA  MET A 554      83.795  61.296  77.905  1.00  0.00           H  
ATOM   4241  HB3 MET A 554      83.768  58.332  77.369  1.00  0.00           H  
ATOM   4242  HB2 MET A 554      82.848  59.378  76.344  1.00  0.00           H  
ATOM   4243  HG3 MET A 554      82.577  59.423  79.371  1.00  0.00           H  
ATOM   4244  HG2 MET A 554      81.622  58.371  78.349  1.00  0.00           H  
ATOM   4245  HE1 MET A 554      79.270  61.413  79.566  1.00  0.00           H  
ATOM   4246  HE2 MET A 554      79.557  59.662  79.709  1.00  0.00           H  
ATOM   4247  HE3 MET A 554      80.697  60.814  80.445  1.00  0.00           H  
ATOM   4248  N   CYS A 555      86.411  59.318  78.203  1.00  0.00           N  
ATOM   4249  CA  CYS A 555      87.468  58.916  79.144  1.00  0.00           C  
ATOM   4250  C   CYS A 555      88.358  60.091  79.565  1.00  0.00           C  
ATOM   4251  O   CYS A 555      88.875  60.095  80.682  1.00  0.00           O  
ATOM   4252  CB  CYS A 555      88.322  57.774  78.576  1.00  0.00           C  
ATOM   4253  SG  CYS A 555      89.574  58.261  77.364  1.00  0.00           S  
ATOM   4254  H   CYS A 555      86.515  59.067  77.230  1.00  0.00           H  
ATOM   4255  HA  CYS A 555      86.978  58.540  80.042  1.00  0.00           H  
ATOM   4256  HB3 CYS A 555      87.669  57.021  78.136  1.00  0.00           H  
ATOM   4257  HB2 CYS A 555      88.803  57.242  79.397  1.00  0.00           H  
ATOM   4258  HG  CYS A 555      89.127  59.301  76.655  1.00  0.00           H  
ATOM   4259  N   THR A 556      88.546  61.069  78.675  1.00  0.00           N  
ATOM   4260  CA  THR A 556      89.256  62.313  79.016  1.00  0.00           C  
ATOM   4261  C   THR A 556      88.499  63.116  80.067  1.00  0.00           C  
ATOM   4262  O   THR A 556      89.103  63.632  81.006  1.00  0.00           O  
ATOM   4263  CB  THR A 556      89.475  63.220  77.788  1.00  0.00           C  
ATOM   4264  OG1 THR A 556      88.252  63.338  77.050  1.00  0.00           O  
ATOM   4265  CG2 THR A 556      90.573  62.661  76.887  1.00  0.00           C  
ATOM   4266  H   THR A 556      88.196  60.968  77.733  1.00  0.00           H  
ATOM   4267  HA  THR A 556      90.232  62.049  79.424  1.00  0.00           H  
ATOM   4268  HB  THR A 556      89.774  64.210  78.132  1.00  0.00           H  
ATOM   4269  HG1 THR A 556      88.392  63.903  76.287  1.00  0.00           H  
ATOM   4270 HG21 THR A 556      90.709  63.318  76.028  1.00  0.00           H  
ATOM   4271 HG22 THR A 556      91.506  62.598  77.447  1.00  0.00           H  
ATOM   4272 HG23 THR A 556      90.289  61.667  76.542  1.00  0.00           H  
ATOM   4273  N   PHE A 557      87.181  63.212  79.895  1.00  0.00           N  
ATOM   4274  CA  PHE A 557      86.290  63.855  80.872  1.00  0.00           C  
ATOM   4275  C   PHE A 557      86.457  63.288  82.288  1.00  0.00           C  
ATOM   4276  O   PHE A 557      86.375  64.033  83.268  1.00  0.00           O  
ATOM   4277  CB  PHE A 557      84.831  63.716  80.420  1.00  0.00           C  
ATOM   4278  CG  PHE A 557      83.852  64.468  81.275  1.00  0.00           C  
ATOM   4279  CD1 PHE A 557      83.725  65.847  81.153  1.00  0.00           C  
ATOM   4280  CD2 PHE A 557      83.047  63.799  82.196  1.00  0.00           C  
ATOM   4281  CE1 PHE A 557      82.820  66.546  81.934  1.00  0.00           C  
ATOM   4282  CE2 PHE A 557      82.140  64.494  82.982  1.00  0.00           C  
ATOM   4283  CZ  PHE A 557      82.025  65.870  82.850  1.00  0.00           C  
ATOM   4284  H   PHE A 557      86.751  62.833  79.063  1.00  0.00           H  
ATOM   4285  HA  PHE A 557      86.534  64.917  80.903  1.00  0.00           H  
ATOM   4286  HB3 PHE A 557      84.558  62.661  80.400  1.00  0.00           H  
ATOM   4287  HB2 PHE A 557      84.739  64.050  79.387  1.00  0.00           H  
ATOM   4288  HD1 PHE A 557      84.336  66.385  80.443  1.00  0.00           H  
ATOM   4289  HD2 PHE A 557      83.126  62.727  82.304  1.00  0.00           H  
ATOM   4290  HE1 PHE A 557      82.732  67.618  81.831  1.00  0.00           H  
ATOM   4291  HE2 PHE A 557      81.526  63.964  83.695  1.00  0.00           H  
ATOM   4292  HZ  PHE A 557      81.319  66.416  83.458  1.00  0.00           H  
ATOM   4293  N   ALA A 558      86.689  61.978  82.384  1.00  0.00           N  
ATOM   4294  CA  ALA A 558      87.005  61.326  83.658  1.00  0.00           C  
ATOM   4295  C   ALA A 558      88.386  61.734  84.172  1.00  0.00           C  
ATOM   4296  O   ALA A 558      88.537  62.061  85.350  1.00  0.00           O  
ATOM   4297  CB  ALA A 558      86.921  59.812  83.520  1.00  0.00           C  
ATOM   4298  H   ALA A 558      86.650  61.397  81.559  1.00  0.00           H  
ATOM   4299  HA  ALA A 558      86.264  61.641  84.393  1.00  0.00           H  
ATOM   4300  HB1 ALA A 558      87.159  59.346  84.476  1.00  0.00           H  
ATOM   4301  HB2 ALA A 558      85.912  59.529  83.220  1.00  0.00           H  
ATOM   4302  HB3 ALA A 558      87.632  59.475  82.765  1.00  0.00           H  
ATOM   4303  N   LEU A 559      89.383  61.706  83.287  1.00  0.00           N  
ATOM   4304  CA  LEU A 559      90.757  62.107  83.637  1.00  0.00           C  
ATOM   4305  C   LEU A 559      90.885  63.583  84.022  1.00  0.00           C  
ATOM   4306  O   LEU A 559      91.695  63.921  84.887  1.00  0.00           O  
ATOM   4307  CB  LEU A 559      91.743  61.780  82.503  1.00  0.00           C  
ATOM   4308  CG  LEU A 559      92.446  60.421  82.577  1.00  0.00           C  
ATOM   4309  CD1 LEU A 559      91.482  59.281  82.889  1.00  0.00           C  
ATOM   4310  CD2 LEU A 559      93.197  60.164  81.277  1.00  0.00           C  
ATOM   4311  H   LEU A 559      89.209  61.402  82.340  1.00  0.00           H  
ATOM   4312  HA  LEU A 559      91.055  61.519  84.505  1.00  0.00           H  
ATOM   4313  HB3 LEU A 559      92.493  62.569  82.441  1.00  0.00           H  
ATOM   4314  HB2 LEU A 559      91.230  61.867  81.545  1.00  0.00           H  
ATOM   4315  HG  LEU A 559      93.179  60.468  83.382  1.00  0.00           H  
ATOM   4316 HD11 LEU A 559      92.032  58.341  82.930  1.00  0.00           H  
ATOM   4317 HD12 LEU A 559      91.002  59.463  83.851  1.00  0.00           H  
ATOM   4318 HD13 LEU A 559      90.722  59.223  82.110  1.00  0.00           H  
ATOM   4319 HD21 LEU A 559      93.697  59.197  81.331  1.00  0.00           H  
ATOM   4320 HD22 LEU A 559      92.493  60.163  80.444  1.00  0.00           H  
ATOM   4321 HD23 LEU A 559      93.939  60.948  81.124  1.00  0.00           H  
ATOM   4322  N   ILE A 560      90.098  64.449  83.381  1.00  0.00           N  
ATOM   4323  CA  ILE A 560      90.060  65.876  83.729  1.00  0.00           C  
ATOM   4324  C   ILE A 560      89.608  66.031  85.178  1.00  0.00           C  
ATOM   4325  O   ILE A 560      90.252  66.728  85.963  1.00  0.00           O  
ATOM   4326  CB  ILE A 560      89.131  66.678  82.784  1.00  0.00           C  
ATOM   4327  CG1 ILE A 560      89.733  66.749  81.374  1.00  0.00           C  
ATOM   4328  CG2 ILE A 560      88.895  68.100  83.297  1.00  0.00           C  
ATOM   4329  CD1 ILE A 560      88.701  66.916  80.278  1.00  0.00           C  
ATOM   4330  H   ILE A 560      89.503  64.130  82.630  1.00  0.00           H  
ATOM   4331  HA  ILE A 560      91.069  66.278  83.640  1.00  0.00           H  
ATOM   4332  HB  ILE A 560      88.170  66.166  82.726  1.00  0.00           H  
ATOM   4333 HG13 ILE A 560      90.319  65.849  81.185  1.00  0.00           H  
ATOM   4334 HG12 ILE A 560      90.447  67.571  81.327  1.00  0.00           H  
ATOM   4335 HG21 ILE A 560      88.239  68.631  82.608  1.00  0.00           H  
ATOM   4336 HG22 ILE A 560      88.430  68.059  84.282  1.00  0.00           H  
ATOM   4337 HG23 ILE A 560      89.848  68.624  83.367  1.00  0.00           H  
ATOM   4338 HD11 ILE A 560      89.201  66.958  79.311  1.00  0.00           H  
ATOM   4339 HD12 ILE A 560      88.013  66.071  80.294  1.00  0.00           H  
ATOM   4340 HD13 ILE A 560      88.145  67.840  80.440  1.00  0.00           H  
ATOM   4341  N   ALA A 561      88.503  65.372  85.517  1.00  0.00           N  
ATOM   4342  CA  ALA A 561      88.008  65.340  86.893  1.00  0.00           C  
ATOM   4343  C   ALA A 561      89.000  64.655  87.831  1.00  0.00           C  
ATOM   4344  O   ALA A 561      89.210  65.118  88.948  1.00  0.00           O  
ATOM   4345  CB  ALA A 561      86.656  64.645  86.957  1.00  0.00           C  
ATOM   4346  H   ALA A 561      87.977  64.873  84.814  1.00  0.00           H  
ATOM   4347  HA  ALA A 561      87.877  66.368  87.230  1.00  0.00           H  
ATOM   4348  HB1 ALA A 561      86.303  64.630  87.988  1.00  0.00           H  
ATOM   4349  HB2 ALA A 561      85.940  65.184  86.336  1.00  0.00           H  
ATOM   4350  HB3 ALA A 561      86.755  63.622  86.593  1.00  0.00           H  
ATOM   4351  N   HIS A 562      89.613  63.565  87.368  1.00  0.00           N  
ATOM   4352  CA  HIS A 562      90.593  62.827  88.168  1.00  0.00           C  
ATOM   4353  C   HIS A 562      91.719  63.724  88.659  1.00  0.00           C  
ATOM   4354  O   HIS A 562      92.014  63.745  89.852  1.00  0.00           O  
ATOM   4355  CB  HIS A 562      91.193  61.654  87.387  1.00  0.00           C  
ATOM   4356  CG  HIS A 562      91.921  60.676  88.252  1.00  0.00           C  
ATOM   4357  ND1 HIS A 562      91.574  59.441  88.682  1.00  0.00           N1+
ATOM   4358  CD2 HIS A 562      93.160  60.937  88.798  1.00  0.00           C  
ATOM   4359  CE1 HIS A 562      92.600  58.982  89.471  1.00  0.00           C  
ATOM   4360  NE2 HIS A 562      93.544  59.904  89.525  1.00  0.00           N  
ATOM   4361  H   HIS A 562      89.406  63.225  86.440  1.00  0.00           H  
ATOM   4362  HA  HIS A 562      90.080  62.423  89.041  1.00  0.00           H  
ATOM   4363  HB3 HIS A 562      91.871  62.036  86.624  1.00  0.00           H  
ATOM   4364  HB2 HIS A 562      90.401  61.138  86.844  1.00  0.00           H  
ATOM   4365  HD2 HIS A 562      93.620  61.816  88.609  1.00  0.00           H  
ATOM   4366  HE1 HIS A 562      92.540  58.068  89.896  1.00  0.00           H  
ATOM   4367  HE2 HIS A 562      94.496  59.926  90.034  1.00  0.00           H  
ATOM   4368  N   TRP A 563      92.346  64.452  87.736  1.00  0.00           N  
ATOM   4369  CA  TRP A 563      93.433  65.369  88.088  1.00  0.00           C  
ATOM   4370  C   TRP A 563      92.948  66.446  89.054  1.00  0.00           C  
ATOM   4371  O   TRP A 563      93.584  66.699  90.079  1.00  0.00           O  
ATOM   4372  CB  TRP A 563      94.054  66.019  86.840  1.00  0.00           C  
ATOM   4373  CG  TRP A 563      94.877  65.079  86.003  1.00  0.00           C  
ATOM   4374  CD1 TRP A 563      95.844  64.222  86.443  1.00  0.00           C  
ATOM   4375  CD2 TRP A 563      94.822  64.923  84.580  1.00  0.00           C  
ATOM   4376  NE1 TRP A 563      96.381  63.529  85.387  1.00  0.00           N  
ATOM   4377  CE2 TRP A 563      95.774  63.940  84.231  1.00  0.00           C  
ATOM   4378  CE3 TRP A 563      94.056  65.513  83.566  1.00  0.00           C  
ATOM   4379  CZ2 TRP A 563      95.981  63.533  82.907  1.00  0.00           C  
ATOM   4380  CZ3 TRP A 563      94.261  65.106  82.247  1.00  0.00           C  
ATOM   4381  CH2 TRP A 563      95.218  64.125  81.933  1.00  0.00           C  
ATOM   4382  H   TRP A 563      92.075  64.379  86.766  1.00  0.00           H  
ATOM   4383  HA  TRP A 563      94.211  64.793  88.589  1.00  0.00           H  
ATOM   4384  HB3 TRP A 563      94.669  66.867  87.142  1.00  0.00           H  
ATOM   4385  HB2 TRP A 563      93.264  66.451  86.227  1.00  0.00           H  
ATOM   4386  HD1 TRP A 563      96.081  64.170  87.495  1.00  0.00           H  
ATOM   4387  HE1 TRP A 563      97.106  62.845  85.548  1.00  0.00           H  
ATOM   4388  HE3 TRP A 563      93.324  66.268  83.812  1.00  0.00           H  
ATOM   4389  HZ2 TRP A 563      96.720  62.778  82.683  1.00  0.00           H  
ATOM   4390  HZ3 TRP A 563      93.680  65.546  81.450  1.00  0.00           H  
ATOM   4391  HH2 TRP A 563      95.346  63.840  80.899  1.00  0.00           H  
ATOM   4392  N   LEU A 564      91.813  67.058  88.730  1.00  0.00           N  
ATOM   4393  CA  LEU A 564      91.214  68.078  89.589  1.00  0.00           C  
ATOM   4394  C   LEU A 564      90.868  67.546  90.984  1.00  0.00           C  
ATOM   4395  O   LEU A 564      90.974  68.283  91.965  1.00  0.00           O  
ATOM   4396  CB  LEU A 564      89.968  68.675  88.930  1.00  0.00           C  
ATOM   4397  CG  LEU A 564      90.184  69.527  87.676  1.00  0.00           C  
ATOM   4398  CD1 LEU A 564      88.857  69.783  86.976  1.00  0.00           C  
ATOM   4399  CD2 LEU A 564      90.874  70.842  88.009  1.00  0.00           C  
ATOM   4400  H   LEU A 564      91.340  66.822  87.869  1.00  0.00           H  
ATOM   4401  HA  LEU A 564      91.942  68.880  89.710  1.00  0.00           H  
ATOM   4402  HB3 LEU A 564      89.416  69.257  89.668  1.00  0.00           H  
ATOM   4403  HB2 LEU A 564      89.265  67.874  88.702  1.00  0.00           H  
ATOM   4404  HG  LEU A 564      90.826  68.970  86.993  1.00  0.00           H  
ATOM   4405 HD11 LEU A 564      89.026  70.390  86.086  1.00  0.00           H  
ATOM   4406 HD12 LEU A 564      88.409  68.832  86.687  1.00  0.00           H  
ATOM   4407 HD13 LEU A 564      88.185  70.310  87.653  1.00  0.00           H  
ATOM   4408 HD21 LEU A 564      91.012  71.422  87.096  1.00  0.00           H  
ATOM   4409 HD22 LEU A 564      90.260  71.408  88.709  1.00  0.00           H  
ATOM   4410 HD23 LEU A 564      91.845  70.639  88.460  1.00  0.00           H  
ATOM   4411  N   ALA A 565      90.460  66.278  91.065  1.00  0.00           N  
ATOM   4412  CA  ALA A 565      90.219  65.606  92.353  1.00  0.00           C  
ATOM   4413  C   ALA A 565      91.497  65.531  93.178  1.00  0.00           C  
ATOM   4414  O   ALA A 565      91.489  65.801  94.381  1.00  0.00           O  
ATOM   4415  CB  ALA A 565      89.660  64.202  92.141  1.00  0.00           C  
ATOM   4416  H   ALA A 565      90.305  65.743  90.223  1.00  0.00           H  
ATOM   4417  HA  ALA A 565      89.484  66.187  92.911  1.00  0.00           H  
ATOM   4418  HB1 ALA A 565      89.491  63.728  93.108  1.00  0.00           H  
ATOM   4419  HB2 ALA A 565      88.717  64.264  91.598  1.00  0.00           H  
ATOM   4420  HB3 ALA A 565      90.372  63.610  91.566  1.00  0.00           H  
ATOM   4421  N   CYS A 566      92.585  65.151  92.518  1.00  0.00           N  
ATOM   4422  CA  CYS A 566      93.895  65.091  93.150  1.00  0.00           C  
ATOM   4423  C   CYS A 566      94.394  66.483  93.540  1.00  0.00           C  
ATOM   4424  O   CYS A 566      94.966  66.656  94.618  1.00  0.00           O  
ATOM   4425  CB  CYS A 566      94.897  64.401  92.221  1.00  0.00           C  
ATOM   4426  SG  CYS A 566      94.367  62.756  91.678  1.00  0.00           S  
ATOM   4427  H   CYS A 566      92.520  64.891  91.544  1.00  0.00           H  
ATOM   4428  HA  CYS A 566      93.807  64.495  94.058  1.00  0.00           H  
ATOM   4429  HB3 CYS A 566      95.861  64.323  92.723  1.00  0.00           H  
ATOM   4430  HB2 CYS A 566      95.074  65.030  91.349  1.00  0.00           H  
ATOM   4431  HG  CYS A 566      93.327  62.874  90.848  1.00  0.00           H  
ATOM   4432  N   ILE A 567      94.163  67.466  92.671  1.00  0.00           N  
ATOM   4433  CA  ILE A 567      94.540  68.858  92.947  1.00  0.00           C  
ATOM   4434  C   ILE A 567      93.707  69.438  94.096  1.00  0.00           C  
ATOM   4435  O   ILE A 567      94.236  70.161  94.942  1.00  0.00           O  
ATOM   4436  CB  ILE A 567      94.440  69.739  91.677  1.00  0.00           C  
ATOM   4437  CG1 ILE A 567      95.514  69.312  90.664  1.00  0.00           C  
ATOM   4438  CG2 ILE A 567      94.622  71.222  92.008  1.00  0.00           C  
ATOM   4439  CD1 ILE A 567      95.291  69.819  89.253  1.00  0.00           C  
ATOM   4440  H   ILE A 567      93.715  67.265  91.789  1.00  0.00           H  
ATOM   4441  HA  ILE A 567      95.583  68.858  93.265  1.00  0.00           H  
ATOM   4442  HB  ILE A 567      93.457  69.597  91.228  1.00  0.00           H  
ATOM   4443 HG13 ILE A 567      95.584  68.224  90.650  1.00  0.00           H  
ATOM   4444 HG12 ILE A 567      96.492  69.641  91.015  1.00  0.00           H  
ATOM   4445 HG21 ILE A 567      94.546  71.811  91.094  1.00  0.00           H  
ATOM   4446 HG22 ILE A 567      93.848  71.536  92.708  1.00  0.00           H  
ATOM   4447 HG23 ILE A 567      95.602  71.377  92.459  1.00  0.00           H  
ATOM   4448 HD11 ILE A 567      96.097  69.468  88.609  1.00  0.00           H  
ATOM   4449 HD12 ILE A 567      94.338  69.445  88.878  1.00  0.00           H  
ATOM   4450 HD13 ILE A 567      95.277  70.909  89.256  1.00  0.00           H  
ATOM   4451  N   TRP A 568      92.415  69.116  94.117  1.00  0.00           N  
ATOM   4452  CA  TRP A 568      91.525  69.483  95.226  1.00  0.00           C  
ATOM   4453  C   TRP A 568      92.001  68.901  96.560  1.00  0.00           C  
ATOM   4454  O   TRP A 568      91.921  69.571  97.593  1.00  0.00           O  
ATOM   4455  CB  TRP A 568      90.094  69.018  94.929  1.00  0.00           C  
ATOM   4456  CG  TRP A 568      89.114  69.233  96.042  1.00  0.00           C  
ATOM   4457  CD1 TRP A 568      88.465  68.271  96.755  1.00  0.00           C  
ATOM   4458  CD2 TRP A 568      88.671  70.487  96.563  1.00  0.00           C  
ATOM   4459  NE1 TRP A 568      87.640  68.845  97.687  1.00  0.00           N  
ATOM   4460  CE2 TRP A 568      87.748  70.206  97.593  1.00  0.00           C  
ATOM   4461  CE3 TRP A 568      88.964  71.822  96.262  1.00  0.00           C  
ATOM   4462  CZ2 TRP A 568      87.113  71.213  98.324  1.00  0.00           C  
ATOM   4463  CZ3 TRP A 568      88.333  72.828  96.989  1.00  0.00           C  
ATOM   4464  CH2 TRP A 568      87.417  72.515  98.009  1.00  0.00           C  
ATOM   4465  H   TRP A 568      92.011  68.599  93.349  1.00  0.00           H  
ATOM   4466  HA  TRP A 568      91.519  70.570  95.312  1.00  0.00           H  
ATOM   4467  HB3 TRP A 568      90.107  67.962  94.659  1.00  0.00           H  
ATOM   4468  HB2 TRP A 568      89.733  69.516  94.029  1.00  0.00           H  
ATOM   4469  HD1 TRP A 568      88.643  67.228  96.541  1.00  0.00           H  
ATOM   4470  HE1 TRP A 568      87.084  68.262  98.296  1.00  0.00           H  
ATOM   4471  HE3 TRP A 568      89.669  72.057  95.478  1.00  0.00           H  
ATOM   4472  HZ2 TRP A 568      86.412  70.954  99.104  1.00  0.00           H  
ATOM   4473  HZ3 TRP A 568      88.545  73.865  96.773  1.00  0.00           H  
ATOM   4474  HH2 TRP A 568      86.949  73.325  98.549  1.00  0.00           H  
ATOM   4475  N   TYR A 569      92.488  67.661  96.527  1.00  0.00           N  
ATOM   4476  CA  TYR A 569      93.051  67.019  97.713  1.00  0.00           C  
ATOM   4477  C   TYR A 569      94.336  67.700  98.183  1.00  0.00           C  
ATOM   4478  O   TYR A 569      94.536  67.893  99.385  1.00  0.00           O  
ATOM   4479  CB  TYR A 569      93.317  65.531  97.463  1.00  0.00           C  
ATOM   4480  CG  TYR A 569      93.921  64.843  98.664  1.00  0.00           C  
ATOM   4481  CD1 TYR A 569      93.212  64.754  99.860  1.00  0.00           C  
ATOM   4482  CD2 TYR A 569      95.210  64.310  98.623  1.00  0.00           C  
ATOM   4483  CE1 TYR A 569      93.759  64.141 100.974  1.00  0.00           C  
ATOM   4484  CE2 TYR A 569      95.766  63.691  99.736  1.00  0.00           C  
ATOM   4485  CZ  TYR A 569      95.036  63.608 100.909  1.00  0.00           C  
ATOM   4486  OH  TYR A 569      95.581  62.997 102.016  1.00  0.00           O  
ATOM   4487  H   TYR A 569      92.475  67.136  95.664  1.00  0.00           H  
ATOM   4488  HA  TYR A 569      92.318  67.097  98.516  1.00  0.00           H  
ATOM   4489  HB3 TYR A 569      93.985  65.421  96.609  1.00  0.00           H  
ATOM   4490  HB2 TYR A 569      92.384  65.036  97.193  1.00  0.00           H  
ATOM   4491  HD1 TYR A 569      92.217  65.168  99.930  1.00  0.00           H  
ATOM   4492  HD2 TYR A 569      95.793  64.375  97.716  1.00  0.00           H  
ATOM   4493  HE1 TYR A 569      93.191  64.079 101.890  1.00  0.00           H  
ATOM   4494  HE2 TYR A 569      96.763  63.278  99.683  1.00  0.00           H  
ATOM   4495  HH  TYR A 569      94.884  62.785 102.641  1.00  0.00           H  
ATOM   4496  N   ALA A 570      95.197  68.054  97.233  1.00  0.00           N  
ATOM   4497  CA  ALA A 570      96.453  68.744  97.534  1.00  0.00           C  
ATOM   4498  C   ALA A 570      96.244  70.079  98.256  1.00  0.00           C  
ATOM   4499  O   ALA A 570      97.050  70.454  99.109  1.00  0.00           O  
ATOM   4500  CB  ALA A 570      97.256  68.958  96.258  1.00  0.00           C  
ATOM   4501  H   ALA A 570      94.994  67.848  96.265  1.00  0.00           H  
ATOM   4502  HA  ALA A 570      97.038  68.099  98.190  1.00  0.00           H  
ATOM   4503  HB1 ALA A 570      98.187  69.472  96.496  1.00  0.00           H  
ATOM   4504  HB2 ALA A 570      97.480  67.993  95.803  1.00  0.00           H  
ATOM   4505  HB3 ALA A 570      96.676  69.562  95.560  1.00  0.00           H  
ATOM   4506  N   ILE A 571      95.165  70.781  97.914  1.00  0.00           N  
ATOM   4507  CA  ILE A 571      94.831  72.062  98.546  1.00  0.00           C  
ATOM   4508  C   ILE A 571      94.520  71.891 100.041  1.00  0.00           C  
ATOM   4509  O   ILE A 571      94.886  72.746 100.851  1.00  0.00           O  
ATOM   4510  CB  ILE A 571      93.663  72.765  97.806  1.00  0.00           C  
ATOM   4511  CG1 ILE A 571      94.119  73.199  96.404  1.00  0.00           C  
ATOM   4512  CG2 ILE A 571      93.157  73.985  98.576  1.00  0.00           C  
ATOM   4513  CD1 ILE A 571      92.988  73.414  95.422  1.00  0.00           C  
ATOM   4514  H   ILE A 571      94.544  70.435  97.197  1.00  0.00           H  
ATOM   4515  HA  ILE A 571      95.706  72.706  98.465  1.00  0.00           H  
ATOM   4516  HB  ILE A 571      92.842  72.056  97.700  1.00  0.00           H  
ATOM   4517 HG13 ILE A 571      94.810  72.457  96.003  1.00  0.00           H  
ATOM   4518 HG12 ILE A 571      94.708  74.113  96.483  1.00  0.00           H  
ATOM   4519 HG21 ILE A 571      92.339  74.450  98.025  1.00  0.00           H  
ATOM   4520 HG22 ILE A 571      92.802  73.674  99.558  1.00  0.00           H  
ATOM   4521 HG23 ILE A 571      93.969  74.703  98.694  1.00  0.00           H  
ATOM   4522 HD11 ILE A 571      93.396  73.718  94.458  1.00  0.00           H  
ATOM   4523 HD12 ILE A 571      92.428  72.486  95.303  1.00  0.00           H  
ATOM   4524 HD13 ILE A 571      92.324  74.193  95.797  1.00  0.00           H  
ATOM   4525  N   GLY A 572      93.858  70.790 100.397  1.00  0.00           N  
ATOM   4526  CA  GLY A 572      93.535  70.495 101.792  1.00  0.00           C  
ATOM   4527  C   GLY A 572      94.746  70.225 102.668  1.00  0.00           C  
ATOM   4528  O   GLY A 572      94.842  70.751 103.780  1.00  0.00           O  
ATOM   4529  H   GLY A 572      93.563  70.128  99.693  1.00  0.00           H  
ATOM   4530  HA3 GLY A 572      92.861  69.639 101.834  1.00  0.00           H  
ATOM   4531  HA2 GLY A 572      92.962  71.321 102.213  1.00  0.00           H  
ATOM   4532  N   ASN A 573      95.675  69.416 102.161  1.00  0.00           N  
ATOM   4533  CA  ASN A 573      96.836  68.974 102.939  1.00  0.00           C  
ATOM   4534  C   ASN A 573      97.879  70.063 103.168  1.00  0.00           C  
ATOM   4535  O   ASN A 573      98.269  70.319 104.309  1.00  0.00           O  
ATOM   4536  CB  ASN A 573      97.508  67.768 102.273  1.00  0.00           C  
ATOM   4537  CG  ASN A 573      96.620  66.541 102.255  1.00  0.00           C  
ATOM   4538  OD1 ASN A 573      95.417  66.635 102.007  1.00  0.00           O  
ATOM   4539  ND2 ASN A 573      97.210  65.379 102.514  1.00  0.00           N  
ATOM   4540  H   ASN A 573      95.593  69.086 101.210  1.00  0.00           H  
ATOM   4541  HA  ASN A 573      96.475  68.652 103.916  1.00  0.00           H  
ATOM   4542  HB3 ASN A 573      98.436  67.536 102.796  1.00  0.00           H  
ATOM   4543  HB2 ASN A 573      97.788  68.028 101.252  1.00  0.00           H  
ATOM   4544 HD22 ASN A 573      96.668  64.527 102.516  1.00  0.00           H  
ATOM   4545 HD21 ASN A 573      98.201  65.348 102.709  1.00  0.00           H  
ATOM   4546  N   MET A 574      98.320  70.701 102.084  1.00  0.00           N  
ATOM   4547  CA  MET A 574      99.451  71.645 102.132  1.00  0.00           C  
ATOM   4548  C   MET A 574      99.159  72.983 102.837  1.00  0.00           C  
ATOM   4549  O   MET A 574     100.089  73.758 103.082  1.00  0.00           O  
ATOM   4550  CB  MET A 574     100.018  71.883 100.722  1.00  0.00           C  
ATOM   4551  CG  MET A 574     100.619  70.630 100.092  1.00  0.00           C  
ATOM   4552  SD  MET A 574     101.671  70.938  98.657  1.00  0.00           S  
ATOM   4553  CE  MET A 574     102.187  69.272  98.244  1.00  0.00           C  
ATOM   4554  H   MET A 574      97.876  70.545 101.190  1.00  0.00           H  
ATOM   4555  HA  MET A 574     100.239  71.157 102.706  1.00  0.00           H  
ATOM   4556  HB3 MET A 574     100.775  72.666 100.764  1.00  0.00           H  
ATOM   4557  HB2 MET A 574      99.230  72.271 100.076  1.00  0.00           H  
ATOM   4558  HG3 MET A 574      99.817  69.947  99.812  1.00  0.00           H  
ATOM   4559  HG2 MET A 574     101.187  70.084 100.845  1.00  0.00           H  
ATOM   4560  HE1 MET A 574     102.844  69.299  97.375  1.00  0.00           H  
ATOM   4561  HE2 MET A 574     102.721  68.837  99.089  1.00  0.00           H  
ATOM   4562  HE3 MET A 574     101.310  68.665  98.017  1.00  0.00           H  
ATOM   4563  N   GLU A 575      97.888  73.255 103.145  1.00  0.00           N  
ATOM   4564  CA  GLU A 575      97.510  74.311 104.092  1.00  0.00           C  
ATOM   4565  C   GLU A 575      96.753  73.680 105.269  1.00  0.00           C  
ATOM   4566  O   GLU A 575      95.567  73.359 105.152  1.00  0.00           O  
ATOM   4567  CB  GLU A 575      96.671  75.393 103.402  1.00  0.00           C  
ATOM   4568  CG  GLU A 575      97.450  76.205 102.368  1.00  0.00           C  
ATOM   4569  CD  GLU A 575      96.825  77.557 102.048  1.00  0.00           C  
ATOM   4570  OE1 GLU A 575      95.589  77.700 102.163  1.00  0.00           O1-
ATOM   4571  OE2 GLU A 575      97.577  78.482 101.671  1.00  0.00           O  
ATOM   4572  H   GLU A 575      97.141  72.724 102.720  1.00  0.00           H  
ATOM   4573  HA  GLU A 575      98.420  74.772 104.475  1.00  0.00           H  
ATOM   4574  HB3 GLU A 575      96.259  76.066 104.154  1.00  0.00           H  
ATOM   4575  HB2 GLU A 575      95.808  74.931 102.923  1.00  0.00           H  
ATOM   4576  HG3 GLU A 575      97.546  75.625 101.450  1.00  0.00           H  
ATOM   4577  HG2 GLU A 575      98.471  76.353 102.719  1.00  0.00           H  
ATOM   4578  N   GLN A 576      97.461  73.502 106.389  1.00  0.00           N  
ATOM   4579  CA  GLN A 576      96.937  72.826 107.585  1.00  0.00           C  
ATOM   4580  C   GLN A 576      97.463  73.508 108.870  1.00  0.00           C  
ATOM   4581  O   GLN A 576      98.340  72.965 109.552  1.00  0.00           O  
ATOM   4582  CB  GLN A 576      97.326  71.336 107.546  1.00  0.00           C  
ATOM   4583  CG  GLN A 576      96.633  70.445 108.578  1.00  0.00           C  
ATOM   4584  CD  GLN A 576      95.349  69.805 108.069  1.00  0.00           C  
ATOM   4585  OE1 GLN A 576      95.090  68.628 108.323  1.00  0.00           O  
ATOM   4586  NE2 GLN A 576      94.540  70.575 107.348  1.00  0.00           N  
ATOM   4587  H   GLN A 576      98.411  73.840 106.445  1.00  0.00           H  
ATOM   4588  HA  GLN A 576      95.850  72.900 107.575  1.00  0.00           H  
ATOM   4589  HB3 GLN A 576      98.406  71.243 107.658  1.00  0.00           H  
ATOM   4590  HB2 GLN A 576      97.140  70.942 106.547  1.00  0.00           H  
ATOM   4591  HG3 GLN A 576      96.416  71.029 109.473  1.00  0.00           H  
ATOM   4592  HG2 GLN A 576      97.322  69.665 108.903  1.00  0.00           H  
ATOM   4593 HE22 GLN A 576      93.675  70.199 106.986  1.00  0.00           H  
ATOM   4594 HE21 GLN A 576      94.790  71.536 107.162  1.00  0.00           H  
ATOM   4595  N   PRO A 577      96.930  74.706 109.199  1.00  0.00           N  
ATOM   4596  CA  PRO A 577      97.337  75.416 110.417  1.00  0.00           C  
ATOM   4597  C   PRO A 577      96.663  74.870 111.680  1.00  0.00           C  
ATOM   4598  O   PRO A 577      95.441  74.943 111.817  1.00  0.00           O  
ATOM   4599  CB  PRO A 577      96.900  76.859 110.142  1.00  0.00           C  
ATOM   4600  CG  PRO A 577      95.732  76.728 109.230  1.00  0.00           C  
ATOM   4601  CD  PRO A 577      95.962  75.490 108.406  1.00  0.00           C  
ATOM   4602  HA  PRO A 577      98.421  75.372 110.527  1.00  0.00           H  
ATOM   4603  HXT PRO A 577      97.267  74.419 112.453  1.00  0.00           H  
ATOM   4604  HB3 PRO A 577      97.703  77.387 109.627  1.00  0.00           H  
ATOM   4605  HB2 PRO A 577      96.579  77.323 111.075  1.00  0.00           H  
ATOM   4606  HG3 PRO A 577      95.686  77.597 108.573  1.00  0.00           H  
ATOM   4607  HG2 PRO A 577      94.823  76.607 109.820  1.00  0.00           H  
ATOM   4608  HD2 PRO A 577      95.029  74.933 108.323  1.00  0.00           H  
ATOM   4609  HD3 PRO A 577      96.417  75.769 107.455  1.00  0.00           H  
ATOM   4610  N   ILE A 583      88.142  73.865 109.818  1.00  0.00           N  
ATOM   4611  CA  ILE A 583      88.053  75.203 109.138  1.00  0.00           C  
ATOM   4612  C   ILE A 583      87.974  75.096 107.605  1.00  0.00           C  
ATOM   4613  O   ILE A 583      87.216  75.834 106.970  1.00  0.00           O  
ATOM   4614  CB  ILE A 583      89.190  76.177 109.582  1.00  0.00           C  
ATOM   4615  CG1 ILE A 583      90.584  75.745 109.081  1.00  0.00           C  
ATOM   4616  CG2 ILE A 583      89.196  76.327 111.101  1.00  0.00           C  
ATOM   4617  CD1 ILE A 583      91.690  76.720 109.430  1.00  0.00           C  
ATOM   4618  H1  ILE A 583      88.191  73.998 110.818  1.00  0.00           H  
ATOM   4619  H2  ILE A 583      87.325  73.317 109.591  1.00  0.00           H  
ATOM   4620  HA  ILE A 583      87.116  75.653 109.465  1.00  0.00           H  
ATOM   4621  HB  ILE A 583      88.973  77.156 109.154  1.00  0.00           H  
ATOM   4622 HG13 ILE A 583      90.553  75.606 108.000  1.00  0.00           H  
ATOM   4623 HG12 ILE A 583      90.826  74.763 109.488  1.00  0.00           H  
ATOM   4624 HG21 ILE A 583      89.994  77.009 111.396  1.00  0.00           H  
ATOM   4625 HG22 ILE A 583      88.237  76.726 111.431  1.00  0.00           H  
ATOM   4626 HG23 ILE A 583      89.362  75.353 111.562  1.00  0.00           H  
ATOM   4627 HD11 ILE A 583      92.639  76.347 109.044  1.00  0.00           H  
ATOM   4628 HD12 ILE A 583      91.473  77.691 108.984  1.00  0.00           H  
ATOM   4629 HD13 ILE A 583      91.754  76.825 110.513  1.00  0.00           H  
ATOM   4630  N   GLY A 584      88.754  74.178 107.030  1.00  0.00           N  
ATOM   4631  CA  GLY A 584      88.742  73.900 105.590  1.00  0.00           C  
ATOM   4632  C   GLY A 584      87.715  72.842 105.226  1.00  0.00           C  
ATOM   4633  O   GLY A 584      86.711  72.681 105.924  1.00  0.00           O  
ATOM   4634  H   GLY A 584      89.393  73.634 107.592  1.00  0.00           H  
ATOM   4635  HA3 GLY A 584      89.732  73.568 105.277  1.00  0.00           H  
ATOM   4636  HA2 GLY A 584      88.525  74.819 105.045  1.00  0.00           H  
ATOM   4637  N   TRP A 585      87.971  72.118 104.134  1.00  0.00           N  
ATOM   4638  CA  TRP A 585      87.048  71.084 103.637  1.00  0.00           C  
ATOM   4639  C   TRP A 585      87.328  69.684 104.196  1.00  0.00           C  
ATOM   4640  O   TRP A 585      86.409  68.871 104.313  1.00  0.00           O  
ATOM   4641  CB  TRP A 585      87.043  71.056 102.102  1.00  0.00           C  
ATOM   4642  CG  TRP A 585      88.137  70.250 101.452  1.00  0.00           C  
ATOM   4643  CD1 TRP A 585      89.396  70.669 101.147  1.00  0.00           C  
ATOM   4644  CD2 TRP A 585      88.047  68.894 101.002  1.00  0.00           C  
ATOM   4645  NE1 TRP A 585      90.102  69.656 100.543  1.00  0.00           N  
ATOM   4646  CE2 TRP A 585      89.296  68.553 100.443  1.00  0.00           C  
ATOM   4647  CE3 TRP A 585      87.034  67.932 101.026  1.00  0.00           C  
ATOM   4648  CZ2 TRP A 585      89.558  67.287  99.906  1.00  0.00           C  
ATOM   4649  CZ3 TRP A 585      87.293  66.674 100.493  1.00  0.00           C  
ATOM   4650  CH2 TRP A 585      88.546  66.363  99.941  1.00  0.00           C  
ATOM   4651  H   TRP A 585      88.824  72.270 103.616  1.00  0.00           H  
ATOM   4652  HA  TRP A 585      86.045  71.365 103.958  1.00  0.00           H  
ATOM   4653  HB3 TRP A 585      87.076  72.078 101.724  1.00  0.00           H  
ATOM   4654  HB2 TRP A 585      86.075  70.697 101.752  1.00  0.00           H  
ATOM   4655  HD1 TRP A 585      89.703  71.676 101.387  1.00  0.00           H  
ATOM   4656  HE1 TRP A 585      91.059  69.808 100.257  1.00  0.00           H  
ATOM   4657  HE3 TRP A 585      86.072  68.172 101.453  1.00  0.00           H  
ATOM   4658  HZ2 TRP A 585      90.529  67.069  99.485  1.00  0.00           H  
ATOM   4659  HZ3 TRP A 585      86.524  65.916 100.499  1.00  0.00           H  
ATOM   4660  HH2 TRP A 585      88.704  65.373  99.539  1.00  0.00           H  
ATOM   4661  N   LEU A 586      88.587  69.409 104.532  1.00  0.00           N  
ATOM   4662  CA  LEU A 586      88.985  68.096 105.043  1.00  0.00           C  
ATOM   4663  C   LEU A 586      88.596  67.936 106.520  1.00  0.00           C  
ATOM   4664  O   LEU A 586      88.167  66.858 106.934  1.00  0.00           O  
ATOM   4665  CB  LEU A 586      90.490  67.872 104.840  1.00  0.00           C  
ATOM   4666  CG  LEU A 586      90.903  66.449 104.457  1.00  0.00           C  
ATOM   4667  CD1 LEU A 586      90.509  66.133 103.019  1.00  0.00           C  
ATOM   4668  CD2 LEU A 586      92.402  66.262 104.647  1.00  0.00           C  
ATOM   4669  H   LEU A 586      89.301  70.117 104.437  1.00  0.00           H  
ATOM   4670  HA  LEU A 586      88.452  67.337 104.471  1.00  0.00           H  
ATOM   4671  HB3 LEU A 586      91.023  68.171 105.742  1.00  0.00           H  
ATOM   4672  HB2 LEU A 586      90.859  68.569 104.088  1.00  0.00           H  
ATOM   4673  HG  LEU A 586      90.384  65.752 105.116  1.00  0.00           H  
ATOM   4674 HD11 LEU A 586      90.814  65.116 102.773  1.00  0.00           H  
ATOM   4675 HD12 LEU A 586      89.428  66.224 102.910  1.00  0.00           H  
ATOM   4676 HD13 LEU A 586      91.002  66.833 102.344  1.00  0.00           H  
ATOM   4677 HD21 LEU A 586      92.680  65.245 104.370  1.00  0.00           H  
ATOM   4678 HD22 LEU A 586      92.940  66.969 104.016  1.00  0.00           H  
ATOM   4679 HD23 LEU A 586      92.661  66.438 105.691  1.00  0.00           H  
ATOM   4680  N   HIS A 587      88.764  69.005 107.304  1.00  0.00           N  
ATOM   4681  CA  HIS A 587      88.218  69.086 108.674  1.00  0.00           C  
ATOM   4682  C   HIS A 587      86.693  68.945 108.683  1.00  0.00           C  
ATOM   4683  O   HIS A 587      86.133  68.265 109.544  1.00  0.00           O  
ATOM   4684  CB  HIS A 587      88.591  70.420 109.345  1.00  0.00           C  
ATOM   4685  CG  HIS A 587      89.949  70.430 109.978  1.00  0.00           C  
ATOM   4686  ND1 HIS A 587      91.157  70.039 109.509  1.00  0.00           N1+
ATOM   4687  CD2 HIS A 587      90.166  70.888 111.260  1.00  0.00           C  
ATOM   4688  CE1 HIS A 587      92.073  70.268 110.507  1.00  0.00           C  
ATOM   4689  NE2 HIS A 587      91.449  70.782 111.552  1.00  0.00           N  
ATOM   4690  H   HIS A 587      89.283  69.803 106.966  1.00  0.00           H  
ATOM   4691  HA  HIS A 587      88.643  68.273 109.263  1.00  0.00           H  
ATOM   4692  HB3 HIS A 587      87.841  70.669 110.096  1.00  0.00           H  
ATOM   4693  HB2 HIS A 587      88.529  71.223 108.611  1.00  0.00           H  
ATOM   4694  HD2 HIS A 587      89.393  71.233 111.811  1.00  0.00           H  
ATOM   4695  HE1 HIS A 587      93.047  70.042 110.360  1.00  0.00           H  
ATOM   4696  HE2 HIS A 587      91.810  71.097 112.520  1.00  0.00           H  
ATOM   4697  N   ASN A 588      86.042  69.609 107.727  1.00  0.00           N  
ATOM   4698  CA  ASN A 588      84.583  69.567 107.570  1.00  0.00           C  
ATOM   4699  C   ASN A 588      84.052  68.162 107.261  1.00  0.00           C  
ATOM   4700  O   ASN A 588      82.965  67.795 107.714  1.00  0.00           O  
ATOM   4701  CB  ASN A 588      84.147  70.558 106.476  1.00  0.00           C  
ATOM   4702  CG  ASN A 588      82.637  70.711 106.374  1.00  0.00           C  
ATOM   4703  OD1 ASN A 588      82.152  70.946 105.159  1.00  0.00           O  
ATOM   4704  ND2 ASN A 588      81.917  70.633 107.371  1.00  0.00           N  
ATOM   4705  H   ASN A 588      86.555  70.175 107.067  1.00  0.00           H  
ATOM   4706  HA  ASN A 588      84.138  69.892 108.510  1.00  0.00           H  
ATOM   4707  HB3 ASN A 588      84.544  70.233 105.514  1.00  0.00           H  
ATOM   4708  HB2 ASN A 588      84.597  71.532 106.669  1.00  0.00           H  
ATOM   4709 HD22 ASN A 588      80.917  70.738 107.281  1.00  0.00           H  
ATOM   4710 HD21 ASN A 588      82.327  70.464 108.278  1.00  0.00           H  
ATOM   4711  N   LEU A 589      84.818  67.387 106.494  1.00  0.00           N  
ATOM   4712  CA  LEU A 589      84.474  65.993 106.197  1.00  0.00           C  
ATOM   4713  C   LEU A 589      84.590  65.082 107.424  1.00  0.00           C  
ATOM   4714  O   LEU A 589      83.825  64.125 107.561  1.00  0.00           O  
ATOM   4715  CB  LEU A 589      85.350  65.457 105.062  1.00  0.00           C  
ATOM   4716  CG  LEU A 589      84.992  64.053 104.551  1.00  0.00           C  
ATOM   4717  CD1 LEU A 589      84.924  64.035 103.034  1.00  0.00           C  
ATOM   4718  CD2 LEU A 589      85.958  62.989 105.060  1.00  0.00           C  
ATOM   4719  H   LEU A 589      85.669  67.756 106.094  1.00  0.00           H  
ATOM   4720  HA  LEU A 589      83.438  65.969 105.860  1.00  0.00           H  
ATOM   4721  HB3 LEU A 589      86.394  65.471 105.376  1.00  0.00           H  
ATOM   4722  HB2 LEU A 589      85.329  66.159 104.229  1.00  0.00           H  
ATOM   4723  HG  LEU A 589      84.000  63.807 104.929  1.00  0.00           H  
ATOM   4724 HD11 LEU A 589      84.669  63.032 102.693  1.00  0.00           H  
ATOM   4725 HD12 LEU A 589      84.162  64.738 102.696  1.00  0.00           H  
ATOM   4726 HD13 LEU A 589      85.892  64.323 102.623  1.00  0.00           H  
ATOM   4727 HD21 LEU A 589      85.663  62.014 104.672  1.00  0.00           H  
ATOM   4728 HD22 LEU A 589      86.968  63.223 104.723  1.00  0.00           H  
ATOM   4729 HD23 LEU A 589      85.935  62.968 106.150  1.00  0.00           H  
ATOM   4730  N   GLY A 590      85.547  65.381 108.303  1.00  0.00           N  
ATOM   4731  CA  GLY A 590      85.713  64.654 109.564  1.00  0.00           C  
ATOM   4732  C   GLY A 590      84.556  64.772 110.548  1.00  0.00           C  
ATOM   4733  O   GLY A 590      84.440  63.951 111.461  1.00  0.00           O  
ATOM   4734  H   GLY A 590      86.192  66.134 108.111  1.00  0.00           H  
ATOM   4735  HA3 GLY A 590      86.633  64.980 110.049  1.00  0.00           H  
ATOM   4736  HA2 GLY A 590      85.899  63.601 109.351  1.00  0.00           H  
ATOM   4737  N   ASP A 591      83.722  65.800 110.382  1.00  0.00           N  
ATOM   4738  CA  ASP A 591      82.498  65.967 111.174  1.00  0.00           C  
ATOM   4739  C   ASP A 591      81.289  65.249 110.558  1.00  0.00           C  
ATOM   4740  O   ASP A 591      80.420  64.775 111.294  1.00  0.00           O  
ATOM   4741  CB  ASP A 591      82.185  67.457 111.367  1.00  0.00           C  
ATOM   4742  CG  ASP A 591      83.269  68.193 112.151  1.00  0.00           C  
ATOM   4743  OD1 ASP A 591      84.454  67.802 112.069  1.00  0.00           O1-
ATOM   4744  OD2 ASP A 591      82.932  69.174 112.847  1.00  0.00           O  
ATOM   4745  H   ASP A 591      83.922  66.505 109.687  1.00  0.00           H  
ATOM   4746  HA  ASP A 591      82.677  65.534 112.158  1.00  0.00           H  
ATOM   4747  HB3 ASP A 591      81.230  67.563 111.882  1.00  0.00           H  
ATOM   4748  HB2 ASP A 591      82.058  67.930 110.393  1.00  0.00           H  
ATOM   4749  N   GLN A 592      81.227  65.177 109.224  1.00  0.00           N  
ATOM   4750  CA  GLN A 592      80.134  64.478 108.527  1.00  0.00           C  
ATOM   4751  C   GLN A 592      80.221  62.967 108.739  1.00  0.00           C  
ATOM   4752  O   GLN A 592      79.316  62.369 109.324  1.00  0.00           O  
ATOM   4753  CB  GLN A 592      80.132  64.794 107.027  1.00  0.00           C  
ATOM   4754  CG  GLN A 592      79.797  66.236 106.691  1.00  0.00           C  
ATOM   4755  CD  GLN A 592      79.873  66.519 105.202  1.00  0.00           C  
ATOM   4756  OE1 GLN A 592      79.435  65.713 104.379  1.00  0.00           O  
ATOM   4757  NE2 GLN A 592      80.426  67.673 104.848  1.00  0.00           N  
ATOM   4758  H   GLN A 592      81.945  65.611 108.661  1.00  0.00           H  
ATOM   4759  HA  GLN A 592      79.190  64.824 108.947  1.00  0.00           H  
ATOM   4760  HB3 GLN A 592      79.430  64.132 106.519  1.00  0.00           H  
ATOM   4761  HB2 GLN A 592      81.104  64.541 106.603  1.00  0.00           H  
ATOM   4762  HG3 GLN A 592      80.480  66.900 107.221  1.00  0.00           H  
ATOM   4763  HG2 GLN A 592      78.796  66.469 107.054  1.00  0.00           H  
ATOM   4764 HE22 GLN A 592      80.504  67.917 103.871  1.00  0.00           H  
ATOM   4765 HE21 GLN A 592      80.768  68.307 105.556  1.00  0.00           H  
ATOM   4766  N   ILE A 593      81.309  62.365 108.260  1.00  0.00           N  
ATOM   4767  CA  ILE A 593      81.610  60.959 108.526  1.00  0.00           C  
ATOM   4768  C   ILE A 593      82.380  60.928 109.842  1.00  0.00           C  
ATOM   4769  O   ILE A 593      83.293  61.731 110.040  1.00  0.00           O  
ATOM   4770  CB  ILE A 593      82.455  60.325 107.398  1.00  0.00           C  
ATOM   4771  CG1 ILE A 593      81.718  60.424 106.054  1.00  0.00           C  
ATOM   4772  CG2 ILE A 593      82.783  58.870 107.728  1.00  0.00           C  
ATOM   4773  CD1 ILE A 593      82.574  60.094 104.847  1.00  0.00           C  
ATOM   4774  H   ILE A 593      81.963  62.882 107.690  1.00  0.00           H  
ATOM   4775  HA  ILE A 593      80.679  60.404 108.638  1.00  0.00           H  
ATOM   4776  HB  ILE A 593      83.391  60.878 107.318  1.00  0.00           H  
ATOM   4777 HG13 ILE A 593      81.306  61.427 105.941  1.00  0.00           H  
ATOM   4778 HG12 ILE A 593      80.848  59.768 106.070  1.00  0.00           H  
ATOM   4779 HG21 ILE A 593      83.378  58.440 106.923  1.00  0.00           H  
ATOM   4780 HG22 ILE A 593      83.347  58.827 108.660  1.00  0.00           H  
ATOM   4781 HG23 ILE A 593      81.858  58.304 107.837  1.00  0.00           H  
ATOM   4782 HD11 ILE A 593      81.976  60.189 103.940  1.00  0.00           H  
ATOM   4783 HD12 ILE A 593      83.417  60.783 104.799  1.00  0.00           H  
ATOM   4784 HD13 ILE A 593      82.945  59.073 104.932  1.00  0.00           H  
ATOM   4785  N   GLY A 594      82.022  60.002 110.730  1.00  0.00           N  
ATOM   4786  CA  GLY A 594      82.544  59.988 112.101  1.00  0.00           C  
ATOM   4787  C   GLY A 594      84.009  59.612 112.246  1.00  0.00           C  
ATOM   4788  O   GLY A 594      84.326  58.518 112.715  1.00  0.00           O  
ATOM   4789  H   GLY A 594      81.370  59.277 110.468  1.00  0.00           H  
ATOM   4790  HA3 GLY A 594      81.938  59.317 112.710  1.00  0.00           H  
ATOM   4791  HA2 GLY A 594      82.375  60.962 112.560  1.00  0.00           H  
ATOM   4792  N   LYS A 595      84.893  60.526 111.844  1.00  0.00           N  
ATOM   4793  CA  LYS A 595      86.345  60.373 112.002  1.00  0.00           C  
ATOM   4794  C   LYS A 595      87.005  61.748 112.229  1.00  0.00           C  
ATOM   4795  O   LYS A 595      87.674  62.276 111.334  1.00  0.00           O  
ATOM   4796  CB  LYS A 595      86.965  59.669 110.779  1.00  0.00           C  
ATOM   4797  CG  LYS A 595      86.814  58.150 110.741  1.00  0.00           C  
ATOM   4798  CD  LYS A 595      85.724  57.679 109.788  1.00  0.00           C  
ATOM   4799  CE  LYS A 595      85.711  56.162 109.676  1.00  0.00           C  
ATOM   4800  NZ  LYS A 595      84.736  55.674 108.662  1.00  0.00           N1+
ATOM   4801  H   LYS A 595      84.574  61.378 111.405  1.00  0.00           H  
ATOM   4802  HA  LYS A 595      86.530  59.756 112.881  1.00  0.00           H  
ATOM   4803  HB3 LYS A 595      88.022  59.927 110.713  1.00  0.00           H  
ATOM   4804  HB2 LYS A 595      86.546  60.095 109.868  1.00  0.00           H  
ATOM   4805  HG3 LYS A 595      86.601  57.782 111.745  1.00  0.00           H  
ATOM   4806  HG2 LYS A 595      87.764  57.699 110.455  1.00  0.00           H  
ATOM   4807  HD3 LYS A 595      85.891  58.114 108.803  1.00  0.00           H  
ATOM   4808  HD2 LYS A 595      84.754  58.025 110.146  1.00  0.00           H  
ATOM   4809  HE3 LYS A 595      85.471  55.729 110.647  1.00  0.00           H  
ATOM   4810  HE2 LYS A 595      86.710  55.809 109.418  1.00  0.00           H  
ATOM   4811  HZ1 LYS A 595      84.747  56.289 107.861  1.00  0.00           H  
ATOM   4812  HZ2 LYS A 595      84.989  54.740 108.373  1.00  0.00           H  
ATOM   4813  HZ3 LYS A 595      83.809  55.662 109.064  1.00  0.00           H  
ATOM   4814  N   PRO A 596      86.802  62.342 113.424  1.00  0.00           N  
ATOM   4815  CA  PRO A 596      87.471  63.598 113.786  1.00  0.00           C  
ATOM   4816  C   PRO A 596      88.898  63.380 114.305  1.00  0.00           C  
ATOM   4817  O   PRO A 596      89.265  62.251 114.647  1.00  0.00           O  
ATOM   4818  CB  PRO A 596      86.572  64.156 114.891  1.00  0.00           C  
ATOM   4819  CG  PRO A 596      86.008  62.945 115.548  1.00  0.00           C  
ATOM   4820  CD  PRO A 596      85.859  61.905 114.473  1.00  0.00           C  
ATOM   4821  HA  PRO A 596      87.482  64.277 112.933  1.00  0.00           H  
ATOM   4822  HB3 PRO A 596      85.763  64.732 114.442  1.00  0.00           H  
ATOM   4823  HB2 PRO A 596      87.181  64.705 115.609  1.00  0.00           H  
ATOM   4824  HG3 PRO A 596      85.028  63.181 115.962  1.00  0.00           H  
ATOM   4825  HG2 PRO A 596      86.705  62.586 116.305  1.00  0.00           H  
ATOM   4826  HD2 PRO A 596      86.175  60.937 114.862  1.00  0.00           H  
ATOM   4827  HD3 PRO A 596      84.843  61.936 114.080  1.00  0.00           H  
ATOM   4828  N   TYR A 597      89.686  64.456 114.363  1.00  0.00           N  
ATOM   4829  CA  TYR A 597      91.092  64.379 114.796  1.00  0.00           C  
ATOM   4830  C   TYR A 597      91.655  65.731 115.246  1.00  0.00           C  
ATOM   4831  O   TYR A 597      92.307  65.830 116.290  1.00  0.00           O  
ATOM   4832  CB  TYR A 597      91.969  63.776 113.682  1.00  0.00           C  
ATOM   4833  CG  TYR A 597      91.856  64.445 112.317  1.00  0.00           C  
ATOM   4834  CD1 TYR A 597      90.802  64.142 111.447  1.00  0.00           C  
ATOM   4835  CD2 TYR A 597      92.819  65.360 111.882  1.00  0.00           C  
ATOM   4836  CE1 TYR A 597      90.703  64.741 110.196  1.00  0.00           C  
ATOM   4837  CE2 TYR A 597      92.727  65.964 110.631  1.00  0.00           C  
ATOM   4838  CZ  TYR A 597      91.668  65.652 109.793  1.00  0.00           C  
ATOM   4839  OH  TYR A 597      91.572  66.247 108.556  1.00  0.00           O  
ATOM   4840  H   TYR A 597      89.323  65.362 114.105  1.00  0.00           H  
ATOM   4841  HA  TYR A 597      91.136  63.704 115.651  1.00  0.00           H  
ATOM   4842  HXT TYR A 597      91.475  66.605 114.637  1.00  0.00           H  
ATOM   4843  HB3 TYR A 597      91.744  62.714 113.582  1.00  0.00           H  
ATOM   4844  HB2 TYR A 597      93.011  63.783 114.001  1.00  0.00           H  
ATOM   4845  HD1 TYR A 597      90.045  63.431 111.743  1.00  0.00           H  
ATOM   4846  HD2 TYR A 597      93.654  65.610 112.520  1.00  0.00           H  
ATOM   4847  HE1 TYR A 597      89.878  64.496 109.544  1.00  0.00           H  
ATOM   4848  HE2 TYR A 597      93.479  66.673 110.317  1.00  0.00           H  
ATOM   4849  HH  TYR A 597      90.648  66.320 108.307  1.00  0.00           H  
ATOM   4850  N   GLY A 603      93.990  60.286 114.383  1.00  0.00           N  
ATOM   4851  CA  GLY A 603      93.770  59.294 113.290  1.00  0.00           C  
ATOM   4852  C   GLY A 603      93.340  59.957 111.992  1.00  0.00           C  
ATOM   4853  O   GLY A 603      94.187  60.390 111.205  1.00  0.00           O  
ATOM   4854  H1  GLY A 603      94.273  59.804 115.224  1.00  0.00           H  
ATOM   4855  H2  GLY A 603      94.713  60.936 114.108  1.00  0.00           H  
ATOM   4856  HA3 GLY A 603      93.010  58.576 113.599  1.00  0.00           H  
ATOM   4857  HA2 GLY A 603      94.688  58.730 113.122  1.00  0.00           H  
ATOM   4858  N   GLY A 604      92.025  60.025 111.774  1.00  0.00           N  
ATOM   4859  CA  GLY A 604      91.431  60.690 110.603  1.00  0.00           C  
ATOM   4860  C   GLY A 604      90.678  59.746 109.674  1.00  0.00           C  
ATOM   4861  O   GLY A 604      90.671  58.532 109.897  1.00  0.00           O  
ATOM   4862  H   GLY A 604      91.382  59.607 112.431  1.00  0.00           H  
ATOM   4863  HA3 GLY A 604      92.213  61.201 110.042  1.00  0.00           H  
ATOM   4864  HA2 GLY A 604      90.759  61.480 110.938  1.00  0.00           H  
ATOM   4865  N   PRO A 605      90.034  60.300 108.621  1.00  0.00           N  
ATOM   4866  CA  PRO A 605      89.274  59.487 107.662  1.00  0.00           C  
ATOM   4867  C   PRO A 605      90.167  58.682 106.712  1.00  0.00           C  
ATOM   4868  O   PRO A 605      91.348  58.999 106.553  1.00  0.00           O  
ATOM   4869  CB  PRO A 605      88.452  60.526 106.892  1.00  0.00           C  
ATOM   4870  CG  PRO A 605      89.249  61.778 106.974  1.00  0.00           C  
ATOM   4871  CD  PRO A 605      89.998  61.735 108.276  1.00  0.00           C  
ATOM   4872  HA  PRO A 605      88.606  58.813 108.199  1.00  0.00           H  
ATOM   4873  HB3 PRO A 605      87.495  60.673 107.393  1.00  0.00           H  
ATOM   4874  HB2 PRO A 605      88.367  60.219 105.850  1.00  0.00           H  
ATOM   4875  HG3 PRO A 605      88.577  62.636 106.970  1.00  0.00           H  
ATOM   4876  HG2 PRO A 605      89.959  61.810 106.148  1.00  0.00           H  
ATOM   4877  HD2 PRO A 605      91.015  62.094 108.119  1.00  0.00           H  
ATOM   4878  HD3 PRO A 605      89.432  62.274 109.036  1.00  0.00           H  
ATOM   4879  N   SER A 606      89.592  57.654 106.093  1.00  0.00           N  
ATOM   4880  CA  SER A 606      90.337  56.749 105.211  1.00  0.00           C  
ATOM   4881  C   SER A 606      90.629  57.385 103.854  1.00  0.00           C  
ATOM   4882  O   SER A 606      89.944  58.321 103.438  1.00  0.00           O  
ATOM   4883  CB  SER A 606      89.568  55.439 105.016  1.00  0.00           C  
ATOM   4884  OG  SER A 606      88.264  55.681 104.517  1.00  0.00           O  
ATOM   4885  H   SER A 606      88.607  57.474 106.223  1.00  0.00           H  
ATOM   4886  HA  SER A 606      91.289  56.516 105.689  1.00  0.00           H  
ATOM   4887  HB3 SER A 606      89.500  54.913 105.968  1.00  0.00           H  
ATOM   4888  HB2 SER A 606      90.110  54.800 104.319  1.00  0.00           H  
ATOM   4889  HG  SER A 606      87.804  54.846 104.404  1.00  0.00           H  
ATOM   4890  N   ILE A 607      91.639  56.848 103.170  1.00  0.00           N  
ATOM   4891  CA  ILE A 607      92.067  57.340 101.851  1.00  0.00           C  
ATOM   4892  C   ILE A 607      91.046  56.932 100.779  1.00  0.00           C  
ATOM   4893  O   ILE A 607      90.853  57.654  99.798  1.00  0.00           O  
ATOM   4894  CB  ILE A 607      93.504  56.864 101.486  1.00  0.00           C  
ATOM   4895  CG1 ILE A 607      94.547  57.506 102.424  1.00  0.00           C  
ATOM   4896  CG2 ILE A 607      93.856  57.199 100.035  1.00  0.00           C  
ATOM   4897  CD1 ILE A 607      94.718  56.825 103.768  1.00  0.00           C  
ATOM   4898  H   ILE A 607      92.150  56.066 103.554  1.00  0.00           H  
ATOM   4899  HA  ILE A 607      92.082  58.429 101.894  1.00  0.00           H  
ATOM   4900  HB  ILE A 607      93.550  55.782 101.610  1.00  0.00           H  
ATOM   4901 HG13 ILE A 607      94.293  58.554 102.581  1.00  0.00           H  
ATOM   4902 HG12 ILE A 607      95.511  57.548 101.916  1.00  0.00           H  
ATOM   4903 HG21 ILE A 607      94.866  56.852  99.816  1.00  0.00           H  
ATOM   4904 HG22 ILE A 607      93.150  56.706  99.366  1.00  0.00           H  
ATOM   4905 HG23 ILE A 607      93.803  58.278  99.888  1.00  0.00           H  
ATOM   4906 HD11 ILE A 607      95.473  57.353 104.350  1.00  0.00           H  
ATOM   4907 HD12 ILE A 607      93.770  56.838 104.306  1.00  0.00           H  
ATOM   4908 HD13 ILE A 607      95.034  55.793 103.615  1.00  0.00           H  
ATOM   4909  N   LYS A 608      90.408  55.775 100.972  1.00  0.00           N  
ATOM   4910  CA  LYS A 608      89.258  55.350 100.162  1.00  0.00           C  
ATOM   4911  C   LYS A 608      88.203  56.457 100.092  1.00  0.00           C  
ATOM   4912  O   LYS A 608      87.755  56.818  99.006  1.00  0.00           O  
ATOM   4913  CB  LYS A 608      88.642  54.067 100.746  1.00  0.00           C  
ATOM   4914  CG  LYS A 608      87.489  53.452  99.956  1.00  0.00           C  
ATOM   4915  CD  LYS A 608      87.948  52.837  98.643  1.00  0.00           C  
ATOM   4916  CE  LYS A 608      86.830  52.034  97.994  1.00  0.00           C  
ATOM   4917  NZ  LYS A 608      87.270  51.351  96.746  1.00  0.00           N1+
ATOM   4918  H   LYS A 608      90.712  55.147 101.702  1.00  0.00           H  
ATOM   4919  HA  LYS A 608      89.606  55.138  99.151  1.00  0.00           H  
ATOM   4920  HB3 LYS A 608      88.316  54.258 101.768  1.00  0.00           H  
ATOM   4921  HB2 LYS A 608      89.425  53.321 100.879  1.00  0.00           H  
ATOM   4922  HG3 LYS A 608      86.739  54.217  99.755  1.00  0.00           H  
ATOM   4923  HG2 LYS A 608      87.001  52.689 100.562  1.00  0.00           H  
ATOM   4924  HD3 LYS A 608      88.803  52.186  98.826  1.00  0.00           H  
ATOM   4925  HD2 LYS A 608      88.268  53.628  97.964  1.00  0.00           H  
ATOM   4926  HE3 LYS A 608      85.993  52.695  97.770  1.00  0.00           H  
ATOM   4927  HE2 LYS A 608      86.459  51.292  98.701  1.00  0.00           H  
ATOM   4928  HZ1 LYS A 608      87.577  52.040  96.075  1.00  0.00           H  
ATOM   4929  HZ2 LYS A 608      88.033  50.723  96.956  1.00  0.00           H  
ATOM   4930  HZ3 LYS A 608      86.499  50.825  96.360  1.00  0.00           H  
ATOM   4931  N   ASP A 609      87.827  56.992 101.253  1.00  0.00           N  
ATOM   4932  CA  ASP A 609      86.862  58.095 101.338  1.00  0.00           C  
ATOM   4933  C   ASP A 609      87.442  59.390 100.780  1.00  0.00           C  
ATOM   4934  O   ASP A 609      86.845  60.012  99.903  1.00  0.00           O  
ATOM   4935  CB  ASP A 609      86.428  58.320 102.784  1.00  0.00           C  
ATOM   4936  CG  ASP A 609      85.418  59.447 103.015  1.00  0.00           C
[truncated: 2,516,908 more chars]
